# Supplementary material for: Genome-wide copy number variation analysis of hepatitis B infection in a Japanese population
Source: Hum Genome Var. 2021 Jun 8;8:22. doi: 10.1038/s41439-021-00154-w (PMC8187437; doi:10.1038/s41439-021-00154-w)
Supplement: Supplementary file 1 — TableS [file 41439_2021_154_MOESM1_ESM.xlsx]

## Sheet: TableS1
TableS1. GSEA analysis of HBV patient-unique genes.
Gene Set Name	Description	# Genes in Overlap	Genes	p-value	FDR q-value
WP_22Q112_DELETION_SYNDROME	22q11.2 Deletion Syndrome	32	ARVCF;C22orf39;CDC45;CLDN5;CLTCL1;COMT;CRKL;DGCR2;DGCR6;DGCR6L;DGCR8;GNB1L;GSC2;HIRA;KLHL22;MED15;MRPL40;PI4KA;PRODH;RANBP1;RTN4R;SCARF2;SERPIND1;SLC25A1;SNAP29;TANGO2;TBX1;TRMT2A;TSSK2;TXNRD2;ZDHHC8;ZNF74;	2.38e-30	6.82e-27
REACTOME_SIGNALING_BY_GPCR	Signaling by GPCR	61	ABR;AKT3;ARHGEF2;ARHGEF39;CAMKK2;CCR10;CHRM3;CNGA1;CRHR1;DRD5;ECT2;GABBR1;GCG;GHRH;GNB5;GPR45;HEBP1;HSD17B1;HTR1B;LPAR1;LPAR6;LRP12;MC2R;NMUR2;NPB;NPS;OR2B2;OR2B6;OR51A7;OR51D1;OR51E1;OR51E2;OR51F1;OR51F2;OR51G2;OR51S1;OR51T1;OR52I1;OR52I2;OR52K1;OR52K2;OR52M1;OR52R1;OR5AC2;OR5H1;OR5H14;OR5H15;P2RY2;PDE1B;PDE6G;PLEKHG5;PPP3R1;PTGDR;PTGER2;RAMP2;RGS8;RXFP4;SRC;TAS1R1;TRH;UTS2R;	1.58e-12	2.26e-09
REACTOME_G_ALPHA_S_SIGNALLING_EVENTS	G alpha (s) signalling events	34	CRHR1;DRD5;GCG;GHRH;GNB5;GPR45;MC2R;NPS;OR2B2;OR2B6;OR51A7;OR51D1;OR51E1;OR51E2;OR51F1;OR51F2;OR51G2;OR51S1;OR51T1;OR52I1;OR52I2;OR52K1;OR52K2;OR52M1;OR52R1;OR5AC2;OR5H1;OR5H14;OR5H15;PDE1B;PTGDR;PTGER2;RAMP2;SRC;	1.22e-09	1.16e-06
REACTOME_DEATH_RECEPTOR_SIGNALLING	Death Receptor Signalling	14	ABR;ARHGDIA;ARHGEF2;ARHGEF39;CASP10;CASP8;CFLAR;ECT2;OMG;OTUD7B;PLEKHG5;PRDM4;RTN4R;SMPD3;	4.65e-07	0.000334
KEGG_STEROID_HORMONE_BIOSYNTHESIS	Steroid hormone biosynthesis	9	COMT;CYP19A1;HSD17B1;HSD17B2;SULT2B1;UGT2A1;UGT2B11;UGT2B28;UGT2B4;	7.92e-07	0.000454
REACTOME_METABOLISM_OF_AMINO_ACIDS_AND_DERIVATIVES	Metabolism of amino acids and derivatives	22	ACAD8;ADI1;ALDH7A1;BBOX1;CKM;ECHS1;GCSH;GLDC;HAO1;NAT8L;OCA2;PAOX;PRODH;PSMA8;PSMB8;PYCR1;RPL19;RPS18;RPS7;SLC25A10;SLC25A21;TDO2;	2.9e-06	0.00138
BIOCARTA_MHC_PATHWAY	Antigen Processing and Presentation	5	HLA-A;HLA-DRA;PSMB8;TAP1;TAP2;	3.94e-06	0.00162
KEGG_NEUROACTIVE_LIGAND_RECEPTOR_INTERACTION	Neuroactive ligand-receptor interaction	18	CHRM3;CHRNA3;CHRNB4;CRHR1;DRD5;GABBR1;GABRB1;GCGR;GRIK2;HTR1B;LPAR1;LPAR6;MC2R;NMUR2;P2RY2;PTGDR;PTGER2;UTS2R;	4.57e-06	0.00164
REACTOME_ANTIGEN_PRESENTATION_FOLDING_ASSEMBLY_AND_PEPTIDE_LOADING_OF_CLASS_I_MHC	Antigen Presentation: Folding, assembly and peptide loading of class I MHC	6	HLA-A;HLA-F;HLA-G;TAP1;TAP2;TAPBP;	5.51e-06	0.0017
WP_GLUCURONIDATION	Glucuronidation	6	HK1;UGT2A1;UGT2A2;UGT2B11;UGT2B28;UGT2B4;	7.05e-06	0.0017
REACTOME_RNA_POLYMERASE_II_TRANSCRIPTION	RNA Polymerase II Transcription	50	ABCA6;AKT3;ALYREF;ANAPC11;AUTS2;CASP10;CLDN5;CSNK2A2;CSTF2T;CTDP1;DAXX;DDB2;DGCR8;E2F5;GATA4;GTF2B;INTS4;KCTD1;KMT2C;KRBA1;LEO1;MED15;MED4;NFYC;NR1H3;NR2E3;PARP1;PHAX;PPARD;PSMA8;PSMB8;RAD51D;RB1;RFC3;RUNX2;SMAD6;SRC;TAF2;TAF4B;VENTX;ZFP90;ZIM3;ZKSCAN8;ZNF114;ZNF197;ZNF551;ZNF568;ZNF596;ZNF74;ZNF776;	7.44e-06	0.0017
REACTOME_GPCR_LIGAND_BINDING	GPCR ligand binding	24	CCR10;CHRM3;CRHR1;DRD5;GABBR1;GCG;GHRH;GNB5;HEBP1;HTR1B;LPAR1;LPAR6;MC2R;NMUR2;NPB;NPS;P2RY2;PTGDR;PTGER2;RAMP2;RXFP4;TAS1R1;TRH;UTS2R;	9e-06	0.0017
KEGG_ENDOCYTOSIS	Endocytosis	14	ARFGAP2;CLTCL1;HGS;HLA-A;HLA-F;HLA-G;IGF1R;NEDD4;PARD6G;PSD3;RAB11FIP4;SMAP1;SRC;VPS25;	9.01e-06	0.0017
REACTOME_INFECTIOUS_DISEASE	Infectious disease	36	COMT;CRHR1;CTDP1;DAXX;DRD5;ENTPD5;GCG;GHRH;GNB5;GPR45;GTF2B;HGS;HLA-A;IGKV1-12;KPNA4;MC2R;MYO5A;NCKAP1L;NPS;PARP1;PSMA8;PSMB8;PTGDR;PTGER2;RAMP2;RANBP1;RB1;RPL19;RPS18;RPS7;SRC;SV2A;TAF2;TAF4B;TUBB;VPS25;	9.3e-06	0.0017
REACTOME_CELL_CYCLE	Cell Cycle	31	AKT3;ANAPC11;ARPP19;CDC45;CSNK1D;CSNK2A2;DAXX;E2F5;LIN9;LPIN2;NCAPD3;ORC2;ORC3;POLD1;PRDM9;PSMA8;PSMB8;PSMC3IP;RB1;RFC3;RSF1;SDCCAG8;SKA1;SKA2;SMC4;SRC;SYCE1;TUBB;TUBG1;TUBG2;TUBGCP2;	9.45e-06	0.0017
REACTOME_DISEASE	Disease	55	ADAMTSL3;AKT3;ALG8;ANAPC11;COMT;CRHR1;CTDP1;CYP19A1;DAXX;DCXR;DHDDS;DRD5;ENTPD5;ETV6;GCG;GHRH;GNB5;GPR45;GTF2B;HGS;HK1;HLA-A;IGKV1-12;KPNA4;MC2R;MYO5A;NAGLU;NCKAP1L;NF1;NPS;PARP1;PSMA8;PSMB8;PTGDR;PTGER2;RAMP2;RANBP1;RB1;RPL19;RPS18;RPS7;SI;SLC12A3;SLC1A1;SLC2A9;SLC35A1;SRC;SV2A;TAF2;TAF4B;THSD4;TLN1;TLR5;TUBB;VPS25;	9.51e-06	0.0017
BIOCARTA_FAS_PATHWAY	FAS signaling pathway ( CD95 )	6	CASP10;CASP8;CFLAR;DAXX;PARP1;RB1;	1.71e-05	0.00288
REACTOME_TRANSPORT_OF_SMALL_MOLECULES	Transport of small molecules	31	ABCA6;ANO6;AQP4;ASIC5;ATP1A4;ATP2C1;ATP9B;CASQ1;EMB;FTMT;GLRX3;GNB5;HMOX2;NIPAL1;NR1H3;P4HB;PSMA8;PSMB8;SLC12A3;SLC16A3;SLC1A1;SLC20A1;SLC25A10;SLC2A9;SLC35A1;SLC4A10;SLC9C1;SLCO4C1;TRPC4AP;VDAC2;ZDHHC8;	2.5e-05	0.00386
REACTOME_OLFACTORY_SIGNALING_PATHWAY	Olfactory Signaling Pathway	21	OR2B2;OR2B6;OR51A7;OR51D1;OR51E1;OR51E2;OR51F1;OR51F2;OR51G2;OR51S1;OR51T1;OR52I1;OR52I2;OR52K1;OR52K2;OR52M1;OR52R1;OR5AC2;OR5H1;OR5H14;OR5H15;	2.67e-05	0.00386
REACTOME_CELL_CYCLE_MITOTIC	Cell Cycle, Mitotic	26	AKT3;ANAPC11;ARPP19;CDC45;CSNK1D;CSNK2A2;E2F5;LIN9;LPIN2;NCAPD3;ORC2;ORC3;POLD1;PSMA8;PSMB8;RB1;RFC3;SDCCAG8;SKA1;SKA2;SMC4;SRC;TUBB;TUBG1;TUBG2;TUBGCP2;	2.69e-05	0.00386
KEGG_CELL_ADHESION_MOLECULES_CAMS	Cell adhesion molecules (CAMs)	11	CD276;CLDN5;CNTNAP1;ESAM;HLA-A;HLA-DRA;HLA-F;HLA-G;ITGB2;JAM3;NEGR1;	4.39e-05	0.00572
REACTOME_ADORA2B_MEDIATED_ANTI_INFLAMMATORY_CYTOKINES_PRODUCTION	ADORA2B mediated anti-inflammatory cytokines production	11	CRHR1;DRD5;GCG;GHRH;GNB5;GPR45;MC2R;NPS;PTGDR;PTGER2;RAMP2;	4.39e-05	0.00572
WP_METAPATHWAY_BIOTRANSFORMATION_PHASE_I_AND_II	Metapathway biotransformation Phase I and II	13	CHST9;COMT;CYP19A1;CYP2E1;EPHX1;MGST3;NAT8L;SULT2B1;UGT2A1;UGT2A2;UGT2B11;UGT2B28;UGT2B4;	5.1e-05	0.00636
REACTOME_NF_KB_ACTIVATION_THROUGH_FADD_RIP_1_PATHWAY_MEDIATED_BY_CASPASE_8_AND_10	NF-kB activation through FADD/RIP-1 pathway mediated by caspase-8 and -10	4	CASP10;CASP8;IFIH1;RNF135;	5.35e-05	0.00639
REACTOME_S_PHASE	S Phase	12	AKT3;ANAPC11;CDC45;E2F5;LIN9;ORC2;ORC3;POLD1;PSMA8;PSMB8;RB1;RFC3;	5.92e-05	0.00679
REACTOME_RHO_GTPASE_CYCLE	Rho GTPase cycle	11	ABR;ARHGAP27;ARHGAP44;ARHGDIA;ARHGEF2;ARHGEF39;ECT2;PLEKHG5;RAC3;RHOBTB2;STARD13;	7.01e-05	0.00773
REACTOME_POST_TRANSLATIONAL_PROTEIN_MODIFICATION	Post-translational protein modification	48	ADAMTSL3;ALG8;ARFGAP2;COPG1;CSNK1D;DAXX;DDB2;DHDDS;DPH6;EDEM2;FBXL20;FUOM;GALNT11;GALNTL5;GALNTL6;GMDS;GOLM1;GPS1;HGS;HIF3A;HLA-A;HSP90B1;IFIH1;KLHL21;KLHL22;LEO1;MLEC;NEGR1;NOTUM;NR1H3;NTM;OTUD7B;P4HB;PARP1;PSMA8;PSMB8;RAD18;RNF135;SCG3;SERPIND1;SLC35A1;SPRN;ST8SIA4;TDG;THSD4;TTL;UBD;VDAC2;	8.76e-05	0.00847
KEGG_ASCORBATE_AND_ALDARATE_METABOLISM	Ascorbate and aldarate metabolism	5	ALDH7A1;UGT2A1;UGT2B11;UGT2B28;UGT2B4;	8.83e-05	0.00847
REACTOME_GLUCURONIDATION	Glucuronidation	5	UGT2A1;UGT2A2;UGT2B11;UGT2B28;UGT2B4;	8.83e-05	0.00847
REACTOME_P75_NTR_RECEPTOR_MEDIATED_SIGNALLING	p75 NTR receptor-mediated signalling	9	ABR;ARHGDIA;ARHGEF2;ARHGEF39;ECT2;OMG;PLEKHG5;PRDM4;RTN4R;	8.86e-05	0.00847
KEGG_PORPHYRIN_AND_CHLOROPHYLL_METABOLISM	Porphyrin and chlorophyll metabolism	6	FTMT;HMOX2;UGT2A1;UGT2B11;UGT2B28;UGT2B4;	0.000108	0.01
REACTOME_ESTROGEN_BIOSYNTHESIS	Estrogen biosynthesis	3	CYP19A1;HSD17B1;HSD17B2;	0.000125	0.0112
KEGG_PENTOSE_AND_GLUCURONATE_INTERCONVERSIONS	Pentose and glucuronate interconversions	5	DCXR;UGT2A1;UGT2B11;UGT2B28;UGT2B4;	0.000156	0.0135
WP_FAS_LIGAND_FASL_PATHWAY_AND_STRESS_INDUCTION_OF_HEAT_SHOCK_PROTEINS_HSP_REGULATION	Fas Ligand (FasL) pathway and Stress induction of Heat Shock Proteins (HSP) regulation	6	CASP10;CASP8;CFLAR;DAXX;PARP1;RB1;	0.000162	0.0137
REACTOME_CLASS_A_1_RHODOPSIN_LIKE_RECEPTORS_	Class A/1 (Rhodopsin-like receptors)	17	CCR10;CHRM3;DRD5;HEBP1;HTR1B;LPAR1;LPAR6;MC2R;NMUR2;NPB;NPS;P2RY2;PTGDR;PTGER2;RXFP4;TRH;UTS2R;	0.00019	0.0155
WP_CILIOPATHIES	Ciliopathies	12	ANKS3;ARMC4;CCDC114;CNGA1;EVC;EVC2;GALNT11;IFT80;NPHP4;RP1L1;SDCCAG8;TMEM237;	0.000198	0.0158
REACTOME_LEISHMANIA_INFECTION	Leishmania infection	16	CRHR1;DRD5;ENTPD5;GCG;GHRH;GNB5;GPR45;IGKV1-12;MC2R;MYO5A;NCKAP1L;NPS;PTGDR;PTGER2;RAMP2;SRC;	0.000245	0.0186
KEGG_ANTIGEN_PROCESSING_AND_PRESENTATION	Antigen processing and presentation	8	HLA-A;HLA-DRA;HLA-F;HLA-G;NFYC;TAP1;TAP2;TAPBP;	0.00025	0.0186
REACTOME_G_ALPHA_I_SIGNALLING_EVENTS	G alpha (i) signalling events	19	CAMKK2;CCR10;CNGA1;GABBR1;GNB5;HEBP1;HSD17B1;HTR1B;LPAR1;LRP12;NMUR2;NPB;PDE1B;PDE6G;PPP3R1;RGS8;RXFP4;SRC;TAS1R1;	0.000254	0.0186
WP_IL18_SIGNALING_PATHWAY	IL-18 signaling pathway	15	ALS2;ARFGAP2;BAZ1B;CASP8;CFLAR;FAM110A;FOXN3;IER3;MMP2;NR1H3;PARP1;RUNX2;SLC12A3;TNFRSF11B;TRPC4AP;	0.000282	0.0202
REACTOME_ANTI_INFLAMMATORY_RESPONSE_FAVOURING_LEISHMANIA_PARASITE_INFECTION	Anti-inflammatory response favouring Leishmania parasite infection	13	CRHR1;DRD5;GCG;GHRH;GNB5;GPR45;IGKV1-12;MC2R;NPS;PTGDR;PTGER2;RAMP2;SRC;	0.000327	0.0222
KEGG_METABOLISM_OF_XENOBIOTICS_BY_CYTOCHROME_P450	Metabolism of xenobiotics by cytochrome P450	7	CYP2E1;EPHX1;MGST3;UGT2A1;UGT2B11;UGT2B28;UGT2B4;	0.000338	0.0222
KEGG_VIRAL_MYOCARDITIS	Viral myocarditis	7	CASP8;HLA-A;HLA-DRA;HLA-F;HLA-G;ITGB2;RAC3;	0.000338	0.0222
REACTOME_TRAIL_SIGNALING	TRAIL signaling	3	CASP10;CASP8;CFLAR;	0.000341	0.0222
REACTOME_INTERFERON_GAMMA_SIGNALING	Interferon gamma signaling	8	GBP1;GBP3;HLA-A;HLA-DRA;HLA-F;HLA-G;SOCS1;TRIM68;	0.000365	0.0233
WP_GPCRS_CLASS_A_RHODOPSINLIKE	GPCRs, Class A Rhodopsin-like	14	CCR10;CHRM3;DRD5;GPR45;GPR6;HTR1B;LPAR6;MC2R;NMUR2;OR2B2;OR2B6;P2RY2;PTGDR;PTGER2;	0.000406	0.0252
KEGG_STARCH_AND_SUCROSE_METABOLISM	Starch and sucrose metabolism	6	HK1;SI;UGT2A1;UGT2B11;UGT2B28;UGT2B4;	0.000413	0.0252
KEGG_OLFACTORY_TRANSDUCTION	Olfactory transduction	18	OR2B2;OR2B6;OR51A7;OR51D1;OR51E1;OR51E2;OR51F1;OR51F2;OR51G2;OR51S1;OR51T1;OR52I1;OR52I2;OR52K1;OR52K2;OR52M1;OR52R1;OR5AC2;	0.000455	0.0272
PID_AVB3_INTEGRIN_PATHWAY	Integrins in angiogenesis	7	CASP8;COL17A1;COL5A2;IGF1R;PI4KA;SRC;TLN1;	0.000475	0.0278
REACTOME_INTERFERON_SIGNALING	Interferon Signaling	12	GBP1;GBP3;HLA-A;HLA-DRA;HLA-F;HLA-G;KPNA4;NEDD4;PSMB8;SOCS1;TRIM68;USP41;	0.000484	0.0278
REACTOME_ANTIGEN_PROCESSING_CROSS_PRESENTATION	Antigen processing-Cross presentation	8	HLA-A;HLA-F;HLA-G;PSMA8;PSMB8;TAP1;TAP2;TAPBP;	0.000556	0.0313
REACTOME_DNA_REPAIR	DNA Repair	16	BAZ1B;DDB2;FANCE;GPS1;MGMT;NEIL2;NPLOC4;PARP1;POLD1;PPP5C;RAD18;RAD51B;RAD51D;REV1;RFC3;TDG;	0.00058	0.032
REACTOME_RESOLUTION_OF_ABASIC_SITES_AP_SITES_	Resolution of Abasic Sites (AP sites)	5	NEIL2;PARP1;POLD1;RFC3;TDG;	0.000682	0.0364
REACTOME_CLASS_I_MHC_MEDIATED_ANTIGEN_PROCESSING_PRESENTATION	Class I MHC mediated antigen processing & presentation	17	ANAPC11;BLMH;FBXL20;HLA-A;HLA-F;HLA-G;KLHL21;KLHL22;MGRN1;NEDD4;PSMA8;PSMB8;RNF220;SOCS1;TAP1;TAP2;TAPBP;	0.0007	0.0364
REACTOME_ATF6_ATF6_ALPHA_ACTIVATES_CHAPERONE_GENES	ATF6 (ATF6-alpha) activates chaperone genes	3	ATF6;HSP90B1;NFYC;	0.00071	0.0364
REACTOME_P75NTR_REGULATES_AXONOGENESIS	p75NTR regulates axonogenesis	3	ARHGDIA;OMG;RTN4R;	0.00071	0.0364
WP_INTEGRINMEDIATED_CELL_ADHESION	Integrin-mediated Cell Adhesion	8	AKT3;ITGA11;ITGB2;MAPK6;RAC3;SRC;TLN1;TNS1;	0.000772	0.0388
REACTOME_NEURONAL_SYSTEM	Neuronal System	18	CACNB1;CAMKK2;CHRNA3;CHRNB4;COMT;DLGAP1;FLOT1;GABBR1;GABRB1;GNB5;GRIK2;KCNG2;KCNQ4;LRRTM3;NPTN;SLC1A1;SLC6A4;SRC;	0.000834	0.0413
REACTOME_METABOLISM_OF_LIPIDS	Metabolism of lipids	27	ACOT7;ASAH1;ASAH2;CSNK2A2;CYP19A1;CYP2E1;DECR1;ECHS1;FASN;FDFT1;FHL2;GBA2;HSD17B1;HSD17B2;LPIN2;MED15;MED4;NFYC;NR1H3;NUDT19;PCYT2;PI4KA;PPARD;SLC25A1;SMPD3;THRSP;TNFAIP8L3;	0.000872	0.0424
REACTOME_ADAPTIVE_IMMUNE_SYSTEM	Adaptive Immune System	29	ACTR1B;AKT3;ANAPC11;BLMH;COL17A1;FBXL20;HLA-A;HLA-DRA;HLA-F;HLA-G;IGKV1-12;ITGB2;KIF15;KLHL21;KLHL22;MGRN1;NEDD4;NFATC1;PPP3R1;PSMA8;PSMB8;RASGRP3;RNF220;SOCS1;SRC;TAP1;TAP2;TAPBP;ZAP70;	0.000911	0.0436
REACTOME_ENDOSOMAL_VACUOLAR_PATHWAY	Endosomal/Vacuolar pathway	3	HLA-A;HLA-F;HLA-G;	0.000963	0.045
PID_AMB2_NEUTROPHILS_PATHWAY	amb2 Integrin signaling	5	ITGB2;JAM3;MMP2;SRC;TLN1;	0.000973	0.045
REACTOME_BIOLOGICAL_OXIDATIONS	Biological oxidations	12	COMT;CYP19A1;CYP2E1;EPHX1;MGST3;PAOX;SULT2B1;UGT2A1;UGT2A2;UGT2B11;UGT2B28;UGT2B4;	0.00102	0.0464
REACTOME_PHASE_II_CONJUGATION_OF_COMPOUNDS	Phase II - Conjugation of compounds	8	COMT;MGST3;SULT2B1;UGT2A1;UGT2A2;UGT2B11;UGT2B28;UGT2B4;	0.00105	0.047
WP_DNA_REPLICATION	DNA Replication	5	CDC45;ORC2;ORC3;POLD1;RFC3;	0.00109	0.048
PID_INTEGRIN_A9B1_PATHWAY	Alpha9 beta1 integrin signaling events	4	ADAM12;ADAM8;PAOX;SRC;	0.00113	0.0482
WP_RELATIONSHIP_BETWEEN_INFLAMMATION_COX2_AND_EGFR	Relationship between inflammation, COX-2 and EGFR	4	AKT3;CYP19A1;PTGER2;SRC;	0.00113	0.0482

## Sheet: TableS2
TableS2. Metascape analysis of HBV patient-unique genes.
GO	Category	Description	# Genes in Overlap	Genes	p-value	FDR q-value
WP4657	WikiPathways	22q11.2 copy number variation syndrome	33	ARVCF|COMT|CRKL|GABBR1|GSC2|SERPIND1|PI4KA|PRODH|RANBP1|SLC25A1|TBX1|CLDN5|HIRA|ZNF74|DGCR6|CLTCL1|CDC45|SNAP29|DGCR2|TXNRD2|TSSK2|TRMT2A|ZDHHC8|MED15|DGCR8|GNB1L|MRPL40|RTN4R|KLHL22|DGCR6L|SCARF2|C22orf39|TANGO2	4.95597e-21	1.13249e-16
ko00140	KEGG Pathway	Steroid hormone biosynthesis	11	COMT|CYP2E1|CYP19A1|HSD17B1|HSD17B2|SULT2B1|UGT2B4|UGT2B11|UGT2A1|UGT2B28|UGT2A2	3.26974e-07	0.00270095
GO:0002483	GO Biological Processes	antigen processing and presentation of endogenous peptide antigen	7	HLA-A|HLA-DRA|HLA-F|HLA-G|TAP1|TAP2|TAPBP	3.54595e-07	0.00270095
hsa00140	KEGG Pathway	Steroid hormone biosynthesis	11	COMT|CYP2E1|CYP19A1|HSD17B1|HSD17B2|SULT2B1|UGT2B4|UGT2B11|UGT2A1|UGT2B28|UGT2A2	5.58354e-07	0.00318973
GO:0019885	GO Biological Processes	antigen processing and presentation of endogenous peptide antigen via MHC class I	6	HLA-A|HLA-F|HLA-G|TAP1|TAP2|TAPBP	3.38743e-06	0.014981
GO:0019883	GO Biological Processes	antigen processing and presentation of endogenous antigen	7	HLA-A|HLA-DRA|HLA-F|HLA-G|TAP1|TAP2|TAPBP	3.93357e-06	0.014981
R-HSA-418555	Reactome Gene Sets	G alpha (s) signalling events	33	CRHR1|DRD5|GCG|GHRH|MC2R|PDE1B|PTGDR|PTGER2|SRC|RAMP2|GNB5|GPR45|OR2B6|OR5H1|OR5AC2|OR51G2|OR51E2|OR2B2|OR51A7|OR51S1|OR51F2|OR52R1|OR52M1|OR52K2|OR52I2|OR51E1|OR52K1|OR52I1|OR51D1|OR51T1|OR5H14|OR5H15|NPS	7.98215e-06	0.0260572
GO:0007610	GO Biological Processes	behavior	33	ALK|CHRNA3|DPP4|DRD5|FGF12|GCG|GHRH|GRIK2|HOXB8|HTR1B|MAFG|MUSK|NAGLU|NF1|PDE1B|SLC1A1|SLC6A4|TBX1|CLDN5|TRH|SYT11|NPTN|TMOD2|ZDHHC8|NMUR2|SLC4A10|DMRTA1|USP46|NPB|NEGR1|NPHP4|RXFP4|NPS	1.21379e-05	0.0346704
R-HSA-73887	Reactome Gene Sets	Death Receptor Signalling	14	ABR|ARHGDIA|CASP8|CASP10|ECT2|OMG|CFLAR|ARHGEF2|PRDM4|SMPD3|OTUD7B|PLEKHG5|RTN4R|ARHGEF39	2.5894e-05	0.0657448
hsa00040	KEGG Pathway	Pentose and glucuronate interconversions	7	UGT2B4|UGT2B11|UGT2A1|DCXR|UGT2B28|PHACTR1|UGT2A2	3.26375e-05	0.0659406
GO:0006063	GO Biological Processes	uronic acid metabolic process	6	UGT2B4|UGT2B11|UGT2A1|DCXR|UGT2B28|UGT2A2	4.03995e-05	0.0659406
GO:0019585	GO Biological Processes	glucuronate metabolic process	6	UGT2B4|UGT2B11|UGT2A1|DCXR|UGT2B28|UGT2A2	4.03995e-05	0.0659406
R-HSA-983170	Reactome Gene Sets	Antigen Presentation: Folding, assembly and peptide loading of class I MHC	6	HLA-A|HLA-F|HLA-G|TAP1|TAP2|TAPBP	4.03995e-05	0.0659406
GO:0030036	GO Biological Processes	actin cytoskeleton organization	38	ARHGDIA|CASQ1|CFL2|ECT2|LPAR1|NCKAP1L|MYO1E|MYO5A|NF1|PAM|RAC3|SRC|TLN1|TPM2|HSP90B1|CFLAR|ARHGEF2|PHACTR2|ARHGAP44|WDR1|PALLD|RHOBTB2|AUTS2|ATP2C1|BMP10|TMOD3|TMOD2|EPB41L4B|MYO5C|SHROOM3|GBA2|JAM3|ESPN|STARD13|ESAM|FMNL2|PHACTR1|NPHP4	2.89172e-05	0.0659406
GO:0030029	GO Biological Processes	actin filament-based process	41	ARHGDIA|CASQ1|CFL2|ECT2|LPAR1|FGF12|GATA4|NCKAP1L|MYBPC2|MYO1E|MYO5A|NF1|PAM|RAC3|SRC|TLN1|TPM2|HSP90B1|CFLAR|ARHGEF2|PHACTR2|ARHGAP44|WDR1|PALLD|RHOBTB2|AUTS2|ATP2C1|BMP10|TMOD3|TMOD2|EPB41L4B|MYO5C|SHROOM3|GBA2|JAM3|ESPN|STARD13|ESAM|FMNL2|PHACTR1|NPHP4	4.34686e-05	0.06622
WP698	WikiPathways	Glucuronidation	6	HK1|UGT2B4|UGT2B11|UGT2A1|UGT2B28|UGT2A2	5.13392e-05	0.073322
M00014	KEGG Pathway	Glucuronate pathway (uronate pathway)	6	UGT2B4|UGT2B11|UGT2A1|DCXR|UGT2B28|UGT2A2	6.45252e-05	0.0737232
hsa00053	KEGG Pathway	Ascorbate and aldarate metabolism	6	ALDH7A1|UGT2B4|UGT2B11|UGT2A1|UGT2B28|UGT2A2	6.45252e-05	0.0737232
hsa_M00014	KEGG Pathway	Glucuronate pathway (uronate pathway)	6	UGT2B4|UGT2B11|UGT2A1|DCXR|UGT2B28|UGT2A2	6.45252e-05	0.0737232
ko00053	KEGG Pathway	Ascorbate and aldarate metabolism	6	ALDH7A1|UGT2B4|UGT2B11|UGT2A1|UGT2B28|UGT2A2	6.45252e-05	0.0737232
GO:0014052	GO Biological Processes	regulation of gamma-aminobutyric acid secretion	3	HTR1B|TRH|SV2A	7.39888e-05	0.0769754
hsa04080	KEGG Pathway	Neuroactive ligand-receptor interaction	24	CHRM3|CHRNA3|CHRNB4|CRHR1|DRD5|LPAR1|GABBR1|GABRB1|GCG|GCGR|GHRH|UTS2R|GRIK2|HTR1B|MC2R|P2RY2|PTGDR|PTGER2|TRH|LPAR6|UBD|NMUR2|NPB|RXFP4	7.41087e-05	0.0769754
hsa05163	KEGG Pathway	human cytomegalovirus infection	18	CASP8|CRKL|FASN|HLA-A|HLA-F|HLA-G|NFATC1|PPP3R1|PTGER2|RAC3|RB1|SRC|TAP1|TAP2|TAPBP|AKT3|CREB3|GNB5	8.66751e-05	0.0861136
GO:0007020	GO Biological Processes	microtubule nucleation	6	CSNK1D|TUBG1|TUBGCP2|TUBG2|SLAIN2|CCDC57	0.000120915	0.115126
GO:0052695	GO Biological Processes	cellular glucuronidation	5	UGT2B4|UGT2B11|UGT2A1|UGT2B28|UGT2A2	0.000147663	0.132772
GO:0045124	GO Biological Processes	regulation of bone resorption	7	ADAM8|NF1|TNFRSF11B|PDK4|SRC|PLEKHM1|TMEM64	0.000151069	0.132772
GO:1901699	GO Biological Processes	cellular response to nitrogen compound	34	PARP1|CACNB1|CHRM3|CHRNA3|COL5A2|CRHR1|CRKL|DAXX|DRD5|GABRB1|GCG|GCGR|HTR1B|IGF1R|MMP2|MYO5A|P2RY2|PDK4|PTPRE|SLC1A1|SLC6A4|SRC|HSP90B1|BCAR3|SOCS1|CFLAR|ARHGEF2|LPIN2|FLOT1|PHIP|SMPD3|IFIH1|KLHL22|RGS8	0.000169522	0.143472
ko04080	KEGG Pathway	Neuroactive ligand-receptor interaction	19	CHRM3|CHRNA3|CHRNB4|CRHR1|DRD5|LPAR1|GABBR1|GABRB1|GCGR|UTS2R|GRIK2|HTR1B|MC2R|P2RY2|PTGDR|PTGER2|LPAR6|NMUR2|RXFP4	0.000180159	0.147029
GO:0006820	GO Biological Processes	anion transport	34	CA9|SLC25A10|GABRB1|HTR1B|OCA2|PPARD|SLC1A1|SLC12A3|SLC20A1|SLC25A1|TAP1|TAP2|THRSP|TRH|VDAC2|SLC16A3|SV2A|SLC35A1|SLC2A9|NMUR2|SLC4A10|SLC12A8|SLC25A21|SLC52A3|EMB|SLCO6A1|SLC38A6|ANO6|SLC10A4|SLC9C1|SLCO4C1|ATP9B|CA13|TNFAIP8L3	0.000201005	0.158385
R-HSA-933543	Reactome Gene Sets	NF-kB activation through FADD/RIP-1 pathway mediated by caspase-8 and -10	4	CASP8|CASP10|IFIH1|RNF135	0.000209086	0.159261
ko00040	KEGG Pathway	Pentose and glucuronate interconversions	6	UGT2B4|UGT2B11|UGT2A1|DCXR|UGT2B28|UGT2A2	0.000250152	0.184394
GO:0036293	GO Biological Processes	response to decreased oxygen levels	22	ADAM8|BACH1|CA9|DPP4|HMOX2|MMP2|NF1|P4HB|PAM|PPARD|PSMB8|SLC1A1|SLC6A4|SRC|TGFBR3|HSP90B1|TRH|CFLAR|RAMP2|B3GAT1|HIF3A|PSMA8	0.000299646	0.2111
GO:0070482	GO Biological Processes	response to oxygen levels	23	ADAM8|BACH1|CA9|DPP4|LPAR1|HMOX2|MMP2|NF1|P4HB|PAM|PPARD|PSMB8|SLC1A1|SLC6A4|SRC|TGFBR3|HSP90B1|TRH|CFLAR|RAMP2|B3GAT1|HIF3A|PSMA8	0.000304858	0.2111
GO:0043547	GO Biological Processes	positive regulation of GTPase activity	24	ABR|ARHGDIA|CRKL|ECT2|NCKAP1L|NF1|RANBP1|BCAR3|RGP1|ARHGAP44|SEC23B|GNB5|SIPA1L3|RASGRP3|TBC1D7|ADAP2|ALS2|SMAP1|RTN4R|ARFGAP2|RGS8|STARD13|TBC1D21|ARHGAP27	0.000317639	0.213481
GO:0002476	GO Biological Processes	antigen processing and presentation of endogenous peptide antigen via MHC class Ib	3	HLA-F|HLA-G|TAP2	0.000355384	0.213707
GO:1990668	GO Biological Processes	vesicle fusion with endoplasmic reticulum-Golgi intermediate compartment (ERGIC) membrane	3	TAP1|TAP2|TAPBP	0.000355384	0.213707
GO:0014051	GO Biological Processes	gamma-aminobutyric acid secretion	3	HTR1B|TRH|SV2A	0.000355384	0.213707
R-HSA-193144	Reactome Gene Sets	Estrogen biosynthesis	3	CYP19A1|HSD17B1|HSD17B2	0.000355384	0.213707
GO:0046850	GO Biological Processes	regulation of bone remodeling	7	ADAM8|NF1|TNFRSF11B|PDK4|SRC|PLEKHM1|TMEM64	0.00038846	0.227608
GO:0007043	GO Biological Processes	cell-cell junction assembly	12	ARVCF|CDH12|ECT2|PKN2|TLN1|CLDN5|CNTNAP1|WDR1|RAMP2|PARD6G|ESAM|NPHP4	0.000409586	0.232203
GO:0051056	GO Biological Processes	regulation of small GTPase mediated signal transduction	20	ABR|ARHGDIA|CRKL|ECT2|LPAR1|RGL2|RAC3|SRC|ARHGEF2|ARHGAP44|LPAR6|FLOT1|SIPA1L3|RHOBTB2|PSD3|AUTS2|PLEKHG5|ALS2|RTN4R|STARD13	0.000416627	0.232203
R-HSA-156588	Reactome Gene Sets	Glucuronidation	5	UGT2B4|UGT2B11|UGT2A1|UGT2B28|UGT2A2	0.000453144	0.240809
GO:0097435	GO Biological Processes	supramolecular fiber organization	35	CASQ1|CFL2|COL5A2|CSNK1D|LPAR1|NCKAP1L|MYO1E|MYO5A|NF1|RAC3|RB1|SRC|TPM2|HSP90B1|TUBG1|CFLAR|ARHGEF2|SLK|WDR1|PFDN6|TUBGCP2|RHOBTB2|TUBG2|BMP10|TMOD3|TMOD2|MYO5C|SLAIN2|SHROOM3|GBA2|THSD4|ESPN|ESAM|PHACTR1|CCDC57	0.000445249	0.240809
hsa05170	KEGG Pathway	human immunodeficiency virus 1 infection	16	CASP8|CFL2|CRKL|FASN|HLA-A|HLA-F|HLA-G|NFATC1|PPP3R1|PKN2|RAC3|TAP1|TAP2|TAPBP|AKT3|GNB5	0.000463728	0.240833
GO:0001666	GO Biological Processes	response to hypoxia	21	ADAM8|BACH1|CA9|DPP4|HMOX2|MMP2|NF1|P4HB|PAM|PPARD|PSMB8|SLC6A4|SRC|TGFBR3|HSP90B1|TRH|CFLAR|RAMP2|B3GAT1|HIF3A|PSMA8	0.000480259	0.243876
R-HSA-71291	Reactome Gene Sets	Metabolism of amino acids and derivatives	22	ALDH7A1|CKM|SLC25A10|ECHS1|GCSH|GLDC|OCA2|PRODH|PSMB8|PYCR1|RPL19|RPS7|RPS18|TDO2|BBOX1|ACAD8|HAO1|ADI1|SLC25A21|PSMA8|PAOX|NAT8L	0.000502978	0.24986
GO:0005975	GO Biological Processes	carbohydrate metabolic process	32	ENTPD5|SLC25A10|GCG|GCGR|HK1|INPP5A|EIF6|PDK4|PPARD|SI|SLC25A1|SRC|UGT2B4|ST8SIA4|MLEC|SLC35A1|UGT2B11|ARPP19|UGT2A1|PPIP5K2|B3GAT1|DCXR|SIRT7|UGT2B28|SMPD3|EDEM2|GBA2|PPP1R3B|CHST9|GLB1L2|FUOM|UGT2A2	0.000551432	0.268102
GO:0002428	GO Biological Processes	antigen processing and presentation of peptide antigen via MHC class Ib	3	HLA-F|HLA-G|TAP2	0.000609584	0.2902
GO:0098656	GO Biological Processes	anion transmembrane transport	20	SLC25A10|GABRB1|SLC1A1|SLC12A3|SLC20A1|SLC25A1|TAP1|TAP2|THRSP|VDAC2|SLC16A3|SLC35A1|NMUR2|SLC4A10|SLC12A8|SLC25A21|EMB|SLC38A6|ANO6|SLC9C1	0.000637539	0.291368
GO:0034329	GO Biological Processes	cell junction assembly	17	ARVCF|CDH12|COL17A1|ECT2|PKN2|SRC|TLN1|CLDN5|CNTNAP1|SLK|WDR1|FLOT1|RAMP2|JAM3|PARD6G|ESAM|NPHP4	0.00063746	0.291368
GO:0048704	GO Biological Processes	embryonic skeletal system morphogenesis	9	HOXB2|HOXB3|HOXB4|HOXB5|HOXB6|HOXB7|HOXB8|HOXB9|TBX1	0.000668601	0.299572
ko00980	KEGG Pathway	Metabolism of xenobiotics by cytochrome P450	8	CYP2E1|EPHX1|MGST3|UGT2B4|UGT2B11|UGT2A1|UGT2B28|UGT2A2	0.000786146	0.31965
ko00860	KEGG Pathway	Porphyrin and chlorophyll metabolism	6	HMOX2|UGT2B4|UGT2B11|UGT2A1|UGT2B28|UGT2A2	0.000814476	0.31965
hsa00860	KEGG Pathway	Porphyrin and chlorophyll metabolism	6	HMOX2|UGT2B4|UGT2B11|UGT2A1|UGT2B28|UGT2A2	0.000925472	0.31965
hsa00980	KEGG Pathway	Metabolism of xenobiotics by cytochrome P450	8	CYP2E1|EPHX1|MGST3|UGT2B4|UGT2B11|UGT2A1|UGT2B28|UGT2A2	0.000938889	0.31965
GO:0005996	GO Biological Processes	monosaccharide metabolic process	18	SLC25A10|GCG|GCGR|HK1|PDK4|PPARD|SLC25A1|SRC|UGT2B4|UGT2B11|ARPP19|UGT2A1|DCXR|SIRT7|UGT2B28|PPP1R3B|FUOM|UGT2A2	0.000965202	0.31965
GO:0002479	GO Biological Processes	antigen processing and presentation of exogenous peptide antigen via MHC class I, TAP-dependent	8	HLA-A|HLA-F|HLA-G|PSMB8|TAP1|TAP2|TAPBP|PSMA8	0.000859801	0.31965
GO:0002484	GO Biological Processes	antigen processing and presentation of endogenous peptide antigen via MHC class I via ER pathway	3	HLA-A|HLA-F|HLA-G	0.000956013	0.31965
GO:0002486	GO Biological Processes	antigen processing and presentation of endogenous peptide antigen via MHC class I via ER pathway, TAP-independent	3	HLA-A|HLA-F|HLA-G	0.000956013	0.31965
GO:0002729	GO Biological Processes	positive regulation of natural killer cell cytokine production	3	HLA-F|HLA-G|CLNK	0.000956013	0.31965
GO:0051606	GO Biological Processes	detection of stimulus	34	PARP1|CNGA1|GRIK2|HLA-A|PDE6G|POLD1|RFC3|NR2E3|MMP24|OR2B6|OR5H1|RAD18|PDZD7|TAS1R1|OR5AC2|OR51G2|OR51E2|OR2B2|OR51A7|OR51S1|OR51F2|OR52R1|OR52M1|OR52K2|OR52I2|OR51E1|OR51F1|CCDC66|OR52K1|OR52I1|OR51D1|OR51T1|OR5H14|OR5H15	0.000781348	0.31965
R-HSA-194840	Reactome Gene Sets	Rho GTPase cycle	12	ABR|ARHGDIA|ECT2|RAC3|HGS|ARHGEF2|ARHGAP44|RHOBTB2|PLEKHG5|ARHGEF39|STARD13|ARHGAP27	0.000757432	0.31965
GO:0030239	GO Biological Processes	myofibril assembly	7	CASQ1|CFL2|CFLAR|WDR1|BMP10|TMOD3|TMOD2	0.000952624	0.31965
GO:0019932	GO Biological Processes	second-messenger-mediated signaling	24	CASQ1|CHRM3|CRHR1|DRD5|LPAR1|FHL2|GBP1|GCG|GCGR|GHRH|CCR10|GPR6|INPP5A|MC2R|NFATC1|PPP3R1|PTGER2|ZAP70|RAMP2|CAMKK2|CAMTA1|MGRN1|NMUR2|OR51E2	0.000942106	0.31965
R-HSA-9660821	Reactome Gene Sets	ADORA2B mediated anti-inflammatory cytokines production	11	CRHR1|DRD5|GCG|GHRH|MC2R|PTGDR|PTGER2|RAMP2|GNB5|GPR45|NPS	0.000950417	0.31965
WP314	WikiPathways	Fas Ligand (FasL) pathway and Stress induction of Heat Shock Proteins (HSP) regulation	6	PARP1|CASP8|CASP10|DAXX|RB1|CFLAR	0.000925472	0.31965
R-HSA-75158	Reactome Gene Sets	TRAIL signaling	3	CASP8|CASP10|CFLAR	0.000956013	0.31965
GO:0030865	GO Biological Processes	cortical cytoskeleton organization	7	ECT2|NCKAP1L|RAC3|TLN1|WDR1|RHOBTB2|FMNL2	0.000859066	0.31965
GO:0070593	GO Biological Processes	dendrite self-avoidance	4	PALLD|NPTN|VSTM2L|EMB	0.000903962	0.31965
ko04612	KEGG Pathway	Antigen processing and presentation	8	HLA-A|HLA-DRA|HLA-F|HLA-G|NFYC|TAP1|TAP2|TAPBP	0.0010237	0.33161
GO:0030198	GO Biological Processes	extracellular matrix organization	22	ADAM8|COL5A2|COL17A1|DPP4|FAP|ITGB2|MMP2|MYO1E|NF1|TNFRSF11B|RB1|ADAM12|CFLAR|FLOT1|RAMP2|MMP24|ITGA11|SMPD3|ADAMTSL3|THSD4|JAM3|LAMA1	0.00103034	0.33161
GO:2001234	GO Biological Processes	negative regulation of apoptotic signaling pathway	15	PTTG1IP|CASP8|CSNK2A2|GATA4|RB1|SRC|VDAC2|CFLAR|ARHGEF2|BCL2L10|CREB3|NLE1|PHIP|STRADB|ASAH2	0.0010617	0.336957
GO:0007264	GO Biological Processes	small GTPase mediated signal transduction	26	ABR|ARHGDIA|CRKL|ECT2|LPAR1|NF1|RGL2|RAC3|RB1|RIT1|SRC|BCAR3|ARHGEF2|ARHGAP44|LPAR6|FLOT1|SIPA1L3|RHOBTB2|PSD3|RASGRP3|AUTS2|PLEKHG5|ALS2|RTN4R|KNDC1|STARD13	0.00109507	0.342786
R-HSA-193704	Reactome Gene Sets	p75 NTR receptor-mediated signalling	9	ABR|ARHGDIA|ECT2|OMG|ARHGEF2|PRDM4|PLEKHG5|RTN4R|ARHGEF39	0.00114793	0.35079
GO:0031109	GO Biological Processes	microtubule polymerization or depolymerization	10	CSNK1D|TUBG1|ARHGEF2|TUBGCP2|TUBG2|SLAIN2|GBA2|SKA1|CCDC57|SKA2	0.00117571	0.35079
GO:0009952	GO Biological Processes	anterior/posterior pattern specification	14	CRKL|GATA4|HOXB2|HOXB3|HOXB4|HOXB5|HOXB6|HOXB7|HOXB8|HOXB9|TBX1|NLE1|HES2|HELT	0.00116237	0.35079
GO:0021545	GO Biological Processes	cranial nerve development	6	LPAR1|HOXB2|HOXB3|PAX2|TBX1|PHOX2B	0.00118204	0.35079
WP702	WikiPathways	Metapathway biotransformation Phase I and II	13	COMT|CYP2E1|CYP19A1|EPHX1|MGST3|SULT2B1|UGT2B4|UGT2B11|UGT2A1|UGT2B28|CHST9|NAT8L|UGT2A2	0.00138351	0.366422
GO:0042590	GO Biological Processes	antigen processing and presentation of exogenous peptide antigen via MHC class I	8	HLA-A|HLA-F|HLA-G|PSMB8|TAP1|TAP2|TAPBP|PSMA8	0.00131542	0.366422
GO:0002370	GO Biological Processes	natural killer cell cytokine production	3	HLA-F|HLA-G|CLNK	0.00140565	0.366422
GO:0002480	GO Biological Processes	antigen processing and presentation of exogenous peptide antigen via MHC class I, TAP-independent	3	HLA-A|HLA-F|HLA-G	0.00140565	0.366422
GO:0002727	GO Biological Processes	regulation of natural killer cell cytokine production	3	HLA-F|HLA-G|CLNK	0.00140565	0.366422
R-HSA-193634	Reactome Gene Sets	Axonal growth inhibition (RHOA activation)	3	ARHGDIA|OMG|RTN4R	0.00140565	0.366422
GO:0045453	GO Biological Processes	bone resorption	7	ADAM8|NF1|TNFRSF11B|PDK4|SRC|PLEKHM1|TMEM64	0.00128211	0.366422
GO:0043087	GO Biological Processes	regulation of GTPase activity	25	ABR|ARHGDIA|CRKL|ECT2|GPS1|NCKAP1L|NF1|RANBP1|BCAR3|RGP1|ARHGAP44|SEC23B|GNB5|SIPA1L3|RASGRP3|TBC1D7|ADAP2|ALS2|SMAP1|RTN4R|ARFGAP2|RGS8|STARD13|TBC1D21|ARHGAP27	0.0012888	0.366422
GO:0042135	GO Biological Processes	neurotransmitter catabolic process	4	ALDH7A1|COMT|GCSH|GLDC	0.0014111	0.366422
GO:0043062	GO Biological Processes	extracellular structure organization	24	ADAM8|COL5A2|COL17A1|DPP4|FAP|ITGB2|MMP2|MYO1E|NF1|TNFRSF11B|P4HB|RB1|ADAM12|CFLAR|FLOT1|RAMP2|MMP24|ITGA11|ZDHHC8|SMPD3|ADAMTSL3|THSD4|JAM3|LAMA1	0.00139029	0.366422
R-HSA-69242	Reactome Gene Sets	S Phase	12	E2F5|ORC2|POLD1|PSMB8|RB1|RFC3|CDC45|AKT3|ORC3|ANAPC11|PSMA8|LIN9	0.00139594	0.366422
ko05204	KEGG Pathway	Chemical carcinogenesis	8	CYP2E1|EPHX1|MGST3|UGT2B4|UGT2B11|UGT2A1|UGT2B28|UGT2A2	0.00154409	0.387737
hsa04612	KEGG Pathway	Antigen processing and presentation	8	HLA-A|HLA-DRA|HLA-F|HLA-G|NFYC|TAP1|TAP2|TAPBP	0.00154409	0.387737
GO:0035304	GO Biological Processes	regulation of protein dephosphorylation	11	NCKAP1L|PPP3R1|HSP90B1|MFHAS1|PHACTR2|MAGI2|ARPP19|CAMTA1|PPP1R3B|PPP1R27|PHACTR1	0.00152331	0.387737
R-HSA-1236974	Reactome Gene Sets	ER-Phagosome pathway	8	HLA-A|HLA-F|HLA-G|PSMB8|TAP1|TAP2|TAPBP|PSMA8	0.00166966	0.414711
ko04514	KEGG Pathway	Cell adhesion molecules (CAMs)	11	HLA-A|HLA-DRA|HLA-F|HLA-G|ITGB2|CLDN5|CNTNAP1|CD276|JAM3|ESAM|NEGR1	0.00170375	0.418627
GO:0016311	GO Biological Processes	dephosphorylation	25	ACP1|ACP2|NCKAP1L|INPP5A|PPP3R1|PPP5C|PTPRE|SRC|HSP90B1|CTDP1|MFHAS1|LPIN2|PHACTR2|MAGI2|FARP1|ARPP19|MTMR11|CAMTA1|NT5DC3|CPPED1|PPP1R3B|NUDT16L1|PPP1R27|PHACTR1|LRRC30	0.00175239	0.425999
R-HSA-193697	Reactome Gene Sets	p75NTR regulates axonogenesis	3	ARHGDIA|OMG|RTN4R	0.0019684	0.438704
R-HSA-500792	Reactome Gene Sets	GPCR ligand binding	24	CHRM3|CRHR1|DRD5|LPAR1|GABBR1|GCG|GHRH|CCR10|UTS2R|HTR1B|MC2R|P2RY2|PTGDR|PTGER2|TRH|LPAR6|RAMP2|GNB5|HEBP1|NMUR2|TAS1R1|NPB|RXFP4|NPS	0.00184982	0.438704
R-HSA-9662851	Reactome Gene Sets	Anti-inflammatory response favouring Leishmania parasite infection	12	CRHR1|DRD5|GCG|GHRH|MC2R|PTGDR|PTGER2|SRC|RAMP2|GNB5|GPR45|NPS	0.00199664	0.438704
R-HSA-9664433	Reactome Gene Sets	Leishmania parasite growth and survival	12	CRHR1|DRD5|GCG|GHRH|MC2R|PTGDR|PTGER2|SRC|RAMP2|GNB5|GPR45|NPS	0.00199664	0.438704
GO:0046578	GO Biological Processes	regulation of Ras protein signal transduction	13	ARHGDIA|CRKL|LPAR1|RGL2|ARHGEF2|ARHGAP44|LPAR6|FLOT1|PSD3|AUTS2|ALS2|RTN4R|STARD13	0.00193088	0.438704
GO:0048705	GO Biological Processes	skeletal system morphogenesis	14	FOXN3|HOXB2|HOXB3|HOXB4|HOXB5|HOXB6|HOXB7|HOXB8|HOXB9|MMP2|TBX1|NLE1|SMPD3|IFT80	0.00182958	0.438704
GO:1903046	GO Biological Processes	meiotic cell cycle process	13	RAD51B|RAD51D|TUBG1|SMC4|NCAPD3|TUBG2|PSMC3IP|SIRT7|PRDM9|TDRD12|SYCE1|PSMA8|TEX19	0.00193088	0.438704
GO:0060359	GO Biological Processes	response to ammonium ion	10	CHRM3|CHRNA3|CRKL|DRD5|GABRB1|GLDC|HTR1B|PPP5C|SLC1A1|RGS8	0.00193535	0.438704
GO:0032060	GO Biological Processes	bleb assembly	3	LPAR1|EMP3|ANO6	0.0019684	0.438704
R-HSA-381183	Reactome Gene Sets	ATF6 (ATF6-alpha) activates chaperone genes	3	NFYC|HSP90B1|ATF6	0.0019684	0.438704
GO:0007059	GO Biological Processes	chromosome segregation	19	CSNK2A2|ECT2|MKI67|RB1|TUBG1|SMC4|NCAPD3|TUBG2|TRAPPC12|ANAPC11|SIRT7|RAD18|PRDM9|KLHL22|SYCE1|PHF13|TTL|SKA1|SKA2	0.00211849	0.456694
GO:0051668	GO Biological Processes	localization within membrane	11	CRKL|GRIK2|ITGB2|MUSK|SLC1A1|MAGI2|ARHGAP44|SEC23B|NPTN|CALY|USP46	0.00211702	0.456694
ko04740	KEGG Pathway	Olfactory transduction	22	PDE1B|OR2B6|OR5H1|OR5AC2|OR51G2|OR51E2|OR2B2|OR51A7|OR51S1|OR51F2|OR52R1|OR52M1|OR52K2|OR52I2|OR51E1|OR51F1|OR52K1|OR52I1|OR51D1|OR51T1|OR5H14|OR5H15	0.00216068	0.461437
GO:0048854	GO Biological Processes	brain morphogenesis	5	NF1|PAX2|SLC6A4|AKT3|SLC4A10	0.00222291	0.470331
GO:0043297	GO Biological Processes	apical junction assembly	8	ECT2|PKN2|CLDN5|WDR1|RAMP2|PARD6G|ESAM|NPHP4	0.00225482	0.472705
hsa05204	KEGG Pathway	Chemical carcinogenesis	8	CYP2E1|EPHX1|MGST3|UGT2B4|UGT2B11|UGT2A1|UGT2B28|UGT2A2	0.00260213	0.499894
hsa00982	KEGG Pathway	Drug metabolism - cytochrome P450	7	CYP2E1|MGST3|UGT2B4|UGT2B11|UGT2A1|UGT2B28|UGT2A2	0.00260327	0.499894
ko00982	KEGG Pathway	Drug metabolism - cytochrome P450	7	CYP2E1|MGST3|UGT2B4|UGT2B11|UGT2A1|UGT2B28|UGT2A2	0.00260327	0.499894
hsa05416	KEGG Pathway	Viral myocarditis	7	CASP8|HLA-A|HLA-DRA|HLA-F|HLA-G|ITGB2|RAC3	0.00260327	0.499894
GO:0046849	GO Biological Processes	bone remodeling	8	ADAM8|HTR1B|NF1|TNFRSF11B|PDK4|SRC|PLEKHM1|TMEM64	0.00260213	0.499894
GO:0015711	GO Biological Processes	organic anion transport	25	CA9|SLC25A10|HTR1B|OCA2|PPARD|SLC1A1|SLC25A1|THRSP|TRH|SLC16A3|SV2A|SLC35A1|SLC2A9|NMUR2|SLC4A10|SLC25A21|SLC52A3|EMB|SLCO6A1|SLC38A6|SLC10A4|SLCO4C1|ATP9B|CA13|TNFAIP8L3	0.00254324	0.499894
GO:0000280	GO Biological Processes	nuclear division	22	MKI67|RAD51B|RAD51D|RANBP1|RB1|TUBG1|CTDP1|SMC4|NCAPD3|TUBG2|PSMC3IP|ANAPC11|SIRT7|PHIP|SMPD3|PRDM9|KLHL22|TDRD12|SYCE1|PSMA8|PHF13|TEX19	0.00249674	0.499894
GO:0071229	GO Biological Processes	cellular response to acid chemical	13	COL5A2|MMP2|PAX2|PDK4|PTGER2|SLC6A4|SRC|TBX1|ZNF35|SOCS1|ADNP2|OR51E2|KLHL22	0.00242234	0.499894
GO:0070987	GO Biological Processes	error-free translesion synthesis	4	POLD1|RFC3|REV1|NPLOC4	0.00249953	0.499894
GO:0060343	GO Biological Processes	trabecula formation	4	FHL2|MMP2|TGFBR3|BMP10	0.00249953	0.499894
R-HSA-1236977	Reactome Gene Sets	Endosomal/Vacuolar pathway	3	HLA-A|HLA-F|HLA-G	0.00265315	0.505227
GO:0097164	GO Biological Processes	ammonium ion metabolic process	14	ASAH1|ALDH7A1|COMT|CSNK2A2|ITGB2|PDE1B|TRH|BBOX1|SNCAIP|LPIN2|NR1H3|SMPD3|ASAH2|PAOX	0.00267647	0.505455
hsa04514	KEGG Pathway	Cell adhesion molecules	11	HLA-A|HLA-DRA|HLA-F|HLA-G|ITGB2|CLDN5|CNTNAP1|CD276|JAM3|ESAM|NEGR1	0.00274436	0.514028
GO:0045216	GO Biological Processes	cell-cell junction organization	12	ARVCF|CDH12|ECT2|PKN2|TLN1|CLDN5|CNTNAP1|WDR1|RAMP2|PARD6G|ESAM|NPHP4	0.00279428	0.514937
GO:0048016	GO Biological Processes	inositol phosphate-mediated signaling	6	FHL2|INPP5A|NFATC1|PPP3R1|CAMTA1|NMUR2	0.00278416	0.514937
GO:0001101	GO Biological Processes	response to acid chemical	18	COL5A2|CYP2E1|GLDC|HSD17B2|MMP2|PAX2|PDK4|PPP5C|PTGER2|SLC6A4|SRC|TBX1|TGFBR3|ZNF35|SOCS1|ADNP2|OR51E2|KLHL22	0.00281804	0.515161
GO:0060333	GO Biological Processes	interferon-gamma-mediated signaling pathway	8	GBP1|HLA-A|HLA-DRA|HLA-F|HLA-G|SOCS1|NR1H3|TRIM68	0.0029899	0.53797
R-HSA-877300	Reactome Gene Sets	Interferon gamma signaling	8	GBP1|GBP3|HLA-A|HLA-DRA|HLA-F|HLA-G|SOCS1|TRIM68	0.0029899	0.53797
GO:0033627	GO Biological Processes	cell adhesion mediated by integrin	7	CRKL|DPP4|NCKAP1L|ITGB2|RAC3|ITGA11|JAM3	0.00305649	0.545656
GO:0098742	GO Biological Processes	cell-cell adhesion via plasma-membrane adhesion molecules	16	ARVCF|CDH12|ITGB2|PCDH7|CLDN5|MMP24|PALLD|FLRT3|NPTN|ATP2C1|TENM3|FAT4|ESAM|SCARF2|VSTM2L|EMB	0.00310228	0.549536
GO:0050906	GO Biological Processes	detection of stimulus involved in sensory perception	26	GRIK2|MMP24|OR2B6|OR5H1|PDZD7|TAS1R1|OR5AC2|OR51G2|OR51E2|OR2B2|OR51A7|OR51S1|OR51F2|OR52R1|OR52M1|OR52K2|OR52I2|OR51E1|OR51F1|CCDC66|OR52K1|OR52I1|OR51D1|OR51T1|OR5H14|OR5H15	0.00313365	0.550823
R-HSA-9658195	Reactome Gene Sets	Leishmania infection	15	ENTPD5|CRHR1|DRD5|GCG|GHRH|NCKAP1L|MC2R|MYO5A|PTGDR|PTGER2|SRC|RAMP2|GNB5|GPR45|NPS	0.00320744	0.557236
GO:0008210	GO Biological Processes	estrogen metabolic process	5	CYP19A1|HSD17B1|HSD17B2|UGT2B4|UGT2B11	0.0032189	0.557236
hsa04015	KEGG Pathway	Rap1 signaling pathway	14	CRKL|LPAR1|FGF12|IGF1R|ITGB2|RAC3|SRC|TLN1|MAGI2|AKT3|SIPA1L3|ORC3|RASGRP3|PARD6G	0.00340278	0.584638
GO:0097152	GO Biological Processes	mesenchymal cell apoptotic process	3	ETV6|PAX2|TBX1	0.00346784	0.58699
R-HSA-381033	Reactome Gene Sets	ATF6 (ATF6-alpha) activates chaperones	3	NFYC|HSP90B1|ATF6	0.00346784	0.58699
GO:0007631	GO Biological Processes	feeding behavior	8	GCG|HTR1B|TRH|NMUR2|USP46|NPB|NEGR1|RXFP4	0.0036542	0.596564
GO:0007188	GO Biological Processes	adenylate cyclase-modulating G protein-coupled receptor signaling pathway	14	CHRM3|CRHR1|DRD5|LPAR1|GABBR1|GCG|GCGR|GHRH|GPR6|HTR1B|MC2R|NPR3|PTGER2|RAMP2	0.00367792	0.596564
GO:0060249	GO Biological Processes	anatomical structure homeostasis	22	ADAM8|PARP1|CFL2|ZBTB48|HTR1B|NELL2|NF1|TNFRSF11B|PDK4|POLD1|RAC3|RAD51D|RB1|RFC3|SRC|PLEKHM1|AKT3|RP1L1|TMEM64|ZSCAN4|NPHP4|CCDC66	0.00368104	0.596564
R-HSA-73933	Reactome Gene Sets	Resolution of Abasic Sites (AP sites)	5	PARP1|POLD1|RFC3|TDG|NEIL2	0.00361256	0.596564
M160	Canonical Pathways	PID AVB3 INTEGRIN PATHWAY	7	CASP8|COL5A2|COL17A1|IGF1R|PI4KA|SRC|TLN1	0.00356767	0.596564
WP4803	WikiPathways	Ciliopathies	12	CNGA1|EVC|SDCCAG8|ODAD2|IFT80|GALNT11|TMEM237|ODAD1|RP1L1|ANKS3|EVC2|NPHP4	0.00366817	0.596564
R-HSA-1640170	Reactome Gene Sets	Cell Cycle	31	CSNK1D|CSNK2A2|DAXX|E2F5|ORC2|POLD1|PSMB8|RB1|RFC3|SRC|TUBG1|CDC45|LPIN2|AKT3|SMC4|ARPP19|SDCCAG8|TUBGCP2|NCAPD3|ORC3|TUBG2|PSMC3IP|ANAPC11|RSF1|PRDM9|SYCE1|PSMA8|TUBB|SKA1|LIN9|SKA2	0.00372735	0.599814
GO:0048545	GO Biological Processes	response to steroid hormone	18	PARP1|ANXA3|DAXX|GABRB1|HTR1B|NEDD4|PAM|PPARD|PPP5C|SRC|TRH|CFLAR|NR2E3|NR1H3|RAMP2|TRIM68|OR51E2|FIBIN	0.00376036	0.600895
GO:0000904	GO Biological Processes	cell morphogenesis involved in differentiation	32	ARHGDIA|CHRNA3|CRKL|GBP1|NEDD4|OMG|P4HB|PAX2|RAC3|RB1|SRC|PHOX2B|ARHGAP44|WDR1|FARP1|FLOT1|CHL1|PALLD|SIPA1L3|FLRT3|AUTS2|NPTN|SEMA4G|RTN4R|TRAK2|PDZD7|KNDC1|VSTM2L|EMB|TTL|PHACTR1|LAMA1	0.00387935	0.611393
GO:0090066	GO Biological Processes	regulation of anatomical structure size	24	AQP4|CFL2|CHRM3|DRD5|UTS2R|NCKAP1L|HTR1B|P2RY2|PAX2|SLC6A4|SLC12A3|WDR1|AKT3|TMOD3|TMOD2|PRR16|ALS2|GBA2|SEMA4G|RTN4R|SLC12A8|ESAM|TTL|ANO6	0.00387957	0.611393
M118	Canonical Pathways	PID INTEGRIN A9B1 PATHWAY	4	ADAM8|SRC|ADAM12|PAOX	0.00405775	0.62651
GO:0007212	GO Biological Processes	dopamine receptor signaling pathway	5	ALK|DRD5|GNB5|CALY|RGS8	0.00403958	0.62651
WP4483	WikiPathways	Relationship between inflammation, COX-2 and EGFR	4	CYP19A1|PTGER2|SRC|AKT3	0.00405775	0.62651
ko05168	KEGG Pathway	Herpes simplex infection	12	CASP8|CSNK2A2|DAXX|HLA-A|HLA-DRA|HLA-F|HLA-G|TAF4B|TAP1|TAP2|ALYREF|IFIH1	0.00418104	0.632721
GO:0048706	GO Biological Processes	embryonic skeletal system development	9	HOXB2|HOXB3|HOXB4|HOXB5|HOXB6|HOXB7|HOXB8|HOXB9|TBX1	0.00415672	0.632721
GO:0043123	GO Biological Processes	positive regulation of I-kappaB kinase/NF-kappaB signaling	12	CASP8|CASP10|ECT2|LPAR1|PPP5C|SECTM1|SLC20A1|CFLAR|UBD|ATP2C1|TRIM68|PLEKHG5	0.00418104	0.632721
R-HSA-381753	Reactome Gene Sets	Olfactory Signaling Pathway	20	OR2B6|OR5H1|OR5AC2|OR51G2|OR51E2|OR2B2|OR51A7|OR51S1|OR51F2|OR52R1|OR52M1|OR52K2|OR52I2|OR51E1|OR52K1|OR52I1|OR51D1|OR51T1|OR5H14|OR5H15	0.00435653	0.639995
GO:0015812	GO Biological Processes	gamma-aminobutyric acid transport	3	HTR1B|TRH|SV2A	0.0044195	0.639995
GO:0006703	GO Biological Processes	estrogen biosynthetic process	3	CYP19A1|HSD17B1|HSD17B2	0.0044195	0.639995
GO:0051057	GO Biological Processes	positive regulation of small GTPase mediated signal transduction	7	CRKL|LPAR1|SRC|LPAR6|AUTS2|ALS2|RTN4R	0.00445316	0.639995
GO:0035303	GO Biological Processes	regulation of dephosphorylation	13	NCKAP1L|PPP3R1|SRC|HSP90B1|MFHAS1|PHACTR2|MAGI2|FARP1|ARPP19|CAMTA1|PPP1R3B|PPP1R27|PHACTR1	0.00436571	0.639995
GO:0060347	GO Biological Processes	heart trabecula formation	3	FHL2|TGFBR3|BMP10	0.0044195	0.639995
ko04015	KEGG Pathway	Rap1 signaling pathway	13	CRKL|LPAR1|FGF12|IGF1R|ITGB2|RAC3|SRC|TLN1|MAGI2|AKT3|SIPA1L3|RASGRP3|PARD6G	0.00436571	0.639995
ko04144	KEGG Pathway	Endocytosis	15	HLA-A|HLA-F|HLA-G|IGF1R|NEDD4|SRC|CLTCL1|HGS|PSD3|SMAP1|VPS25|ARFGAP2|RAB11FIP4|PARD6G|VPS26B	0.00444415	0.639995
M159	Canonical Pathways	PID AMB2 NEUTROPHILS PATHWAY	5	ITGB2|MMP2|SRC|TLN1|JAM3	0.00450146	0.642893
R-HSA-1236975	Reactome Gene Sets	Antigen processing-Cross presentation	8	HLA-A|HLA-F|HLA-G|PSMB8|TAP1|TAP2|TAPBP|PSMA8	0.00471107	0.656418
GO:0007265	GO Biological Processes	Ras protein signal transduction	18	ARHGDIA|CRKL|LPAR1|NF1|RGL2|RB1|RIT1|ARHGEF2|ARHGAP44|LPAR6|FLOT1|PSD3|RASGRP3|AUTS2|PLEKHG5|ALS2|RTN4R|STARD13	0.00466171	0.656418
GO:0021602	GO Biological Processes	cranial nerve morphogenesis	4	HOXB2|HOXB3|PAX2|TBX1	0.00469573	0.656418
GO:0043666	GO Biological Processes	regulation of phosphoprotein phosphatase activity	9	NCKAP1L|PPP3R1|HSP90B1|PHACTR2|MAGI2|ARPP19|PPP1R3B|PPP1R27|PHACTR1	0.00464661	0.656418
GO:0046785	GO Biological Processes	microtubule polymerization	7	CSNK1D|TUBG1|TUBGCP2|TUBG2|SLAIN2|GBA2|CCDC57	0.00478232	0.658318
ko00310	KEGG Pathway	Lysine degradation	6	ALDH7A1|ECHS1|EZH1|BBOX1|PRDM9|KMT2C	0.00477856	0.658318
hsa04740	KEGG Pathway	Olfactory transduction	22	PDE1B|OR2B6|OR5H1|OR5AC2|OR51G2|OR51E2|OR2B2|OR51A7|OR51S1|OR51F2|OR52R1|OR52M1|OR52K2|OR52I2|OR51E1|OR51F1|OR52K1|OR52I1|OR51D1|OR51T1|OR5H14|OR5H15	0.00491311	0.664316
R-HSA-69278	Reactome Gene Sets	Cell Cycle, Mitotic	26	CSNK1D|CSNK2A2|E2F5|ORC2|POLD1|PSMB8|RB1|RFC3|SRC|TUBG1|CDC45|LPIN2|AKT3|SMC4|ARPP19|SDCCAG8|TUBGCP2|NCAPD3|ORC3|TUBG2|ANAPC11|PSMA8|TUBB|SKA1|LIN9|SKA2	0.0048994	0.664316
WP4946	WikiPathways	DNA Repair Pathways Full Network	9	PARP1|DDB2|FANCE|MGMT|POLD1|RFC3|TDG|REV1|NEIL2	0.0049078	0.664316
GO:0002474	GO Biological Processes	antigen processing and presentation of peptide antigen via MHC class I	8	HLA-A|HLA-F|HLA-G|PSMB8|TAP1|TAP2|TAPBP|PSMA8	0.00500859	0.665415
GO:0010927	GO Biological Processes	cellular component assembly involved in morphogenesis	8	CASQ1|CFL2|CNTNAP1|CFLAR|WDR1|BMP10|TMOD3|TMOD2	0.00500859	0.665415
WP466	WikiPathways	DNA Replication	5	ORC2|POLD1|RFC3|CDC45|ORC3	0.0049997	0.665415
GO:0007189	GO Biological Processes	adenylate cyclase-activating G protein-coupled receptor signaling pathway	10	CRHR1|DRD5|LPAR1|GCG|GCGR|GHRH|GPR6|MC2R|PTGER2|RAMP2	0.00510192	0.670022
GO:0045931	GO Biological Processes	positive regulation of mitotic cell cycle	11	PKN2|RAD51B|RANBP1|RB1|PHOX2B|TMOD3|ANAPC11|PHIP|SMPD3|TTL|CCDC57	0.00509471	0.670022
GO:0034330	GO Biological Processes	cell junction organization	17	ARVCF|CDH12|COL17A1|ECT2|PKN2|SRC|TLN1|CLDN5|CNTNAP1|SLK|WDR1|FLOT1|RAMP2|JAM3|PARD6G|ESAM|NPHP4	0.00531949	0.694603
GO:0034123	GO Biological Processes	positive regulation of toll-like receptor signaling pathway	4	TLR5|MFHAS1|NR1H3|FLOT1	0.0053978	0.700824
GO:0070085	GO Biological Processes	glycosylation	15	ENTPD5|FKTN|ST8SIA4|B3GALT4|B3GAT1|GBA2|GALNT11|TRAK2|ALG8|DHDDS|TMTC4|GALNTL5|FUOM|GALNTL6|ALG1L2	0.00546601	0.705671
GO:0002475	GO Biological Processes	antigen processing and presentation via MHC class Ib	3	HLA-F|HLA-G|TAP2	0.00551431	0.707907
GO:0007608	GO Biological Processes	sensory perception of smell	22	UGT2A1|OR2B6|OR5H1|OR5AC2|OR51G2|OR51E2|OR2B2|OR51A7|OR51S1|OR51F2|OR52R1|OR52M1|OR52K2|OR52I2|OR51E1|OR51F1|OR52K1|OR52I1|OR51D1|OR51T1|OR5H14|OR5H15	0.00557682	0.707977
GO:0055001	GO Biological Processes	muscle cell development	11	CASQ1|CFL2|FHL2|GATA4|CFLAR|CTDP1|WDR1|RAMP2|BMP10|TMOD3|TMOD2	0.00556666	0.707977
GO:1903532	GO Biological Processes	positive regulation of secretion by cell	15	ADAM8|CYP19A1|GCG|GHRH|HLA-F|ITGB2|NNAT|PPARD|SLC6A4|TRH|VSNL1|MYOM1|HGS|SMPD3|OR51E2	0.00565344	0.713739
GO:0031032	GO Biological Processes	actomyosin structure organization	12	CASQ1|CFL2|ECT2|LPAR1|SRC|CFLAR|WDR1|BMP10|TMOD3|TMOD2|EPB41L4B|PHACTR1	0.00583385	0.728466
GO:0009416	GO Biological Processes	response to light stimulus	17	PARP1|CNGA1|DDB2|MMP2|NEDD4|NF1|PDE6G|PDE1B|POLD1|NR2E3|NPTN|REV1|RAD18|SLC4A10|NPHP4|CCDC66|NPS	0.00582916	0.728466
GO:0050911	GO Biological Processes	detection of chemical stimulus involved in sensory perception of smell	21	OR2B6|OR5H1|OR5AC2|OR51G2|OR51E2|OR2B2|OR51A7|OR51S1|OR51F2|OR52R1|OR52M1|OR52K2|OR52I2|OR51E1|OR51F1|OR52K1|OR52I1|OR51D1|OR51T1|OR5H14|OR5H15	0.00612379	0.750658
GO:0095500	GO Biological Processes	acetylcholine receptor signaling pathway	4	CHRM3|CHRNA3|CRKL|RGS8	0.00616665	0.750658
GO:1903831	GO Biological Processes	signal transduction involved in cellular response to ammonium ion	4	CHRM3|CHRNA3|CRKL|RGS8	0.00616665	0.750658
GO:0022604	GO Biological Processes	regulation of cell morphogenesis	23	ARHGDIA|CHRNA3|CRKL|LPAR1|GBP1|ITGB2|NEDD4|OMG|P4HB|RAC3|SRC|ARHGAP44|WDR1|RHOBTB2|DNMBP|PHIP|SHROOM3|SEMA4G|RTN4R|TRAK2|KNDC1|FMNL2|TTL	0.00615899	0.750658
GO:0007605	GO Biological Processes	sensory perception of sound	10	ALDH7A1|TBX1|KCNQ4|WDR1|PPIP5K2|PDZD7|ESPN|TMTC4|SLC52A3|LHFPL3	0.00617582	0.750658
GO:0019933	GO Biological Processes	cAMP-mediated signaling	12	CRHR1|DRD5|LPAR1|GCG|GCGR|GHRH|GPR6|MC2R|PTGER2|RAMP2|MGRN1|OR51E2	0.00631876	0.75906
WP185	WikiPathways	Integrin-mediated Cell Adhesion	8	ITGB2|MAPK6|RAC3|SRC|TLN1|TNS1|AKT3|ITGA11	0.0063446	0.75906
GO:0030031	GO Biological Processes	cell projection assembly	28	CSNK1D|LPAR1|EMP3|NCKAP1L|RAC3|SRC|TUBG1|SNAP29|PLEKHM1|ARHGAP44|SDCCAG8|AUTS2|TBC1D7|ODAD2|IFT80|MARK4|GALNT11|TMEM237|ESPN|ODAD1|RP1L1|TBC1D21|ANO6|TUBB|NPHP4|CCDC57|CCDC66|FAM110C	0.00628037	0.75906
GO:0051146	GO Biological Processes	striated muscle cell differentiation	15	CASQ1|CFL2|FHL2|GATA4|RB1|TBX1|ADAM12|CFLAR|CTDP1|WDR1|FLOT1|CACYBP|BMP10|TMOD3|TMOD2	0.00645571	0.764349
hsa04144	KEGG Pathway	Endocytosis	15	HLA-A|HLA-F|HLA-G|IGF1R|NEDD4|SRC|CLTCL1|HGS|PSD3|SMAP1|VPS25|ARFGAP2|RAB11FIP4|PARD6G|VPS26B	0.00645571	0.764349
GO:1903827	GO Biological Processes	regulation of cellular protein localization	25	PARP1|CASP8|CRKL|CSNK2A2|ECT2|GBP1|ITGB2|PPP3R1|RB1|SLC1A1|SRC|MFHAS1|CABP1|ARHGAP44|SYT11|NPTN|ZDHHC8|TRAPPC12|SIRT7|EDEM2|OTUD7B|MARK4|LZTS2|CCDC66|STAC2	0.00649113	0.764581
GO:0048017	GO Biological Processes	inositol lipid-mediated signaling	12	ENTPD5|IGF1R|NEDD4|NF1|NPR3|PI4KA|PPARD|RGL2|SRC|IER3|ADAP2|TNFAIP8L3	0.00657288	0.77024
GO:0051047	GO Biological Processes	positive regulation of secretion	16	ADAM8|CYP19A1|GCG|GHRH|HLA-F|ITGB2|NNAT|P2RY2|PPARD|SLC6A4|TRH|VSNL1|MYOM1|HGS|SMPD3|OR51E2	0.00665487	0.77587
GO:0060322	GO Biological Processes	head development	32	ALK|ANXA3|CRKL|CSNK1D|CSNK2A2|LPAR1|EZH1|GHRH|HOXB2|HOXB3|MMP2|NAGLU|NF1|NNAT|PAX2|RAC3|SLC6A4|SRC|TBX1|CLDN5|ZNF148|PHOX2B|AKT3|TUBGCP2|FLRT3|ODAD2|CA10|SLC4A10|RTN4R|FAT4|KNDC1|PHACTR1	0.00669753	0.775976
GO:0007076	GO Biological Processes	mitotic chromosome condensation	3	SMC4|NCAPD3|PHF13	0.00675766	0.775976
CORUM:232	CORUM	ARC complex	3	ACAD8|MED4|MED15	0.00675766	0.775976
hsa00983	KEGG Pathway	Drug metabolism - other enzymes	5	UGT2B4|UGT2B11|UGT2A1|UGT2B28|UGT2A2	0.00738563	0.776262
ko00983	KEGG Pathway	Drug metabolism - other enzymes	5	UGT2B4|UGT2B11|UGT2A1|UGT2B28|UGT2A2	0.00738563	0.776262
GO:0008202	GO Biological Processes	steroid metabolic process	17	ASAH1|CYP2E1|CYP19A1|FASN|FDFT1|HSD17B1|HSD17B2|NFYC|PPARD|SULT2B1|UGT2B4|UGT2B11|UGT2A1|UGT2B28|GBA2|SDR42E1|UGT2A2	0.00782177	0.776262
GO:0034341	GO Biological Processes	response to interferon-gamma	12	AQP4|GBP1|GBP3|HLA-A|HLA-DRA|HLA-F|HLA-G|SOCS1|NR1H3|UBD|TRIM68|VPS26B	0.00683499	0.776262
hsa05169	KEGG Pathway	Epstein-Barr virus infection	16	CASP8|CSNK2A2|DDB2|FASN|GTF2B|HLA-A|HLA-DRA|HLA-F|HLA-G|NEDD4|RB1|TAP1|TAP2|TAPBP|AKT3|POLR3F	0.00686325	0.776262
hsa04218	KEGG Pathway	cellular senescence	11	E2F5|GATA4|HLA-A|HLA-F|HLA-G|NFATC1|PPP3R1|RB1|VDAC2|AKT3|LIN9	0.00689792	0.776262
GO:0001916	GO Biological Processes	positive regulation of T cell mediated cytotoxicity	4	HLA-A|HLA-DRA|HLA-F|HLA-G	0.00700491	0.776262
hsa05332	KEGG Pathway	Graft-versus-host disease	5	FASN|HLA-A|HLA-DRA|HLA-F|HLA-G	0.00738563	0.776262
hsa04940	KEGG Pathway	Type I diabetes mellitus	5	FASN|HLA-A|HLA-DRA|HLA-F|HLA-G	0.00808752	0.776262
hsa05330	KEGG Pathway	Allograft rejection	5	FASN|HLA-A|HLA-DRA|HLA-F|HLA-G	0.00808752	0.776262
GO:0002478	GO Biological Processes	antigen processing and presentation of exogenous peptide antigen	11	HLA-A|HLA-DRA|HLA-F|HLA-G|PSMB8|TAP1|TAP2|TAPBP|ACTR1B|KIF15|PSMA8	0.00813216	0.776262
GO:0071346	GO Biological Processes	cellular response to interferon-gamma	11	AQP4|GBP1|GBP3|HLA-A|HLA-DRA|HLA-F|HLA-G|SOCS1|NR1H3|TRIM68|VPS26B	0.00813216	0.776262
GO:0045591	GO Biological Processes	positive regulation of regulatory T cell differentiation	3	HLA-DRA|HLA-G|SOCS1	0.00815417	0.776262
M68	Canonical Pathways	PID RHOA REG PATHWAY	5	ABR|ARHGDIA|ECT2|ARHGEF2|FARP1	0.00738563	0.776262
GO:0055002	GO Biological Processes	striated muscle cell development	10	CASQ1|CFL2|FHL2|GATA4|CFLAR|CTDP1|WDR1|BMP10|TMOD3|TMOD2	0.00741789	0.776262
GO:0051588	GO Biological Processes	regulation of neurotransmitter transport	9	CHRNA3|CHRNB4|HTR1B|SLC6A4|TRH|SNCAIP|SV2A|FLOT1|SYT11	0.00742944	0.776262
hsa04024	KEGG Pathway	cAMP signaling pathway	13	ATP1A4|CNGA1|DRD5|GABBR1|GCG|HTR1B|MC2R|NFATC1|PTGER2|RAC3|AKT3|CREB3|UBD	0.00795234	0.776262
GO:0071417	GO Biological Processes	cellular response to organonitrogen compound	26	PARP1|CACNB1|COL5A2|CRHR1|DRD5|GABRB1|GCG|GCGR|HTR1B|IGF1R|MMP2|MYO5A|P2RY2|PDK4|PTPRE|SLC6A4|SRC|HSP90B1|BCAR3|SOCS1|CFLAR|ARHGEF2|LPIN2|PHIP|SMPD3|KLHL22	0.0082506	0.776262
R-HSA-382551	Reactome Gene Sets	Transport of small molecules	31	AQP4|ATP1A4|CASQ1|SLC25A10|HMOX2|P4HB|PSMB8|SLC1A1|SLC12A3|SLC20A1|VDAC2|SLC16A3|NR1H3|GLRX3|SLC35A1|GNB5|ABCA6|TRPC4AP|ATP2C1|ZDHHC8|ASIC5|SLC2A9|SLC4A10|FTMT|EMB|PSMA8|NIPAL1|ANO6|SLC9C1|SLCO4C1|ATP9B	0.00759844	0.776262
GO:0051345	GO Biological Processes	positive regulation of hydrolase activity	33	ABR|ARHGDIA|CASP8|CASP10|CRKL|ECT2|LPAR1|NCKAP1L|NF1|RANBP1|SLC1A1|BCAR3|CFLAR|RGP1|MAGI2|ARHGAP44|BCL2L10|NR1H3|SEC23B|GNB5|SIPA1L3|RASGRP3|TBC1D7|ADAP2|NMUR2|ALS2|SMAP1|RTN4R|ARFGAP2|RGS8|STARD13|TBC1D21|ARHGAP27	0.00709662	0.776262
GO:0035023	GO Biological Processes	regulation of Rho protein signal transduction	7	ARHGDIA|LPAR1|ARHGEF2|LPAR6|FLOT1|RTN4R|STARD13	0.0076236	0.776262
GO:1901606	GO Biological Processes	alpha-amino acid catabolic process	8	ALDH7A1|BLMH|GCSH|GLDC|PRODH|TDO2|ACAD8|SLC25A21	0.00710616	0.776262
GO:0008038	GO Biological Processes	neuron recognition	5	PALLD|NPTN|NTM|VSTM2L|EMB	0.00738563	0.776262
GO:0097190	GO Biological Processes	apoptotic signaling pathway	26	PARP1|PTTG1IP|CASP8|CASP10|CSNK2A2|DAXX|GATA4|P4HB|PPARD|PPP3R1|PRODH|RB1|RPS7|SRC|VDAC2|TNFRSF25|CFLAR|ARHGEF2|BCL2L10|CREB3|CDIP1|NLE1|PHIP|STRADB|ASAH2|TMEM117	0.0082506	0.776262
GO:0048486	GO Biological Processes	parasympathetic nervous system development	3	HOXB2|TBX1|PHOX2B	0.00815417	0.776262
GO:0006470	GO Biological Processes	protein dephosphorylation	17	ACP1|NCKAP1L|PPP3R1|PPP5C|PTPRE|HSP90B1|CTDP1|MFHAS1|PHACTR2|MAGI2|ARPP19|CAMTA1|CPPED1|PPP1R3B|PPP1R27|PHACTR1|LRRC30	0.00696765	0.776262
GO:0035308	GO Biological Processes	negative regulation of protein dephosphorylation	6	NCKAP1L|MFHAS1|PHACTR2|ARPP19|PPP1R27|PHACTR1	0.0076643	0.776262
GO:0051321	GO Biological Processes	meiotic cell cycle	14	RAD51B|RAD51D|TUBG1|SMC4|TUBGCP2|NCAPD3|TUBG2|PSMC3IP|SIRT7|PRDM9|TDRD12|SYCE1|PSMA8|TEX19	0.00781268	0.776262
GO:1905144	GO Biological Processes	response to acetylcholine	4	CHRM3|CHRNA3|CRKL|RGS8	0.00791508	0.776262
GO:1905145	GO Biological Processes	cellular response to acetylcholine	4	CHRM3|CHRNA3|CRKL|RGS8	0.00791508	0.776262
GO:1905153	GO Biological Processes	regulation of membrane invagination	3	NCKAP1L|SYT11|ANO6	0.00815417	0.776262
GO:0070542	GO Biological Processes	response to fatty acid	7	GLDC|PDK4|PPP5C|PTGER2|SRC|TGFBR3|OR51E2	0.00811345	0.776262
WP4298	WikiPathways	Viral Acute Myocarditis	7	PARP1|CASP8|ITGB2|RAC3|SRC|TLR5|SOCS1	0.00811345	0.776262
GO:0030522	GO Biological Processes	intracellular receptor signaling pathway	15	PARP1|CASP8|CRKL|DAXX|NEDD4|PPARD|PPP5C|SRC|TBX1|NR2E3|NR1H3|TRIM68|NPLOC4|IFIH1|RNF135	0.0078281	0.776262
GO:0048667	GO Biological Processes	cell morphogenesis involved in neuron differentiation	26	ARHGDIA|CHRNA3|NEDD4|OMG|PAX2|RB1|SRC|PHOX2B|ARHGAP44|FARP1|FLOT1|CHL1|PALLD|FLRT3|AUTS2|NPTN|SEMA4G|RTN4R|TRAK2|PDZD7|KNDC1|VSTM2L|EMB|TTL|PHACTR1|LAMA1	0.00727411	0.776262
GO:0043122	GO Biological Processes	regulation of I-kappaB kinase/NF-kappaB signaling	14	CASP8|CASP10|ECT2|LPAR1|PPP5C|SECTM1|SLC20A1|CFLAR|UBD|ATP2C1|TRIM68|OTUD7B|PLEKHG5|TRIM59	0.0073057	0.776262
hsa00310	KEGG Pathway	Lysine degradation	6	ALDH7A1|ECHS1|EZH1|BBOX1|PRDM9|KMT2C	0.0076643	0.776262
GO:0007632	GO Biological Processes	visual behavior	5	NF1|PDE1B|NPTN|NPHP4|NPS	0.00808752	0.776262
WP4754	WikiPathways	IL-18 signaling pathway	15	PARP1|CASP8|RUNX2|FOXN3|MMP2|TNFRSF11B|SLC12A3|CFLAR|IER3|BAZ1B|NR1H3|TRPC4AP|ALS2|FAM110A|ARFGAP2	0.0068898	0.776262
GO:0006884	GO Biological Processes	cell volume homeostasis	4	AQP4|SLC12A3|SLC12A8|ANO6	0.00700491	0.776262
GO:0042461	GO Biological Processes	photoreceptor cell development	5	NAGLU|NR2E3|RP1L1|OLFM3|NPHP4	0.00738563	0.776262
GO:1900181	GO Biological Processes	negative regulation of protein localization to nucleus	4	MFHAS1|CABP1|OTUD7B|LZTS2	0.00791508	0.776262
M14775	Canonical Pathways	ST G ALPHA S PATHWAY	3	ASAH1|SRC|CREB3	0.00815417	0.776262
GO:0032259	GO Biological Processes	methylation	18	PARP1|COMT|EZH1|GCG|MGMT|PRDM4|AUTS2|TRMT2A|SIRT7|COPRS|PRDM9|KMT2C|NDUFAF5|TDRD12|ALKBH8|PCMTD1|COMTD1|ZFP57	0.00825485	0.776262
ko04145	KEGG Pathway	Phagosome	10	HLA-A|HLA-DRA|HLA-F|HLA-G|ITGB2|TAP1|TAP2|HGS|COLEC11|TUBB	0.00846967	0.789217
GO:0048812	GO Biological Processes	neuron projection morphogenesis	28	ARHGDIA|CHRNA3|NCKAP1L|NEDD4|OMG|PAX2|SRC|CNTNAP1|PHOX2B|ARHGAP44|FARP1|FLOT1|DPYSL4|CHL1|PALLD|FLRT3|AUTS2|NPTN|ALS2|SEMA4G|RTN4R|TRAK2|KNDC1|VSTM2L|EMB|TTL|PHACTR1|LAMA1	0.00849623	0.789217
GO:0034599	GO Biological Processes	cellular response to oxidative stress	16	PARP1|ECT2|GATA4|MMP2|P4HB|PAX2|PPP5C|PRODH|PYCR1|SLC1A1|SRC|CFLAR|TXNRD2|CAMKK2|ADNP2|SMPD3	0.00847329	0.789217
GO:0048285	GO Biological Processes	organelle fission	22	MKI67|RAD51B|RAD51D|RANBP1|RB1|TUBG1|CTDP1|SMC4|NCAPD3|TUBG2|PSMC3IP|ANAPC11|SIRT7|PHIP|SMPD3|PRDM9|KLHL22|TDRD12|SYCE1|PSMA8|PHF13|TEX19	0.0086072	0.796288
R-HSA-156580	Reactome Gene Sets	Phase II - Conjugation of compounds	8	COMT|MGST3|SULT2B1|UGT2B4|UGT2B11|UGT2A1|UGT2B28|UGT2A2	0.00883376	0.803807
GO:0033628	GO Biological Processes	regulation of cell adhesion mediated by integrin	5	CRKL|DPP4|NCKAP1L|RAC3|JAM3	0.00883435	0.803807
R-HSA-73893	Reactome Gene Sets	DNA Damage Bypass	5	POLD1|RFC3|REV1|NPLOC4|RAD18	0.00883435	0.803807
WP4752	WikiPathways	Base Excision Repair	4	PARP1|POLD1|TDG|NEIL2	0.00889953	0.803807
GO:0045761	GO Biological Processes	regulation of adenylate cyclase activity	4	CRHR1|DRD5|NF1|NPR3	0.00889953	0.803807
GO:0003180	GO Biological Processes	aortic valve morphogenesis	4	GATA4|SMAD6|NFATC1|RB1	0.00889953	0.803807
hsa05168	KEGG Pathway	Herpes simplex virus 1 infection	25	CASP8|CSNK2A2|DAXX|FASN|HLA-A|HLA-DRA|HLA-F|HLA-G|SRC|TAF4B|TAP1|TAP2|TAPBP|ZNF74|AKT3|ZNF197|ALYREF|IFIH1|ZNF551|ZIM3|ZFP90|ZNF114|ZNF596|ZFP57|ZNF568	0.00897893	0.807016
R-HSA-373076	Reactome Gene Sets	Class A/1 (Rhodopsin-like receptors)	17	CHRM3|DRD5|LPAR1|CCR10|UTS2R|HTR1B|MC2R|P2RY2|PTGDR|PTGER2|TRH|LPAR6|HEBP1|NMUR2|NPB|RXFP4|NPS	0.0090057	0.807016
GO:0034103	GO Biological Processes	regulation of tissue remodeling	7	ADAM8|NF1|TNFRSF11B|PDK4|SRC|PLEKHM1|TMEM64	0.00916209	0.814642
GO:0007249	GO Biological Processes	I-kappaB kinase/NF-kappaB signaling	15	CASP8|CASP10|ECT2|LPAR1|PPP5C|SECTM1|SLC20A1|CFLAR|UBD|ATP2C1|TRIM68|OTUD7B|PLEKHG5|IRAK1BP1|TRIM59	0.00914125	0.814642
ko05166	KEGG Pathway	HTLV-I infection	14	HLA-A|HLA-DRA|HLA-F|HLA-G|ITGB2|NFATC1|POLD1|PPP3R1|RANBP1|RB1|TLN1|VDAC2|AKT3|ANAPC11	0.00920272	0.815082
GO:0001894	GO Biological Processes	tissue homeostasis	13	ADAM8|NF1|TNFRSF11B|PDK4|RAC3|RB1|SRC|PLEKHM1|AKT3|RP1L1|TMEM64|NPHP4|CCDC66	0.00945494	0.834189
GO:2001233	GO Biological Processes	regulation of apoptotic signaling pathway	19	PARP1|PTTG1IP|CASP8|CSNK2A2|GATA4|P4HB|PPP3R1|RB1|RPS7|SRC|VDAC2|CFLAR|ARHGEF2|BCL2L10|CREB3|NLE1|PHIP|STRADB|ASAH2	0.00952866	0.83746
GO:0016054	GO Biological Processes	organic acid catabolic process	15	ALDH7A1|BLMH|DECR1|ECHS1|GCSH|GLDC|PPARD|PRODH|TDO2|LPIN2|ACAD8|DCXR|HAO1|SLC25A21|NUDT19	0.00971296	0.847141
GO:0046395	GO Biological Processes	carboxylic acid catabolic process	15	ALDH7A1|BLMH|DECR1|ECHS1|GCSH|GLDC|PPARD|PRODH|TDO2|LPIN2|ACAD8|DCXR|HAO1|SLC25A21|NUDT19	0.00971296	0.847141
GO:0030099	GO Biological Processes	myeloid cell differentiation	20	PARP1|CASP8|EVI2B|FASN|NCKAP1L|HOXB7|HOXB8|EIF6|PDE1B|RB1|SRC|TGFBR3|MFHAS1|WDR1|UBD|TMOD3|KMT2C|SMAP1|LEO1|TMEM64	0.00978739	0.850386
GO:0051046	GO Biological Processes	regulation of secretion	27	ADAM8|CHRNA3|CHRNB4|CRHR1|CYP19A1|DPP4|GCG|GHRH|HLA-F|HTR1B|ITGB2|NNAT|P2RY2|PAM|PPARD|SLC6A4|TRH|VSNL1|MYOM1|HGS|SNCAIP|SV2A|NR1H3|SYT11|KCNG2|SMPD3|OR51E2	0.00983603	0.851375
GO:0051385	GO Biological Processes	response to mineralocorticoid	4	PARP1|HTR1B|SRC|TRH	0.00996052	0.852718
GO:1903530	GO Biological Processes	regulation of secretion by cell	25	ADAM8|CHRNA3|CHRNB4|CRHR1|CYP19A1|DPP4|GCG|GHRH|HLA-F|HTR1B|ITGB2|NNAT|PAM|PPARD|SLC6A4|TRH|VSNL1|MYOM1|HGS|SNCAIP|NR1H3|SYT11|KCNG2|SMPD3|OR51E2	0.00996349	0.852718
R-HSA-8941326	Reactome Gene Sets	RUNX2 regulates bone development	4	RUNX2|SMAD6|RB1|SRC	0.00996052	0.852718

## Sheet: TableS3
TableS3. GSEA analysis of healthy control-unique genes.
Gene Set Name	Description	# Genes in Overlap (k)	Genes	p-value	FDR q-value
REACTOME_DEVELOPMENTAL_BIOLOGY	Developmental Biology	163	ABL2;ABLIM1;ALCAM;ANK3;AP2A1;ARHGEF11;ARHGEF12;CACNA1C;CACNA1S;CACNG3;CACNG4;CAP1;CAPN1;CBFB;CDSN;CFC1;CLTC;CNTN1;COL3A1;CSNK2B;CTCF;CTNNA2;CUL2;DAB1;DLG1;DNM3;DOK6;DPYSL2;DSCAM;DSCAML1;EED;ENAH;EPHA3;EPHB1;EPHB2;ERBB2;FGF2;FLI1;GRB7;GRIN2B;GSPT1;HHEX;HOXC4;INS;IRS2;ITGA10;ITGB1;JUP;KCNQ3;KLF4;KRT1;KRT2;KRT3;KRT4;KRT5;KRT6A;KRT6B;KRT6C;KRT7;KRT71;KRT72;KRT73;KRT74;KRT75;KRT76;KRT77;KRT79;KRT81;KR…	8.11e-36	2.32e-32
NABA_MATRISOME	Ensemble of genes encoding extracellular matrix and extracellular matrix-associated proteins	124	ADAM30;ADAMTS17;ADAMTS3;ADAMTSL1;ANGPT1;ANGPT4;ANGPTL3;ANXA11;ANXA13;AREG;BMP4;BTC;C1QB;CCBE1;CCL1;CCL13;CD109;CFC1;CFC1B;CLEC18A;CLEC18C;CLEC3A;CLEC4C;COL11A1;COL22A1;COL23A1;COL25A1;COL28A1;COL3A1;COL8A1;CSF3;CST11;CST3;CST8;CST9;CST9L;CSTL1;CTSD;CTSF;EDIL3;EGFLAM;EGLN1;ELFN1;EPGN;FAM20B;FBLN7;FBN1;FGF2;FGF21;FLT3LG;GDF3;GDF9;GLDN;GPC6;HABP2;HMSD;HPSE2;IFNB1;IFNW1;IGF2;IGFALS;IL36A;IL36B;IL36G;…	1.2e-20	1.73e-17
REACTOME_KERATINIZATION	Keratinization	49	CAPN1;CDSN;JUP;KRT1;KRT2;KRT3;KRT4;KRT5;KRT6A;KRT6B;KRT6C;KRT7;KRT71;KRT72;KRT73;KRT74;KRT75;KRT76;KRT77;KRT79;KRT81;KRT82;KRT83;KRT84;KRT85;KRT86;KRTAP10-1;KRTAP10-10;KRTAP10-11;KRTAP10-2;KRTAP10-3;KRTAP10-4;KRTAP10-5;KRTAP10-6;KRTAP10-7;KRTAP10-8;KRTAP10-9;KRTAP12-1;KRTAP12-2;KRTAP12-3;KRTAP12-4;KRTAP5-1;KRTAP5-2;KRTAP5-3;KRTAP5-4;KRTAP5-5;KRTAP5-6;PKP1;TGM1;	1.29e-19	1.24e-16
REACTOME_DISEASE	Disease	157	ABCA3;ABCA4;ABCB11;ADAMTS17;ADAMTS3;ADAMTSL1;ADCY4;ADCY9;ADCYAP1R1;ADORA2A;ADRB2;AKT1S1;ANAPC1;AP1G1;AP2A1;AP3B1;AREG;BCL2L11;BCR;BTC;BTRC;CALCRL;CAPN1;CD163;CD8B;CD9;CDH1;CDK7;CGA;CHMP2B;CHMP4A;CHMP4C;CLTC;CP;CRHR2;CUBN;CUL5;CYP11B1;CYP11B2;CYP1B1;DERL3;DPEP2;DPEP3;DUSP8;DYNC1LI1;EED;ELMO1;EPGN;ERBB2;ERBB4;FEN1;FGF2;FGFR2;FSHR;FZD4;GGT5;GHRHR;GLP1R;GLP2R;GNAZ;GNG12;GNG4;GPC6;GYG1;HDAC9;HSPA1A;HT…	1.63e-17	1.17e-14
REACTOME_NERVOUS_SYSTEM_DEVELOPMENT	Nervous system development	80	ABL2;ABLIM1;ALCAM;ANK3;AP2A1;ARHGEF11;ARHGEF12;CACNA1C;CACNA1S;CAP1;CLTC;CNTN1;COL3A1;CSNK2B;CUL2;DAB1;DLG1;DNM3;DOK6;DPYSL2;DSCAM;DSCAML1;ENAH;EPHA3;EPHB1;EPHB2;ERBB2;GRB7;GRIN2B;GSPT1;IRS2;ITGA10;ITGB1;KCNQ3;MAPK1;MAPK7;MBP;MYO10;NCK1;NRAS;NRP2;NUMB;PLXNA2;PLXNA4;PLXNC1;PMP22;PSEN1;PSMB10;PSMC6;PSMD3;PSME1;PSME2;PSMF1;RAC1;RBM8A;RBX1;RELN;RGMB;RNPS1;ROBO2;RPL13A;RPL17;RPL37;RPL3L;RPS11;RPS15A;R…	5.64e-17	2.7e-14
REACTOME_POST_TRANSLATIONAL_PROTEIN_MODIFICATION	Post-translational protein modification	145	ADAMTS17;ADAMTS3;ADAMTSL1;ADRB2;AGBL1;AGBL4;ALG10;ANK3;AREG;ARF4;ASB2;ASB5;B3GNT9;BLM;BMP4;BTRC;CD109;CDK1;CGA;CHST4;CMAS;CNIH3;CNTN5;COMMD10;COMMD7;COMMD9;COPS2;CP;CST3;CUL2;CUL5;DCAF11;DCUN1D2;DCUN1D3;DCUN1D5;DPH3;DYNC1LI1;FBN1;FBXL8;FBXO31;FBXW4;GALNT14;GALNT18;GALNT6;GNPNAT1;GP2;GPIHBP1;GRIA1;HIPK2;HLTF;HRC;IDE;INO80D;INS;ITIH2;KDELR2;KIN;KLHL41;LY6D;LY6E;LY6G6C;LY6G6D;LY6H;LY6K;LYPD2;MDGA1;M…	6.14e-17	2.7e-14
NABA_MATRISOME_ASSOCIATED	Ensemble of genes encoding ECM-associated proteins including ECM-affilaited proteins, ECM regulators and secreted factors	94	ADAM30;ADAMTS17;ADAMTS3;ADAMTSL1;ANGPT1;ANGPT4;ANGPTL3;ANXA11;ANXA13;AREG;BMP4;BTC;C1QB;CCBE1;CCL1;CCL13;CD109;CFC1;CFC1B;CLEC18A;CLEC18C;CLEC3A;CLEC4C;CSF3;CST11;CST3;CST8;CST9;CST9L;CSTL1;CTSD;CTSF;EGLN1;ELFN1;EPGN;FAM20B;FGF2;FGF21;FLT3LG;GDF3;GDF9;GPC6;HABP2;HMSD;HPSE2;IFNB1;IFNW1;IGF2;IL36A;IL36B;IL36G;INS;INS-IGF2;ITIH2;KAZALD1;LGALS13;LGALS3;LOXL1;LTA;MMP11;MMP26;MUC16;MUC2;MUC22;MUC4;MUC5…	6.58e-17	2.7e-14
REACTOME_NEURONAL_SYSTEM	Neuronal System	64	ADCY4;ADCY9;AP2A1;CACNG3;CACNG4;CHRNA7;DLG1;DLGAP4;EPB41;ERBB4;GABRB2;GABRB3;GNG12;GNG4;GRIA1;GRIN2B;HTR3A;HTR3B;KCNA7;KCNB1;KCNC2;KCND3;KCNG3;KCNH1;KCNH4;KCNH7;KCNJ1;KCNJ3;KCNJ5;KCNK10;KCNK16;KCNK17;KCNMA1;KCNQ1;KCNQ3;KCNQ5;KCNS1;LIN7B;LRFN2;LRRTM1;MAPK1;NCALD;NRAS;PPFIA3;PPFIA4;PPFIBP2;PPM1E;PPM1F;PRKAA1;PRKAR1B;RAC1;RIMS1;RPS6KA2;SLC17A7;SLC1A2;SLITRK1;SLITRK5;SYN3;SYT10;SYT2;SYT7;SYT9;TUBA3E;…	1.88e-16	6.75e-14
REACTOME_INNATE_IMMUNE_SYSTEM	Innate Immune System	118	ARL8A;ATF1;ATP6V0D1;BTRC;C1QB;C2;C9;CALML5;CAP1;CAPN1;CCR6;CD44;CHI3L1;CHIT1;CLEC4C;CMTM6;COMMD9;CRP;CSNK2B;CST3;CTSD;DEFA1;DEFA1B;DEFA4;DEFA5;DEFA6;DNM3;DYNC1LI1;ELMO1;GDI2;GHDC;GSDMD;GYG1;HLA-E;HMGB1;HSPA1A;HSPA1B;HTN1;HTN3;IFNB1;IRF3;IST1;ITK;ITPR1;JUP;KRT1;LEAP2;LGALS3;LTF;MAP2K6;MAP3K14;MAPK1;MAPK7;MAPK9;METTL7A;MIF;MUC16;MUC4;MUC5AC;MUC5B;MYO10;NCK1;NEU1;NFATC2;NLRP3;NME2;NOD1;NRAS;OLFM4;OR…	2.29e-15	7.31e-13
REACTOME_MEMBRANE_TRAFFICKING	Membrane Trafficking	76	ADRB2;AGPAT3;ANK3;ANKRD27;AP1G1;AP2A1;AP3B1;AP3S1;AREG;ARF4;ARL1;BTC;CHMP2B;CHMP4A;CHMP4C;CLTC;CNIH3;COPS2;CYTH3;DENND2C;DENND4B;DENND4C;DENND5A;DENND6A;DNM3;DYNC1LI1;EPGN;EPN2;EXOC2;EXOC6;EXOC8;FNBP1;FZD4;GDI2;GJA3;GJB3;GJB4;GJB5;GOLGA1;GRIA1;IL7R;INS;ITSN2;KDELR2;KIF11;KIF1B;KLC1;LNPEP;MAP1LC3B;NEDD8;PLA2G6;PPP6C;PPP6R3;RAB13;RAB21;RAB32;RAB36;RAB6B;RABEPK;RAC1;RIN2;SNX9;STX18;SYT2;SYT8;SYT9;TB…	3.9e-13	1.12e-10
REACTOME_INFECTIOUS_DISEASE	Infectious disease	93	ADCY4;ADCY9;ADCYAP1R1;ADORA2A;ADRB2;AP1G1;AP2A1;BTRC;CALCRL;CD163;CD8B;CD9;CDH1;CDK7;CGA;CHMP2B;CHMP4A;CHMP4C;CLTC;CRHR2;CUL5;DPEP2;DPEP3;DYNC1LI1;EED;ELMO1;FEN1;FSHR;GGT5;GHRHR;GLP1R;GLP2R;GNAZ;GNG12;GNG4;HSPA1A;HTR4;HTR6;ITGB1;ITPR1;LTF;MAP1LC3B;MAP2K6;MAPK1;MYO10;NCK1;NLRP3;NOXO1;NUP153;NUP62;PARP6;PIK3C3;PML;POLR2K;PPIA;PRKAR1B;PSMB10;PSMC6;PSMD3;PSME1;PSME2;PSMF1;PTGER4;PTH2;RAC1;RBX1;RCC1;R…	1.03e-12	2.67e-10
REACTOME_METABOLISM_OF_LIPIDS	Metabolism of lipids	83	AACS;ABCB11;ACAA2;ACAT1;ACOT1;ACOT2;ACOT4;ACOT6;ACOXL;ACSBG2;ACSF2;AGPAT3;AGPAT5;AKR1C1;AKR1C4;ALDH3A2;BDH1;CGA;CPNE6;CSNK2B;CUBN;CYP11B1;CYP11B2;CYP1B1;CYP2D6;DDHD1;DPEP2;DPEP3;ECI1;ELOVL6;ELOVL7;ESYT2;FABP1;FADS1;FADS2;FIG4;FITM1;GGT5;GPD1L;GPX2;HAO2;HMGCS2;HSD11B2;HSD17B14;HSD17B7;HSD3B1;HSD3B2;LIPH;MED18;MED24;MED25;MFSD2A;MTMR10;MTMR12;NCOA3;NCOA6;NEU1;NEU3;NPAS2;NUDT7;ORMDL3;OSBPL10;OSBPL6;…	1.68e-12	4.02e-10
REACTOME_TRANSPORT_OF_SMALL_MOLECULES	Transport of small molecules	82	ABCA3;ABCA4;ABCA5;ABCB5;ABCC4;ADCY4;ADCY9;ANGPTL3;AP2A1;AQP1;AQP9;ATP1B3;ATP6V0D1;ATP8B1;ATP9A;CES3;CLCN7;CLTC;CP;CUBN;CYB5R2;DERL3;FGF21;FXYD2;FXYD6;GNG12;GNG4;GPIHBP1;HMOX1;LCAT;LIPC;LIPG;MB;MYO5B;NEDD8;PRKAR1B;PSMB10;PSMC6;PSMD3;PSME1;PSME2;PSMF1;RIPK3;RYR3;SGK2;SLC11A2;SLC12A4;SLC14A2;SLC15A4;SLC17A7;SLC18A1;SLC1A2;SLC25A26;SLC28A1;SLC2A11;SLC30A5;SLC33A1;SLC39A1;SLC39A2;SLC44A3;SLC44A4;SLC47…	2.12e-12	4.67e-10
REACTOME_SIGNALING_BY_RECEPTOR_TYROSINE_KINASES	Signaling by Receptor Tyrosine Kinases	64	ADAP1;ADCYAP1R1;ADORA2A;AP2A1;ARC;AREG;ATF1;ATP6V0D1;BTC;CLTC;COL11A1;COL3A1;CUL5;DNM3;DOCK7;ELMO1;EPGN;ERBB2;ERBB4;FGF2;FGFR2;FLT3LG;GABRB2;GABRB3;GRAP;GRB7;GRIN2B;HNRNPF;IGF2;INS;INSR;IRS2;ITGB1;ITPR1;JUP;LAMB3;LRIG1;MAP2K5;MAPK1;MAPK7;MLST8;NCK1;NRAS;NRP2;NTRK2;PDGFC;PDGFRA;PIK3C3;POLR2K;PSEN1;PTK2B;PTPN18;PTPRJ;RAC1;RANBP10;RPS6KA2;RPS6KA5;RRAD;SPRY1;STAT5A;STAT5B;TCF12;USP8;VRK3;	3.18e-12	6.52e-10
REACTOME_FORMATION_OF_THE_CORNIFIED_ENVELOPE	Formation of the cornified envelope	28	CAPN1;CDSN;JUP;KRT1;KRT2;KRT3;KRT4;KRT5;KRT6A;KRT6B;KRT6C;KRT7;KRT71;KRT72;KRT73;KRT74;KRT75;KRT76;KRT77;KRT79;KRT81;KRT82;KRT83;KRT84;KRT85;KRT86;PKP1;TGM1;	2.15e-11	4.11e-09
REACTOME_VESICLE_MEDIATED_TRANSPORT	Vesicle-mediated transport	78	ADRB2;AGPAT3;ANK3;ANKRD27;AP1G1;AP2A1;AP3B1;AP3S1;AREG;ARF4;ARL1;BTC;CD163;CHMP2B;CHMP4A;CHMP4C;CLTC;CNIH3;COL3A1;COPS2;CYTH3;DENND2C;DENND4B;DENND4C;DENND5A;DENND6A;DNM3;DYNC1LI1;EPGN;EPN2;EXOC2;EXOC6;EXOC8;FNBP1;FZD4;GDI2;GJA3;GJB3;GJB4;GJB5;GOLGA1;GRIA1;IL7R;INS;ITSN2;KDELR2;KIF11;KIF1B;KLC1;LNPEP;MAP1LC3B;NEDD8;PLA2G6;PPP6C;PPP6R3;RAB13;RAB21;RAB32;RAB36;RAB6B;RABEPK;RAC1;RIN2;SNX9;STX18;SYT2…	5.99e-11	1.07e-08
REACTOME_RNA_POLYMERASE_II_TRANSCRIPTION	RNA Polymerase II Transcription	120	AFF4;AGRP;ANAPC1;BCL2L11;BLM;CBFB;CCNB1;CDC7;CDK1;CDK7;CGA;COX7A2L;COX7C;CSNK2B;DNA2;E2F4;EED;EHMT2;ERBB2;GADD45A;GATAD2B;GPX2;GRIN2B;HDAC9;HIPK1;HIPK2;HUS1;INS;INTS1;KLF4;LGALS3;MAP2K6;MAPK1;MED24;MED25;MLST8;MYC;NDRG1;NFATC2;NOTCH2;OCLN;PCK1;PLXNA4;PMAIP1;PML;POLR2K;PPARG;PPARGC1A;PRKAA1;PRMT1;PSMB10;PSMC6;PSMD3;PSME1;PSME2;PSMF1;RABGGTA;RAD17;RAD50;RBM8A;RBX1;RNGTT;RNPS1;RORA;RPA2;RRAGA;RRM2B;…	4.88e-10	8.23e-08
NABA_ECM_AFFILIATED	Genes encoding proteins affiliated structurally or functionally to extracellular matrix proteins	30	ANXA11;ANXA13;C1QB;CLEC18A;CLEC18C;CLEC3A;CLEC4C;ELFN1;GPC6;LGALS13;LGALS3;MUC16;MUC2;MUC22;MUC4;MUC5AC;MUC5B;PARM1;PLXNA2;PLXNA4;PLXNC1;REG1A;REG1B;REG3A;REG3G;REG4;SEMA3E;SEMA6A;SEMA6D;SFTPD;	9.12e-10	1.45e-07
WP_NUCLEAR_RECEPTORS_METAPATHWAY	Nuclear Receptors Meta-Pathway	43	ABCB11;ABCC4;ALDH3A1;CDK1;CES2;CES3;CES4A;CYP1B1;EPHA3;FABP1;FGD4;GGTLC2;GPX2;GPX3;GSTA3;GSTA4;GSTT2;HMOX1;HSPA1A;IP6K3;IRS2;MAFF;MYC;NCOA3;NCOA6;PCK1;PDE4B;PGD;POU5F1;PPARGC1A;PPP1R14C;SERPINB2;SLC19A2;SLC2A11;SLC39A1;SLC39A11;SLC39A12;SLC39A2;SLC5A10;SLC5A9;SLC6A16;SLCO2B1;SPRY1;	2.18e-09	3.13e-07
WP_PI3KAKT_SIGNALING_PATHWAY	PI3K-Akt Signaling Pathway	45	ANGPT1;ANGPT4;BCL2L11;CREB3L4;CSF3;FGF2;FGF21;FGFR2;FLT3LG;G6PC2;GNG12;GNG4;IFNB1;IGF2;IL7R;INS;INSR;ITGA10;ITGB1;ITGB6;LAMB3;MAPK1;MLST8;MYC;NRAS;NTRK2;PCK1;PCK2;PDGFC;PDGFRA;PHLPP2;PIK3AP1;PPP2R2B;PPP2R2C;PPP2R3C;PRKAA1;RAC1;RELN;RPS6KB1;SGK2;SYK;TCL1A;TCL1B;TNR;TSC2;	2.19e-09	3.13e-07
REACTOME_CELL_CELL_COMMUNICATION	Cell-Cell communication	25	ACTN1;ACTN3;CADM2;CDH1;CDH10;CDH13;CDH17;CDH8;CDH9;CLDN18;CLDN19;CLDN23;FERMT2;ITGB1;JUP;KIRREL3;KRT5;LAMB3;NCK1;PARD6A;PARVB;PTK2B;RSU1;SFTPD;SIRPA;	3.63e-09	4.81e-07
REACTOME_CELL_CYCLE	Cell Cycle	71	ACD;ANAPC1;BLM;BLZF1;BTRC;BUB1;CC2D1B;CCNB1;CDC7;CDK1;CDK7;CENPH;CENPT;CEP63;CHMP2B;CHMP4A;CHMP4C;CSNK2B;DNA2;DYNC1LI1;E2F4;EML4;FEN1;HAUS6;HJURP;HUS1;IST1;LEMD2;MAD1L1;MAPK1;MCM5;MYC;MZT2B;NCAPG2;NEK7;NME7;NUP153;NUP62;ORC1;PDS5A;POLA2;POLR2K;PPP1R12B;PPP6C;PPP6R3;PSMB10;PSMC6;PSMD3;PSME1;PSME2;PSMF1;RAD17;RAD50;RAD51C;RBX1;RCC1;REC8;RPA2;RPS27;SPC25;SUN1;SYCP1;SYNE2;TFDP2;TINF2;TMPO;TUBA3E;TUBA…	3.69e-09	4.81e-07
REACTOME_NEUTROPHIL_DEGRANULATION	Neutrophil degranulation	55	ARL8A;CALML5;CAP1;CAPN1;CD44;CHI3L1;CHIT1;CLEC4C;CMTM6;COMMD9;CSNK2B;CST3;CTSD;DEFA1;DEFA1B;DEFA4;DYNC1LI1;GDI2;GHDC;GSDMD;GYG1;HMGB1;HSPA1A;HSPA1B;IST1;JUP;KRT1;LGALS3;LTF;MAPK1;METTL7A;MIF;NEU1;NME2;NRAS;OLFM4;ORMDL3;PKM;PKP1;PPIA;PSEN1;PSMD3;PTAFR;PTPRJ;PTPRN2;PYGL;RAC1;RNASE2;RNASET2;SERPINB10;SIRPA;SLC15A4;TNFAIP6;TOLLIP;TRPM2;	4.27e-09	5.33e-07
WP_BRAINDERIVED_NEUROTROPHIC_FACTOR_BDNF_SIGNALING_PATHWAY	Brain-Derived Neurotrophic Factor (BDNF) signaling pathway	26	BCL2L11;DLG1;DPYSL2;GABRB3;GRIA1;GRIN2B;IRS2;LINGO1;MAP2K5;MAPK1;MAPK7;MAPK9;MARCKS;NCK1;NFATC4;NTRK2;PRKAA1;PTK2B;RAC1;RPS6KA5;RPS6KB1;SIRPA;STAT5A;STAT5B;TSC2;YBX1;	7.17e-09	8.56e-07
REACTOME_CYTOKINE_SIGNALING_IN_IMMUNE_SYSTEM	Cytokine Signaling in Immune system	83	ANGPT1;AREG;ATF1;BTC;BTRC;CD44;CSF3;DLG1;DUSP8;EDARADD;EPGN;ERBB2;ERBB4;FGF2;FGFR2;FLT3LG;GRIN2B;HLA-E;HMGB1;HMOX1;HNRNPF;IFNB1;IFNGR2;IL17RD;IL20RB;IL36A;IL36B;IL36G;IL7R;IRF3;IRF4;IRF9;IRS2;ITGB1;LTA;MAP2K6;MAP3K14;MAPK1;MAPK7;MAPK9;MARK3;MIF;MYC;NANOG;NDN;NOD1;NRAS;NUP153;NUP62;OPRD1;PDE12;PDGFRA;PELI3;PIK3C3;PML;PPIA;PSMB10;PSMC6;PSMD3;PSME1;PSME2;PSMF1;PTAFR;PTK2B;PTPN18;PTPN7;RASAL1;RBX1;RG…	1.07e-08	1.23e-06
KEGG_MAPK_SIGNALING_PATHWAY	MAPK signaling pathway	37	CACNA1C;CACNA1S;CACNG1;CACNG3;CACNG4;DUSP8;FGF2;FGF21;FGFR2;GADD45A;GNG12;HSPA1A;HSPA1B;HSPA1L;MAP2K5;MAP2K6;MAP3K13;MAP3K14;MAPK1;MAPK7;MAPK8IP3;MAPK9;MECOM;MYC;NFATC2;NFATC4;NRAS;NTRK2;PDGFRA;PLA2G10;PLA2G6;PTPN7;RAC1;RPS6KA2;RPS6KA5;RRAS;STK4;	1.13e-08	1.25e-06
WP_FOCAL_ADHESIONPI3KAKTMTORSIGNALING_PATHWAY	Focal Adhesion-PI3K-Akt-mTOR-signaling pathway	40	AKT1S1;ANGPT1;ANGPT4;CAB39L;COL11A1;COL3A1;CREB3L4;CRTC2;CSF3;FGF2;FGF21;FGFR2;GNG12;GNG4;IFNB1;IL7R;INS;INSR;IRS2;ITGA10;ITGB1;ITGB6;LAMB3;MAPK1;MLST8;NRAS;PDGFC;PDGFRA;PHLPP2;PPARGC1A;PPP2R2B;PPP2R2C;PPP2R3C;PRKAA1;RELN;RPS6KB1;TCL1A;TCL1B;TNR;TSC2;	2.07e-08	2.19e-06
REACTOME_POTASSIUM_CHANNELS	Potassium Channels	21	GNG12;GNG4;KCNA7;KCNB1;KCNC2;KCND3;KCNG3;KCNH1;KCNH4;KCNH7;KCNJ1;KCNJ3;KCNJ5;KCNK10;KCNK16;KCNK17;KCNMA1;KCNQ1;KCNQ3;KCNQ5;KCNS1;	2.16e-08	2.21e-06
REACTOME_TRANSMISSION_ACROSS_CHEMICAL_SYNAPSES	Transmission across Chemical Synapses	36	ADCY4;ADCY9;AP2A1;CACNG3;CACNG4;CHRNA7;DLG1;ERBB4;GABRB2;GABRB3;GNG12;GNG4;GRIA1;GRIN2B;HTR3A;HTR3B;KCNJ3;KCNJ5;LIN7B;MAPK1;NCALD;NRAS;PPFIA3;PPFIA4;PPM1E;PPM1F;PRKAA1;PRKAR1B;RAC1;RIMS1;RPS6KA2;SLC17A7;SLC1A2;SYN3;TUBA3E;TUBAL3;	4.4e-08	4.35e-06
REACTOME_LEISHMANIA_INFECTION	Leishmania infection	39	ADCY4;ADCY9;ADCYAP1R1;ADORA2A;ADRB2;CALCRL;CD163;CGA;CRHR2;DPEP2;DPEP3;ELMO1;FSHR;GGT5;GHRHR;GLP1R;GLP2R;GNAZ;GNG12;GNG4;HTR4;HTR6;ITPR1;MAPK1;MYO10;NCK1;NLRP3;NOXO1;PRKAR1B;PTGER4;PTH2;RAC1;SUGT1;SYK;TSHB;VIP;VIPR2;WIPF1;WIPF3;	4.72e-08	4.51e-06
WP_VEGFAVEGFR2_SIGNALING_PATHWAY	VEGFA-VEGFR2 Signaling Pathway	49	ADRB2;AKT1S1;AP2A1;ARF4;ATP6V0D1;CGNL1;CLIC1;CLTC;CSRP1;EIF3H;EPB41;EPHB2;ETS1;FHOD1;FJX1;FUT1;HDAC9;HMGB1;HSPA1A;ITGB1;LARP7;LRRC59;MAP2K6;MAPK1;MAPK9;MICAL2;MLST8;NCK1;NDRG1;NFATC2;NRP2;NUMB;OCLN;PGD;PRKAA1;PTK2B;PTPRJ;RAC1;RPL13A;RPS11;RPS6KA5;RPS6KB1;SDF2L1;SEMA6D;SLC7A1;SLC8A1;SRP54;TFCP2;TPM3;	6.17e-08	5.71e-06
NABA_ECM_REGULATORS	Genes encoding enzymes and their regulators involved in the remodeling of the extracellular matrix	33	ADAM30;ADAMTS17;ADAMTS3;ADAMTSL1;CD109;CST11;CST3;CST8;CST9;CST9L;CSTL1;CTSD;CTSF;EGLN1;FAM20B;HABP2;HMSD;HPSE2;ITIH2;KAZALD1;LOXL1;MMP11;MMP26;PAMR1;PAPPA;PAPPA2;SERPINB10;SERPINB2;SERPINB7;SERPINB8;TGM1;TIMP3;TLL1;	6.74e-08	6.04e-06
WP_INSULIN_SIGNALING	Insulin Signaling	26	CAP1;CBLB;CYTH3;GYG1;INSR;IRS2;MAP2K5;MAP2K6;MAP3K13;MAP3K14;MAPK1;MAPK4;MAPK7;MAPK9;PIK3C3;PRKAA1;PRKCH;RAC1;REG1A;RPS6KA2;RPS6KA5;RPS6KB1;RRAD;SGK2;SORBS1;TSC2;	7.67e-08	6.6e-06
REACTOME_NEUROTRANSMITTER_RECEPTORS_AND_POSTSYNAPTIC_SIGNAL_TRANSMISSION	Neurotransmitter receptors and postsynaptic signal transmission	30	ADCY4;ADCY9;AP2A1;CACNG3;CACNG4;CHRNA7;DLG1;ERBB4;GABRB2;GABRB3;GNG12;GNG4;GRIA1;GRIN2B;HTR3A;HTR3B;KCNJ3;KCNJ5;LIN7B;MAPK1;NCALD;NRAS;PPM1E;PPM1F;PRKAA1;PRKAR1B;RAC1;RPS6KA2;TUBA3E;TUBAL3;	7.83e-08	6.6e-06
REACTOME_CELL_JUNCTION_ORGANIZATION	Cell junction organization	19	ACTN1;CADM2;CDH1;CDH10;CDH13;CDH17;CDH8;CDH9;CLDN18;CLDN19;CLDN23;FERMT2;ITGB1;JUP;KRT5;LAMB3;PARD6A;PARVB;RSU1;	8.06e-08	6.61e-06
REACTOME_INTRACELLULAR_SIGNALING_BY_SECOND_MESSENGERS	Intracellular signaling by second messengers	38	ADCY4;ADCY9;AKT1S1;AREG;BTC;CSNK2B;EED;EPGN;ERBB2;ERBB4;FGF2;FGFR2;GATAD2B;INS;INSR;IRS2;ITPR1;KDM1A;MAPK1;MECOM;MLST8;MTA3;PDGFRA;PHLPP2;PIK3AP1;PML;PPARG;PRKAR1B;PSMB10;PSMC6;PSMD3;PSME1;PSME2;PSMF1;RAC1;RRAGA;TSC2;WWP2;	1.16e-07	9.01e-06
REACTOME_ADORA2B_MEDIATED_ANTI_INFLAMMATORY_CYTOKINES_PRODUCTION	ADORA2B mediated anti-inflammatory cytokines production	23	ADCY4;ADCY9;ADCYAP1R1;ADORA2A;ADRB2;CALCRL;CGA;CRHR2;FSHR;GHRHR;GLP1R;GLP2R;GNAZ;GNG12;GNG4;HTR4;HTR6;PRKAR1B;PTGER4;PTH2;TSHB;VIP;VIPR2;	1.18e-07	9.01e-06
WP_HIPPOMERLIN_SIGNALING_DYSREGULATION	Hippo-Merlin Signaling Dysregulation	22	CD44;CDH1;CDH10;CDH13;CDH16;CDH17;CDH19;CDH8;CDH9;FGFR2;INSR;ITGA10;ITGB1;ITGB6;LIN28B;MYC;NRAS;NTRK2;PDGFRA;PRKAR1B;RBX1;TEAD2;	1.19e-07	9.01e-06
REACTOME_SIGNALING_BY_GPCR	Signaling by GPCR	99	ABCA4;ABHD6;ADCY4;ADCY9;ADCYAP1R1;ADORA1;ADORA2A;ADRB2;AKR1C1;AKR1C4;APOM;ARHGEF10L;ARHGEF11;ARHGEF12;ARHGEF3;ARHGEF4;ARHGEF40;BDKRB1;BDKRB2;CALCRL;CCL1;CCL13;CCR6;CGA;CMKLR1;CORT;CRHR2;DAGLA;DAGLB;FGD4;FSHR;FZD10;FZD4;GAL;GAST;GHRHR;GLP1R;GLP2R;GNAO1;GNAZ;GNG12;GNG4;GPC6;GPIHBP1;GPR31;GPR37L1;GRM4;GRM8;HCRT;HTR1D;HTR1E;HTR4;HTR6;ITPR1;LTB4R;LTB4R2;MAPK1;MAPK7;MCHR1;MLN;NET1;NLN;NPW;NRAS;OBSCN;OP…	1.39e-07	1.02e-05
WP_NRF2_PATHWAY	NRF2 pathway	24	ABCC4;ALDH3A1;CES2;CES3;CES4A;EPHA3;GGTLC2;GPX2;GPX3;GSTA3;GSTA4;GSTT2;HMOX1;HSPA1A;MAFF;PGD;SLC2A11;SLC39A1;SLC39A11;SLC39A12;SLC39A2;SLC5A10;SLC5A9;SLC6A16;	1.49e-07	1.07e-05
KEGG_NEUROACTIVE_LIGAND_RECEPTOR_INTERACTION	Neuroactive ligand-receptor interaction	35	ADCYAP1R1;ADORA1;ADORA2A;ADRB2;BDKRB1;BDKRB2;CALCRL;CGA;CHRNA7;CRHR2;FSHR;GABRB2;GABRB3;GHRHR;GLP1R;GLP2R;GRIA1;GRID1;GRIN2B;GRM4;GRM8;HTR1D;HTR1E;HTR4;HTR6;LEPR;LTB4R;LTB4R2;MAS1;MCHR1;OPRD1;PTAFR;PTGER4;TSHB;VIPR2;	1.78e-07	1.25e-05
REACTOME_MUSCLE_CONTRACTION	Muscle contraction	29	ACTN3;ATP1B3;CACNA1C;CACNA1S;CACNG3;CACNG4;FXYD2;FXYD6;HIPK1;HIPK2;ITPR1;KCND3;KCNIP1;KCNK10;KCNK16;KCNK17;KCNK5;KCNQ1;RYR3;SLC8A1;SORBS1;TBX5;TNNI1;TNNI2;TNNT2;TNNT3;TPM3;TTN;WWTR1;	2.67e-07	1.83e-05
REACTOME_ADAPTIVE_IMMUNE_SYSTEM	Adaptive Immune System	74	ANAPC1;ANAPC13;AP1G1;AP2A1;ASB2;ASB5;BTRC;CBLB;CD160;CD274;CD34;CD8A;CD8B;CDH1;CLTC;COL3A1;CTSD;CTSF;CUL2;CUL5;DNM3;DYNC1LI1;ENAH;FBXL8;FBXO31;FBXW4;HLA-DMA;HLA-DMB;HLA-E;ITGB1;ITK;ITPR1;KIF11;KLC1;KLHL41;LNPEP;LNX1;LONRF1;LTN1;MAP3K14;MLST8;NCK1;NFATC2;NRAS;PDCD1LG2;PIK3AP1;PPIA;PSMB10;PSMC6;PSMD3;PSME1;PSME2;PSMF1;PTPRJ;RAC1;RBBP6;RBX1;RCHY1;RNF115;RNF130;RNF19A;SFTPD;SIGLEC11;SYK;TLR1;TRAF7;TR…	2.86e-07	1.91e-05
REACTOME_CELL_CYCLE_MITOTIC	Cell Cycle, Mitotic	56	ANAPC1;BLZF1;BTRC;BUB1;CC2D1B;CCNB1;CDC7;CDK1;CDK7;CENPH;CENPT;CEP63;CHMP2B;CHMP4A;CHMP4C;CSNK2B;DNA2;DYNC1LI1;E2F4;EML4;FEN1;HAUS6;IST1;LEMD2;MAD1L1;MAPK1;MCM5;MYC;MZT2B;NCAPG2;NEK7;NME7;NUP153;NUP62;ORC1;PDS5A;POLA2;PPP1R12B;PSMB10;PSMC6;PSMD3;PSME1;PSME2;PSMF1;RBX1;RCC1;RPA2;RPS27;SPC25;TFDP2;TMPO;TUBA3E;TUBAL3;WEE1;XPO1;ZWINT;	3.73e-07	2.43e-05
REACTOME_L1CAM_INTERACTIONS	L1CAM interactions	21	ALCAM;ANK3;AP2A1;CLTC;CNTN1;CSNK2B;DLG1;DNM3;DPYSL2;EPHB2;ITGA10;ITGB1;KCNQ3;MAPK1;NRP2;NUMB;RAC1;RPS6KA2;RPS6KA5;TUBA3E;TUBAL3;	3.88e-07	2.47e-05
WP_ECTODERM_DIFFERENTIATION	Ectoderm Differentiation	23	ABCC4;ASTN1;BAZ1A;BCAS3;BMP4;CDH8;CTNNA2;FGFR2;FZD4;JAKMIP1;JUP;KCNK10;KRT6A;LY6E;MYC;PLXNA2;PPFIBP2;RHPN1;RRBP1;TRIM33;TRPM2;ZBTB16;ZNF219;	5.17e-07	3.18e-05
REACTOME_FATTY_ACID_METABOLISM	Fatty acid metabolism	26	ACAA2;ACOT1;ACOT2;ACOT4;ACOT6;ACOXL;ACSBG2;ACSF2;ALDH3A2;CYP1B1;DPEP2;DPEP3;ECI1;ELOVL6;ELOVL7;FADS1;FADS2;GGT5;GPX2;HAO2;NUDT7;PCCA;PPT1;SCD5;SLC25A17;TBXAS1;	5.2e-07	3.18e-05
REACTOME_VOLTAGE_GATED_POTASSIUM_CHANNELS	Voltage gated Potassium channels	12	KCNA7;KCNB1;KCNC2;KCND3;KCNG3;KCNH1;KCNH4;KCNH7;KCNQ1;KCNQ3;KCNQ5;KCNS1;	6.46e-07	3.86e-05
REACTOME_SIGNALING_BY_INTERLEUKINS	Signaling by Interleukins	48	ATF1;BTRC;CSF3;FGF2;HMGB1;HMOX1;HNRNPF;IL20RB;IL36A;IL36B;IL36G;IL7R;IRF4;IRS2;ITGB1;MAP2K6;MAPK1;MAPK7;MAPK9;MIF;MYC;NANOG;NDN;NOD1;OPRD1;PELI3;PPIA;PSMB10;PSMC6;PSMD3;PSME1;PSME2;PSMF1;PTAFR;PTK2B;PTPN18;PTPN7;RBX1;RHOU;RORA;RPS6KA2;RPS6KA5;SERPINB2;STAT5A;STAT5B;SYK;TOLLIP;VRK3;	8e-07	4.68e-05
REACTOME_PROTEIN_PROTEIN_INTERACTIONS_AT_SYNAPSES	Protein-protein interactions at synapses	17	DLG1;DLGAP4;EPB41;GRIA1;GRIN2B;LIN7B;LRFN2;LRRTM1;PPFIA3;PPFIA4;PPFIBP2;SLITRK1;SLITRK5;SYT10;SYT2;SYT7;SYT9;	8.77e-07	5.03e-05
WP_RAC1PAK1P38MMP2_PATHWAY	RAC1/PAK1/p38/MMP2 Pathway	15	ANGPT1;ANGPT4;ERBB2;GRB7;ITGB1;MAPK1;MAPK9;MYC;NCK1;NRAS;RAC1;STAT5A;STAT5B;TNIP1;TNIP3;	9.19e-07	5.17e-05
KEGG_AXON_GUIDANCE	Axon guidance	21	ABLIM1;ARHGEF12;DPYSL2;EPHA3;EPHB1;EPHB2;ITGB1;LRRC4C;MAPK1;NCK1;NFATC2;NFATC4;NRAS;PLXNA2;PLXNC1;RAC1;ROBO2;SEMA3E;SEMA6A;SEMA6D;SLIT3;	1.16e-06	6.39e-05
WP_PATHWAYS_REGULATING_HIPPO_SIGNALING	Pathways Regulating Hippo Signaling	18	CDH1;CDH10;CDH13;CDH16;CDH17;CDH19;CDH8;CDH9;FGFR2;INSR;NTRK2;PDGFRA;PRKAA1;PRKAR1B;PRKCH;RAC1;TCF7L2;TEAD2;	1.28e-06	6.92e-05
WP_CALCIUM_REGULATION_IN_THE_CARDIAC_CELL	Calcium Regulation in the Cardiac Cell	23	ADCY4;ADCY9;ADRB2;ATP1B3;CACNA1C;CACNA1S;FXYD2;GJA3;GJB3;GJB4;GJB5;GNAO1;GNAZ;GNG12;GNG4;ITPR1;KCNB1;KCNJ3;KCNJ5;PRKAR1B;PRKCH;RYR3;SLC8A1;	1.37e-06	7.27e-05
REACTOME_ANTI_INFLAMMATORY_RESPONSE_FAVOURING_LEISHMANIA_PARASITE_INFECTION	Anti-inflammatory response favouring Leishmania parasite infection	29	ADCY4;ADCY9;ADCYAP1R1;ADORA2A;ADRB2;CALCRL;CD163;CGA;CRHR2;DPEP2;DPEP3;FSHR;GGT5;GHRHR;GLP1R;GLP2R;GNAZ;GNG12;GNG4;HTR4;HTR6;ITPR1;PRKAR1B;PTGER4;PTH2;SYK;TSHB;VIP;VIPR2;	1.57e-06	8.17e-05
REACTOME_MITOTIC_METAPHASE_AND_ANAPHASE	Mitotic Metaphase and Anaphase	30	ANAPC1;BUB1;CC2D1B;CCNB1;CDK1;CENPH;CENPT;CHMP2B;CHMP4A;CHMP4C;DYNC1LI1;IST1;LEMD2;MAD1L1;NUP62;PDS5A;PSMB10;PSMC6;PSMD3;PSME1;PSME2;PSMF1;RCC1;RPS27;SPC25;TMPO;TUBA3E;TUBAL3;XPO1;ZWINT;	1.69e-06	8.56e-05
WP_ANGIOPOIETIN_LIKE_PROTEIN_8_REGULATORY_PATHWAY	Angiopoietin Like Protein 8 Regulatory Pathway	21	CAP1;CBLB;INS;INSR;IRS2;MAP2K5;MAP2K6;MAP3K13;MAP3K14;MAPK1;MAPK4;MAPK7;MAPK9;MLST8;PCK1;PIK3C3;PRKAA1;RPS6KA2;RPS6KA5;RPS6KB1;TSC2;	1.7e-06	8.56e-05
WP_MAPK_SIGNALING_PATHWAY	MAPK Signaling Pathway	31	CACNA1C;CACNA1S;CACNG1;CACNG3;CACNG4;DUSP8;FGF2;FGF21;FGFR2;GADD45A;GNG12;HSPA1A;HSPA1B;HSPA1L;MAP2K5;MAP2K6;MAP3K13;MAP3K14;MAPK1;MAPK7;MAPK8IP3;MAPK9;MYC;NRAS;NTRK2;PPP5D1;PTPN7;RAC1;RPS6KA5;RRAS;STK4;	1.78e-06	8.79e-05
REACTOME_HEMOSTASIS	Hemostasis	62	ABCC4;ABHD6;ACTN1;AKAP10;ANGPT1;ANGPT4;ATP1B3;CAP1;CD109;CD44;CD9;DAGLA;DAGLB;DOCK7;EPCAM;GNG12;GNG4;GRB7;GYPC;IFNB1;IGF2;IGLL1;ITGA10;ITGB1;ITPR1;KCNMA1;KDM1A;KIF11;KIF1B;KLC1;LY6G6F;MAFF;MAFK;MAPK1;MERTK;MIF;NHLRC2;NRAS;PDE5A;PPIA;PPIL2;PRKAR1B;PRKCH;PROS1;RAC1;RAD51C;SCCPDH;SERPINB2;SERPINB8;SIRPA;SLC8A1;SPP2;SYK;TAGLN2;TIMP3;TTN;TUBA3E;TUBAL3;VPREB1;VPREB3;WEE1;ZFPM2;	1.81e-06	8.79e-05
REACTOME_CELLULAR_RESPONSES_TO_EXTERNAL_STIMULI	Cellular responses to external stimuli	57	ACD;AKT1S1;ANAPC1;ATF5;ATP6V0D1;BAG5;C12orf66;CABIN1;CSRP1;CUL2;DYNC1LI1;EED;EGLN1;EHMT2;ETS1;GML;GPX2;GPX3;HSPA1A;HSPA1B;HSPA1L;HSPA4;IFNB1;MAP2K6;MAPK1;MAPK7;MAPK9;MIOS;MLST8;NUP153;NUP62;PSMB10;PSMC6;PSMD3;PSME1;PSME2;PSMF1;RAD50;RBX1;RLN1;RPA2;RPL13A;RPL17;RPL37;RPL3L;RPS11;RPS15A;RPS2;RPS27;RPS6KA2;RRAGA;SESN2;ST13;TFDP2;TINF2;TUBA3E;TUBAL3;	2.79e-06	0.000134
PID_ANGIOPOIETIN_RECEPTOR_PATHWAY	Angiopoietin receptor Tie2-mediated signaling	12	ANGPT1;ANGPT4;ETS1;FGF2;GRB7;ITGB1;MAPK1;NCK1;RAC1;RPS6KB1;STAT5A;STAT5B;	2.96e-06	0.000137
PID_ARF6_TRAFFICKING_PATHWAY	Arf6 trafficking events	12	ADRB2;CDH1;CLTC;EXOC2;EXOC6;INS;ITGA10;ITGB1;KLC1;MAPK8IP3;NME1;SPAG9;	2.96e-06	0.000137
REACTOME_CARDIAC_CONDUCTION	Cardiac conduction	21	ATP1B3;CACNA1C;CACNA1S;CACNG3;CACNG4;FXYD2;FXYD6;HIPK1;HIPK2;ITPR1;KCND3;KCNIP1;KCNK10;KCNK16;KCNK17;KCNK5;KCNQ1;RYR3;SLC8A1;TBX5;WWTR1;	3.14e-06	0.000143
REACTOME_HIV_INFECTION	HIV Infection	29	AP1G1;AP2A1;BTRC;CD8B;CDK7;CHMP2B;CHMP4A;CHMP4C;CUL5;ELMO1;FEN1;NUP153;NUP62;POLR2K;PPIA;PSMB10;PSMC6;PSMD3;PSME1;PSME2;PSMF1;RAC1;RBX1;RCC1;RNGTT;TAF12;TAF9;UBAP1;XPO1;	3.2e-06	0.000144
REACTOME_ANTIGEN_PROCESSING_UBIQUITINATION_PROTEASOME_DEGRADATION	Antigen processing: Ubiquitination & Proteasome degradation	35	ANAPC1;ANAPC13;ASB2;ASB5;BTRC;CBLB;CUL2;CUL5;FBXL8;FBXO31;FBXW4;KLHL41;LNPEP;LNX1;LONRF1;LTN1;PSMB10;PSMC6;PSMD3;PSME1;PSME2;PSMF1;RBBP6;RBX1;RCHY1;RNF115;RNF130;RNF19A;TRAF7;TRIM11;TRIM39;UBE2K;UBE2L3;ZBTB16;ZNRF2;	3.33e-06	0.000145
WP_PROLACTIN_SIGNALING_PATHWAY	Prolactin Signaling Pathway	15	CTSD;ERBB2;IRS2;ITGB1;MAPK1;MAPK9;MYC;PIAS3;PPIA;RAC1;RPS6KA2;RPS6KB1;SIRPA;STAT5A;STAT5B;	3.34e-06	0.000145
KEGG_PATHWAYS_IN_CANCER	Pathways in cancer	36	BCR;BMP4;CBLB;CDH1;CTNNA2;CUL2;EGLN1;ERBB2;ETS1;FGF2;FGF21;FGFR2;FLT3LG;FZD10;FZD4;ITGB1;JUP;LAMB3;MAPK1;MAPK9;MECOM;MYC;NCOA4;NRAS;PDGFRA;PIAS3;PML;PPARG;RAC1;RBX1;STAT5A;STAT5B;STK4;TCF7L2;TPM3;ZBTB16;	4.36e-06	0.000187
REACTOME_GPCR_LIGAND_BINDING	GPCR ligand binding	46	ADCYAP1R1;ADORA1;ADORA2A;ADRB2;BDKRB1;BDKRB2;CALCRL;CCL1;CCL13;CCR6;CGA;CMKLR1;CORT;CRHR2;FSHR;FZD10;FZD4;GAL;GHRHR;GLP1R;GLP2R;GNG12;GNG4;GPR31;GPR37L1;GRM4;GRM8;HCRT;HTR1D;HTR1E;HTR4;HTR6;LTB4R;LTB4R2;MCHR1;MLN;NLN;NPW;OPRD1;OXER1;PTAFR;PTGER4;PTH2;TSHB;VIP;VIPR2;	4.48e-06	0.000189
REACTOME_SIGNALING_BY_RHO_GTPASES	Signaling by Rho GTPases	45	ARAP2;ARAP3;ARHGAP5;ARHGEF10L;ARHGEF11;ARHGEF12;ARHGEF3;ARHGEF4;ARHGEF40;BCR;BUB1;CDH1;CENPH;CENPT;DEPDC1B;DYNC1LI1;FGD4;GDI2;ITGB1;KDM1A;KIF14;KLC1;LIN7B;MAD1L1;MAPK1;NCK1;NET1;NOXO1;OBSCN;PIK3C3;PPP1R12B;PREX1;RAC1;RHOH;RHOU;RHPN1;RPS27;SCAI;SPC25;TUBA3E;TUBAL3;WIPF1;WIPF3;XPO1;ZWINT;	6.02e-06	0.000247
WP_INTEGRATED_BREAST_CANCER_PATHWAY	Integrated Breast Cancer Pathway	22	ATF1;BLM;CDH1;CDK7;GADD45A;HIPK2;IMPA1;JAKMIP1;LGALS13;MAP3K13;MAP3K7CL;MAPK1;MYC;NCOA3;PML;RAC1;RAD50;RRAS;TRADD;TSC2;WEE1;XRCC3;	6.03e-06	0.000247
REACTOME_O_LINKED_GLYCOSYLATION	O-linked glycosylation	18	ADAMTS17;ADAMTS3;ADAMTSL1;B3GNT9;CHST4;GALNT14;GALNT18;GALNT6;MUC16;MUC4;MUC5AC;MUC5B;SPON1;ST3GAL1;ST3GAL2;THSD1;THSD7A;THSD7B;	6.95e-06	0.000281
WP_CARDIAC_PROGENITOR_DIFFERENTIATION	Cardiac Progenitor Differentiation	12	BMP4;FGF2;IGF2;INS;LIN28B;NANOG;PDGFRA;POU5F1;SIRPA;TBX5;TNNT2;ZFP42;	7.15e-06	0.000285
REACTOME_SIGNALING_BY_NTRKS	Signaling by NTRKs	20	ADCYAP1R1;ADORA2A;AP2A1;ARC;ATF1;CLTC;DNM3;GRIN2B;IRS2;MAP2K5;MAPK1;MAPK7;NRAS;NTRK2;RAC1;RPS6KA2;RPS6KA5;RRAD;TCF12;VRK3;	8.06e-06	0.000317
REACTOME_SEMAPHORIN_INTERACTIONS	Semaphorin interactions	13	ARHGEF11;ARHGEF12;DPYSL2;ERBB2;ITGB1;PLXNA2;PLXNA4;PLXNC1;RAC1;RRAS;SEMA3E;SEMA6A;SEMA6D;	1.07e-05	0.000414
KEGG_ARRHYTHMOGENIC_RIGHT_VENTRICULAR_CARDIOMYOPATHY_ARVC	Arrhythmogenic right ventricular cardiomyopathy (ARVC)	14	ACTN1;ACTN3;CACNA1C;CACNA1S;CACNG1;CACNG3;CACNG4;CTNNA2;ITGA10;ITGB1;ITGB6;JUP;SLC8A1;TCF7L2;	1.18e-05	0.000445
REACTOME_POST_TRANSLATIONAL_MODIFICATION_SYNTHESIS_OF_GPI_ANCHORED_PROTEINS	Post-translational modification: synthesis of GPI-anchored proteins	16	CD109;CNTN5;GP2;GPIHBP1;LY6D;LY6E;LY6G6C;LY6G6D;LY6H;LY6K;LYPD2;MDGA1;MDGA2;NRN1L;PIGU;PSCA;	1.18e-05	0.000445
REACTOME_MAPK_FAMILY_SIGNALING_CASCADES	MAPK family signaling cascades	35	ANGPT1;AREG;BTC;CDC42EP2;CDK1;DLG1;DUSP8;EPGN;ERBB2;ERBB4;FGF2;FGFR2;FLT3LG;GRIN2B;IL17RD;IRS2;MAPK1;MAPK4;MARK3;MYC;NCOA3;NRAS;PDGFRA;PSMB10;PSMC6;PSMD3;PSME1;PSME2;PSMF1;PTPN7;RAC1;RASAL1;RBX1;RGL1;XPO1;	1.24e-05	0.000461
WP_METAPATHWAY_BIOTRANSFORMATION_PHASE_I_AND_II	Metapathway biotransformation Phase I and II	24	AKR1C1;AKR1C4;CHST11;CHST12;CHST4;CYP11B1;CYP11B2;CYP1B1;CYP2D6;CYP2W1;GLYATL1;GPX2;GPX3;GSTA3;GSTA4;GSTT2;HS3ST1;HS3ST3B1;HS3ST4;HS3ST6;INMT;NAT2;NNMT;SULT4A1;	1.25e-05	0.000461
WP_EGFEGFR_SIGNALING_PATHWAY	EGF/EGFR Signaling Pathway	22	AP2A1;ATF1;CBLB;ERBB2;MAP2K5;MAPK1;MAPK4;MAPK7;MAPK9;NCK1;NCOA3;NEDD8;PIAS3;PTK2B;PXDN;RAC1;RPS6KA2;RPS6KA5;RPS6KB1;STAT5A;STAT5B;USP8;	1.51e-05	0.00055
REACTOME_DISEASES_OF_SIGNAL_TRANSDUCTION_BY_GROWTH_FACTOR_RECEPTORS_AND_SECOND_MESSENGERS	Diseases of signal transduction by growth factor receptors and second messengers	39	AKT1S1;AP3B1;AREG;BCL2L11;BCR;BTC;DUSP8;EPGN;ERBB2;ERBB4;FGF2;FGFR2;FZD4;HDAC9;IRS2;KREMEN1;LRP6;MAPK1;MARK3;MLST8;MYC;NRAS;PDGFRA;PIK3AP1;POLR2K;PSEN1;PSMB10;PSMC6;PSMD3;PSME1;PSME2;PSMF1;RAC1;RBX1;STAT5A;STAT5B;TCF7L2;TSC2;ZMYM2;	1.58e-05	0.000565
WP_ARRHYTHMOGENIC_RIGHT_VENTRICULAR_CARDIOMYOPATHY	Arrhythmogenic Right Ventricular Cardiomyopathy	14	ACTN1;ACTN3;CACNA1C;CACNA1S;CACNG1;CACNG3;CACNG4;CTNNA2;ITGA10;ITGB1;ITGB6;JUP;SLC8A1;TCF7L2;	1.62e-05	0.000573
REACTOME_M_PHASE	M Phase	41	ANAPC1;BLZF1;BUB1;CC2D1B;CCNB1;CDK1;CENPH;CENPT;CEP63;CHMP2B;CHMP4A;CHMP4C;CSNK2B;DYNC1LI1;EML4;HAUS6;IST1;LEMD2;MAD1L1;MAPK1;MZT2B;NCAPG2;NEK7;NME7;NUP153;NUP62;PDS5A;PSMB10;PSMC6;PSMD3;PSME1;PSME2;PSMF1;RCC1;RPS27;SPC25;TMPO;TUBA3E;TUBAL3;XPO1;ZWINT;	1.84e-05	0.000645
WP_SPINAL_CORD_INJURY	Spinal Cord Injury	18	AIF1;AQP1;C1QB;CDK1;CHST11;GADD45A;LGALS3;LTB4R;MAPK1;MBP;MIF;MYC;PLA2G6;PLXNA2;RAC1;SEMA6A;SLIT3;XYLT1;	1.87e-05	0.000645
REACTOME_OTHER_SEMAPHORIN_INTERACTIONS	Other semaphorin interactions	7	ITGB1;PLXNA2;PLXNA4;PLXNC1;SEMA3E;SEMA6A;SEMA6D;	1.93e-05	0.00066
REACTOME_TRANSCRIPTIONAL_REGULATION_BY_TP53	Transcriptional Regulation by TP53	37	BLM;CCNB1;CDK1;CDK7;COX7A2L;COX7C;CSNK2B;DNA2;E2F4;EHMT2;GADD45A;GATAD2B;GPX2;HIPK1;HIPK2;HUS1;MAP2K6;MLST8;NDRG1;PMAIP1;PML;POLR2K;PRKAA1;PRMT1;RABGGTA;RAD17;RAD50;RPA2;RRAGA;RRM2B;SESN2;TAF12;TAF9;TFDP2;TP53AIP1;TP53I3;TSC2;	2e-05	0.000671
WP_WHITE_FAT_CELL_DIFFERENTIATION	White fat cell differentiation	9	INS;IRF3;IRF4;KLF4;MECOM;PPARG;RORA;STAT5A;STAT5B;	2.02e-05	0.000671
REACTOME_HOST_INTERACTIONS_OF_HIV_FACTORS	Host Interactions of HIV factors	19	AP1G1;AP2A1;BTRC;CD8B;CUL5;ELMO1;NUP153;NUP62;PPIA;PSMB10;PSMC6;PSMD3;PSME1;PSME2;PSMF1;RAC1;RBX1;RCC1;XPO1;	2.04e-05	0.000671
PID_FAK_PATHWAY	Signaling events mediated by focal adhesion kinase	12	ACTN1;ARHGEF11;ELMO1;ETS1;GRB7;ITGB1;MAPK1;MAPK8IP3;MAPK9;NCK1;RAC1;RRAS;	2.29e-05	0.000737
REACTOME_NRAGE_SIGNALS_DEATH_THROUGH_JNK	NRAGE signals death through JNK	12	ARHGEF10L;ARHGEF11;ARHGEF12;ARHGEF3;ARHGEF4;ARHGEF40;BCL2L11;FGD4;NET1;OBSCN;PREX1;RAC1;	2.29e-05	0.000737
REACTOME_SIGNALING_BY_ROBO_RECEPTORS	Signaling by ROBO receptors	26	ABL2;CAP1;CUL2;ENAH;GSPT1;NCK1;PSMB10;PSMC6;PSMD3;PSME1;PSME2;PSMF1;RAC1;RBM8A;RBX1;RNPS1;ROBO2;RPL13A;RPL17;RPL37;RPL3L;RPS11;RPS15A;RPS2;RPS27;SLIT3;	2.51e-05	0.000799
KEGG_CARDIAC_MUSCLE_CONTRACTION	Cardiac muscle contraction	14	ATP1B3;CACNA1C;CACNA1S;CACNG1;CACNG3;CACNG4;COX7A2L;COX7C;COX8C;FXYD2;SLC8A1;TNNT2;TPM3;UQCRQ;	2.56e-05	0.000805
WP_PREIMPLANTATION_EMBRYO	Preimplantation Embryo	12	AQP9;CDH1;DPPA3;DPRX;IRF4;KLF4;MTA3;NANOG;NANOGNB;POU5F1;SIX3;ZFP42;	2.73e-05	0.000852
REACTOME_CARGO_TRAFFICKING_TO_THE_PERICILIARY_MEMBRANE	Cargo trafficking to the periciliary membrane	11	ARF4;ARL13B;BBS1;BBS5;BBS9;CCT5;EXOC2;EXOC6;EXOC8;MCHR1;PKD1;	2.79e-05	0.000862
KEGG_GLYCOSPHINGOLIPID_BIOSYNTHESIS_GLOBO_SERIES	Glycosphingolipid biosynthesis - globo series	6	FUT1;FUT9;NAGA;ST3GAL1;ST3GAL2;ST8SIA1;	2.84e-05	0.000866
REACTOME_BIOLOGICAL_OXIDATIONS	Biological oxidations	26	ACSM4;ALDH3A1;CES2;CES3;CMBL;CYP11B1;CYP11B2;CYP1B1;CYP2D6;CYP2W1;DPEP2;DPEP3;GGCT;GGT5;GLYATL1;GSTA3;GSTA4;GSTT1;GSTT2;N6AMT1;NAT2;NNMT;SULT4A1;TBXAS1;UGT3A1;UGT3A2;	3.18e-05	0.000943
REACTOME_NEDDYLATION	Neddylation	27	ASB2;ASB5;BTRC;COMMD10;COMMD7;COMMD9;COPS2;CUL2;CUL5;DCAF11;DCUN1D2;DCUN1D3;DCUN1D5;FBXL8;FBXO31;FBXW4;KLHL41;NEDD8;PSMB10;PSMC6;PSMD3;PSME1;PSME2;PSMF1;RBX1;SPSB3;ZBTB16;	3.19e-05	0.000943
REACTOME_CLASS_I_MHC_MEDIATED_ANTIGEN_PROCESSING_PRESENTATION	Class I MHC mediated antigen processing & presentation	37	ANAPC1;ANAPC13;ASB2;ASB5;BTRC;CBLB;CUL2;CUL5;FBXL8;FBXO31;FBXW4;HLA-E;KLHL41;LNPEP;LNX1;LONRF1;LTN1;PSMB10;PSMC6;PSMD3;PSME1;PSME2;PSMF1;RBBP6;RBX1;RCHY1;RNF115;RNF130;RNF19A;TLR1;TRAF7;TRIM11;TRIM39;UBE2K;UBE2L3;ZBTB16;ZNRF2;	3.21e-05	0.000943
WP_ERBB_SIGNALING_PATHWAY	ErbB Signaling Pathway	15	ABL2;AREG;BCL2L11;BTC;CBLB;ERBB2;ERBB4;MAPK1;MAPK9;MYC;NCK1;NRAS;RPS6KB1;STAT5A;STAT5B;	3.25e-05	0.000943
KEGG_PURINE_METABOLISM	Purine metabolism	21	ADCY4;ADCY9;AMPD1;GART;GMPR2;GMPS;NME1;NME1-NME2;NME2;NME3;NME7;NT5C1B;PDE4B;PDE4D;PDE5A;PKM;POLA2;POLR2K;POLR3C;POLR3G;RRM2B;	3.26e-05	0.000943
KEGG_OOCYTE_MEIOSIS	Oocyte meiosis	17	ADCY4;ADCY9;ANAPC1;ANAPC13;BTRC;BUB1;CALML5;CCNB1;CDK1;FBXO43;INS;ITPR1;MAPK1;RBX1;REC8;RPS6KA2;SPDYC;	3.38e-05	0.00097

## Sheet: TableS4
TableS4. Metascape analysis in the healthy control-unique genes.
GO	Category	Description	# Genes in Overlap	Genes	p-value	FDR q-value
GO:0009913	GO Biological Processes	epidermal cell differentiation	67	BCR|BMP4|ZFP36L1|CAPN1|CBFB|CDSN|DNASE1L2|JUP|KRT1|KRT2|KRT3|KRT4|KRT5|KRT6A|KRT6B|KRT7|KRT81|KRT82|KRT83|KRT84|KRT85|KRT86|NME2|REG3A|PKP1|PRKCH|STK4|TGM1|NCOA3|KRT75|KLF4|GDF3|MAFF|KRT76|SLC44A4|KRT71|TMC1|KRT74|TMEM132E|REG3G|CD109|KRT72|KRT6C|KRT73|KRT79|KRTAP12-2|KRTAP12-1|KRTAP10-10|KRT77|KRTAP10-4|KRTAP10-6|KRTAP10-7|KRTAP10-9|KRTAP10-1|KRTAP10-11|KRTAP10-2|KRTAP10-5|KRTAP10-8|KRTAP10-3|KR…	9.97001e-14	1.15923e-09
GO:0030216	GO Biological Processes	keratinocyte differentiation	60	BCR|ZFP36L1|CAPN1|CBFB|CDSN|DNASE1L2|JUP|KRT1|KRT2|KRT3|KRT4|KRT5|KRT6A|KRT6B|KRT7|KRT81|KRT82|KRT83|KRT84|KRT85|KRT86|NME2|REG3A|PKP1|PRKCH|STK4|TGM1|NCOA3|KRT75|KRT76|KRT71|KRT74|REG3G|CD109|KRT72|KRT6C|KRT73|KRT79|KRTAP12-2|KRTAP12-1|KRTAP10-10|KRT77|KRTAP10-4|KRTAP10-6|KRTAP10-7|KRTAP10-9|KRTAP10-1|KRTAP10-11|KRTAP10-2|KRTAP10-5|KRTAP10-8|KRTAP10-3|KRTAP12-3|KRTAP12-4|KRTAP5-1|KRTAP5-3|KRTAP5…	1.0146e-13	1.15923e-09
GO:0008544	GO Biological Processes	epidermis development	78	ALDH3A2|BCR|BMP4|ZFP36L1|CAPN1|CBFB|CDSN|DNASE1L2|FGFR2|GJB5|JUP|KRT1|KRT2|KRT3|KRT4|KRT5|KRT6A|KRT6B|KRT7|KRT81|KRT82|KRT83|KRT84|KRT85|KRT86|LAMB3|NME2|YBX1|REG3A|PKP1|PRKCH|STK4|TGM1|NCOA3|AP3B1|TRADD|KRT75|KLF4|GDF3|ZMPSTE24|MAFF|GAL|KRT76|CALML5|FUZ|SLC44A4|KRT71|TMC1|KRT74|TMEM132E|REG3G|CD109|KRT72|KRT6C|KRT73|KRT79|KRTAP12-2|KRTAP12-1|KRTAP10-10|KRT77|KRTAP10-4|KRTAP10-6|KRTAP10-7|KRTAP10…	2.35575e-13	1.79437e-09
GO:0043588	GO Biological Processes	skin development	72	BCR|ZFP36L1|CAPN1|CBFB|CDSN|COL3A1|DNASE1L2|FGFR2|GJB3|ITGB6|JUP|KRT1|KRT2|KRT3|KRT4|KRT5|KRT6A|KRT6B|KRT7|KRT81|KRT82|KRT83|KRT84|KRT85|KRT86|NME2|REG3A|PKD1|PKP1|PRKCH|PSEN1|STK4|TGM1|NCOA3|AP3B1|TRADD|KRT75|ZMPSTE24|SLITRK5|GAL|KRT76|FUZ|KRT71|KRT74|REG3G|CD109|KRT72|KRT6C|KRT73|KRT79|KRTAP12-2|KRTAP12-1|KRTAP10-10|KRT77|KRTAP10-4|KRTAP10-6|KRTAP10-7|KRTAP10-9|KRTAP10-1|KRTAP10-11|KRTAP10-2|KR…	4.52604e-13	2.39135e-09
GO:0031424	GO Biological Processes	keratinization	49	CAPN1|CDSN|JUP|KRT1|KRT2|KRT3|KRT4|KRT5|KRT6A|KRT6B|KRT7|KRT81|KRT82|KRT83|KRT84|KRT85|KRT86|PKP1|TGM1|KRT75|KRT76|KRT71|KRT74|KRT72|KRT6C|KRT73|KRT79|KRTAP12-2|KRTAP12-1|KRTAP10-10|KRT77|KRTAP10-4|KRTAP10-6|KRTAP10-7|KRTAP10-9|KRTAP10-1|KRTAP10-11|KRTAP10-2|KRTAP10-5|KRTAP10-8|KRTAP10-3|KRTAP12-3|KRTAP12-4|KRTAP5-1|KRTAP5-3|KRTAP5-4|KRTAP5-5|KRTAP5-2|KRTAP5-6	5.23248e-13	2.39135e-09
R-HSA-6805567	Reactome Gene Sets	Keratinization	47	CAPN1|CDSN|JUP|KRT1|KRT2|KRT3|KRT4|KRT5|KRT6A|KRT6B|KRT7|KRT81|KRT82|KRT83|KRT84|KRT85|KRT86|PKP1|TGM1|KRT75|KRT76|KRT71|KRT74|KRT72|KRT6C|KRT73|KRT79|KRTAP12-2|KRTAP12-1|KRTAP10-10|KRT77|KRTAP10-6|KRTAP10-7|KRTAP10-9|KRTAP10-1|KRTAP10-11|KRTAP10-2|KRTAP10-8|KRTAP10-3|KRTAP12-3|KRTAP12-4|KRTAP5-1|KRTAP5-3|KRTAP5-4|KRTAP5-5|KRTAP5-2|KRTAP5-6	1.12406e-12	4.28099e-09
GO:0043269	GO Biological Processes	regulation of ion transport	97	ABCA3|ADORA1|ADORA2A|ADRB2|ANK3|ATP1B3|FXYD2|BDKRB1|CACNA1C|CACNA1S|CACNG1|CAPN1|CLIC1|CNTN1|DLG1|EPB41|EPHB2|PTK2B|GNAO1|MCHR1|GRIA1|GRIN2B|HCRT|HRC|HTR3A|ITGB1|KCNA7|KCNB1|KCNC2|KCND3|KCNH1|KCNJ1|KCNJ3|KCNJ5|KCNMA1|KCNQ1|KCNQ3|KCNS1|LGALS3|OPRD1|PDE4B|PDE4D|PDZK1|ATP8B1|PML|PRKAA1|MAP2K6|RELN|PSEN1|PTAFR|RCVRN|RRAD|SLC8A1|SYK|VIP|WFS1|PLA2G10|KCNK5|ABCB11|IRS2|HAP1|SYT7|ZMPSTE24|CACNG3|PPARGC1A…	3.37211e-11	1.1008e-07
GO:0030155	GO Biological Processes	regulation of cell adhesion	100	ABL2|AIF1|ANGPT1|ANK3|RHOH|BMP4|CBFB|CBLB|CD9|CD44|CDH1|CDH13|CDSN|COL8A1|CYP1B1|DAB1|DLG1|DSCAM|DTX1|EMP2|EPHA3|ERBB2|ETS1|PTK2B|FOXF1|FUT1|HLA-DMB|HLA-E|HMGB1|IFNB1|IGF2|IL7R|JUP|LGALS3|EPCAM|MBP|NCK1|PCDH8|PCK1|PKD1|PKHD1|PLXNA2|PML|MAPK7|MAP2K5|PTAFR|PTPRG|PTPRJ|RAC1|RRAS|RSU1|SFTPD|SLC7A1|STAT5B|STK4|SYK|TNR|GFUS|ZBTB16|LAPTM5|FZD4|MAD1L1|AP3B1|MAGI1|CYTH3|KLF4|PPM1F|SEMA3E|KIF14|EDIL3|PLXNC…	6.18552e-11	1.76682e-07
GO:0031589	GO Biological Processes	cell-substrate adhesion	61	ACTN1|ACTN3|ANGPT1|BCR|CD34|CD44|CDH13|COL3A1|COL8A1|EMP2|EPHA3|EPHB1|PTK2B|FOXF1|FUT1|ITGB1|ITGB6|JUP|LAMB3|MUC4|PKD1|PKHD1|PTPRJ|RAC1|RRAS|RSU1|STK4|GFUS|FZD4|ITGA10|PPM1F|SEMA3E|KIF14|BCL2L11|EDIL3|MERTK|OLFM4|SORBS1|FERMT2|BVES|FAM107A|NID2|ATRNL1|ANGPTL3|PARVB|RIN2|TRPM7|BCAS3|RADIL|THSD1|DUSP22|PREX1|MYO1G|PARVG|NDNF|MICALL2|PEAK1|PHLDB2|EGFLAM|FMN1|VWC2	7.47141e-11	1.89699e-07
R-HSA-112316	Reactome Gene Sets	Neuronal System	64	ADCY9|AP2A1|CHRNA7|DLG1|EPB41|ERBB4|GABRB2|GABRB3|GNG4|GRIA1|GRIN2B|HTR3A|KCNA7|KCNB1|KCNC2|KCND3|KCNH1|KCNJ1|KCNJ3|KCNJ5|KCNMA1|KCNQ1|KCNQ3|KCNS1|NRAS|PRKAA1|PRKAR1B|MAPK1|RAC1|RPS6KA2|SLC1A2|SYN3|PPFIBP2|PPFIA4|PPFIA3|SYT7|HTR3B|PPM1F|CACNG3|DLGAP4|PPM1E|RIMS1|KCNH4|SLITRK5|CACNG4|KCNK10|GNG12|KCNQ5|SLC17A7|LRFN2|LIN7B|TUBAL3|KCNK16|NCALD|KCNK17|KCNH7|TUBA3E|SLITRK1|SYT2|SYT9|KCNG3|ADCY4|SYT10|…	8.55084e-10	1.95395e-06
GO:0051347	GO Biological Processes	positive regulation of transferase activity	91	ADCY9|ADORA1|ADRB2|ANGPT1|AREG|BMP4|BTC|CCNB1|CDK1|CHI3L1|CHRNA7|DAB1|GADD45A|DLG1|EMP2|EPHA3|EPHB1|EPHB2|ERBB2|ERBB4|PTK2B|FGF2|FGFR2|GRM4|HMGB1|IGF2|INS|INSR|LTF|MAS1|MYC|NTRK2|PARN|PDGFRA|PKD1|PPIA|PRKAA1|PRKAR1B|MAPK1|MAP2K5|MAP2K6|RELN|PSEN1|RPS2|SORL1|STK4|SYK|TDGF1|UBE2L3|TCL1A|FZD4|BTRC|MAP3K14|SPAG9|MAP3K13|KLF4|CARTPT|TCL1B|TELO2|KIF14|RAD50|NOD1|MERTK|JTB|FERMT2|RIPK3|FZD10|PNKP|MAPK8I…	1.32137e-09	2.55405e-06
GO:0031400	GO Biological Processes	negative regulation of protein modification process	86	ADARB1|ADORA2A|ANGPT1|BDKRB1|BDKRB2|BMP4|CBLB|CCNB1|GADD45A|DLG1|DUSP8|EPHB2|MECOM|GMFB|HHEX|HSPA1A|HSPA1B|LGALS3|LRP6|MAS1|MGAT5|MYC|NCK1|PDE4D|PPIA|PPP1R8|PRKAA1|PRKAR1B|PSEN1|PTPRJ|SLC8A1|SMARCB1|SORL1|TIMP3|TSC2|PSCA|SPAG9|KLF4|BAG5|PPM1F|CTDSP2|SPRY1|TNIP1|HMG20A|PIAS3|IPO7|PPARGC1A|PNKP|PPM1E|KDM1A|GPD1L|CABIN1|RASD2|NUP62|WWTR1|TINF2|PARD6A|VRK3|UBR5|TRIM44|RASIP1|PIH1D1|KDM4D|PMEPA1|DUSP2…	1.34124e-09	2.55405e-06
GO:0030029	GO Biological Processes	actin filament-based process	101	ABL2|ACTN1|ACTN3|ADORA1|AIF1|AQP1|RHOH|CACNA1C|CAPG|CNN3|CSF3|CSRP1|CTNNA2|DLG1|EMP2|EPB41|EPHA3|PTK2B|GMFB|ITGB1|JUP|KCND3|KCNJ3|KCNJ5|KCNQ1|MARCKS|MYO5B|NCK1|NOTCH2|NRAP|PDE4B|PDE4D|PDGFRA|PTGER4|RAB13|RAC1|TNNI1|TNNI2|TNNT2|TNNT3|TPM3|TRPM2|TTN|WIPF1|GAS7|BRSK2|PDLIM1|MICAL2|PPM1F|SEMA3E|ARHGEF11|ELMO1|FCHSD2|KLHL41|CDC42EP2|CAP1|SORBS1|AVIL|FERMT2|FAM107A|FZD10|PPM1E|GPD1L|SYNE2|COBL|SPECC1L|…	1.60193e-09	2.81582e-06
GO:0030855	GO Biological Processes	epithelial cell differentiation	100	BCR|BMP4|ZFP36L1|CAPN1|CBFB|CD34|CDK1|CDSN|CNN3|AKR1C1|DNASE1L2|E2F4|ELF3|ERBB4|FGF2|FGFR2|FOXF1|HNRNPH3|JUP|KRT1|KRT2|KRT3|KRT4|KRT5|KRT6A|KRT6B|KRT7|KRT81|KRT82|KRT83|KRT84|KRT85|KRT86|LGALS3|NME2|NOTCH2|REG3A|PCK1|PCK2|PDE4D|PKHD1|PKP1|PPARG|PRKCH|RAB13|SIX3|STAT5B|STK4|TGM1|NCOA3|TAGLN2|KRT75|KLF4|GDF3|SPRY1|SIX2|MAFF|WWTR1|KRT76|TOLLIP|PIH1D1|CEP63|SLC44A4|ACTL8|CCM2|KRT71|TMC1|KRT74|TMEM132…	1.90677e-09	3.11226e-06
R-HSA-9675108	Reactome Gene Sets	Nervous system development	80	ABL2|AP2A1|ALCAM|ANK3|CACNA1C|CACNA1S|CLTC|CNTN1|COL3A1|CSNK2B|DAB1|DLG1|DPYSL2|DSCAM|EPHA3|EPHB1|EPHB2|ERBB2|GRB7|GRIN2B|GSPT1|ITGB1|KCNQ3|ABLIM1|MBP|MYO10|NCK1|NRAS|PLXNA2|PMP22|MAPK1|MAPK7|RELN|PSEN1|PSMB10|PSMC6|PSMD3|PSME1|PSME2|RAC1|ROBO2|RPL3L|RPL17|RPL37|RPS2|RPS6KA2|RPS11|RPS15A|RPS27|RRAS|SLIT3|TRPC4|CUL2|ITGA10|NUMB|IRS2|NRP2|RPS6KA5|PSMF1|SEMA3E|ARHGEF11|RBM8A|RBX1|PLXNC1|CAP1|RNPS1|A…	2.10954e-09	3.21368e-06
GO:0070268	GO Biological Processes	cornification	28	CAPN1|CDSN|JUP|KRT1|KRT2|KRT3|KRT4|KRT5|KRT6A|KRT6B|KRT7|KRT81|KRT82|KRT83|KRT84|KRT85|KRT86|PKP1|TGM1|KRT75|KRT76|KRT71|KRT74|KRT72|KRT6C|KRT73|KRT79|KRT77	2.28559e-09	3.26425e-06
GO:0021537	GO Biological Processes	telencephalon development	43	AQP1|BMP4|COL3A1|DAB1|EPHB2|ERBB4|FUT1|GART|HSD3B1|HSD3B2|HTR6|LRP6|MAS1|NME1|NTRK2|RELN|PSEN1|ROBO2|SIX3|SLC8A1|SLIT3|TH|TNR|NUMB|NRP2|KIF14|TACC2|ATF5|KDM1A|SYNE2|DPCD|SLITRK5|LHX6|UQCRQ|GNG12|TMEM108|NDNF|ATAT1|KIRREL3|MFSD2A|PLXNA4|ARL13B|UNCX	4.33721e-09	5.82998e-06
GO:0034765	GO Biological Processes	regulation of ion transmembrane transport	69	ADRB2|ANK3|ATP1B3|FXYD2|BDKRB1|CACNA1C|CACNA1S|CACNG1|CAPN1|CLIC1|DLG1|EPHB2|PTK2B|GRIA1|GRIN2B|HRC|HTR3A|ITGB1|KCNA7|KCNB1|KCNC2|KCND3|KCNH1|KCNJ1|KCNJ3|KCNJ5|KCNMA1|KCNQ1|KCNQ3|KCNS1|PDE4B|PDE4D|PDZK1|RELN|PSEN1|PTAFR|RRAD|SLC8A1|KCNK5|IRS2|HAP1|ZMPSTE24|CACNG3|PPARGC1A|WWP2|GPD1L|ARL6IP1|ARC|KCNH4|CACNG4|KCNIP1|GAL|TPCN1|CLIC5|FXYD6|KCNK10|KCNQ5|JPH3|SLC30A5|KCNK16|UBASH3B|KCNK17|KCNH7|SESTD1|…	6.01582e-09	7.63708e-06
R-HSA-422475	Reactome Gene Sets	Axon guidance	76	ABL2|AP2A1|ALCAM|ANK3|CACNA1C|CACNA1S|CLTC|CNTN1|COL3A1|CSNK2B|DAB1|DLG1|DPYSL2|DSCAM|EPHA3|EPHB1|EPHB2|ERBB2|GRB7|GRIN2B|GSPT1|ITGB1|KCNQ3|ABLIM1|MYO10|NCK1|NRAS|PLXNA2|MAPK1|MAPK7|RELN|PSEN1|PSMB10|PSMC6|PSMD3|PSME1|PSME2|RAC1|ROBO2|RPL3L|RPL17|RPL37|RPS2|RPS6KA2|RPS11|RPS15A|RPS27|RRAS|SLIT3|TRPC4|CUL2|ITGA10|NUMB|IRS2|NRP2|RPS6KA5|PSMF1|SEMA3E|ARHGEF11|RBM8A|RBX1|PLXNC1|CAP1|RNPS1|ARHGEF12|RP…	7.20666e-09	8.66733e-06
GO:0099536	GO Biological Processes	synaptic signaling	90	ADARB1|ADORA1|ADORA2A|ADRB2|BCR|DAGLA|CDH1|CDH8|CHRNA7|CORT|CRHR2|DLG1|EPHB2|PTK2B|GABRB2|GABRB3|GRIA1|GRID1|GRIN2B|GRM4|GRM8|HCRT|HTR1D|HTR1E|HTR3A|HTR4|HTR6|INS|ITGB1|KCNB1|KCNQ3|LRP6|MBP|NFATC4|NTRK2|PCDH8|PMP22|PRKAR1B|MAPK1|RELN|PSEN1|PTPRN2|SLC1A2|SLC12A4|STAU1|TH|TNR|SYN3|PPFIA4|PPFIA3|HAP1|SYT7|USP8|HTR3B|CPNE6|CARTPT|FCHSD2|CACNG3|FAM107A|DLGAP4|RIMS1|KIF1B|ARC|RAB26|RNF19A|SLITRK5|CACNG…	1.01147e-08	1.15331e-05
GO:0010469	GO Biological Processes	regulation of signaling receptor activity	37	ADORA1|ADRB2|AREG|BTC|CAPN1|CBLB|CGA|DLG1|EPHB2|PTK2B|GRIA1|GRIN2B|ITGB1|LY6E|LY6H|MUC4|PDE4D|PPARG|RELN|PSEN1|PSCA|NCOA3|CACNG3|PPARGC1A|DLGAP4|ARC|CACNG4|DKKL1|DKK3|NCAPG2|SLURP1|LY6G6D|SNX6|LYNX1|SOCS4|CNIH3|EPGN	1.05989e-08	1.15331e-05
GO:0099537	GO Biological Processes	trans-synaptic signaling	89	ADARB1|ADORA1|ADORA2A|ADRB2|BCR|DAGLA|CDH1|CDH8|CHRNA7|CORT|CRHR2|DLG1|EPHB2|PTK2B|GABRB2|GABRB3|GRIA1|GRID1|GRIN2B|GRM4|GRM8|HCRT|HTR1D|HTR1E|HTR3A|HTR4|HTR6|INS|ITGB1|KCNB1|KCNQ3|LRP6|MBP|NFATC4|NTRK2|PCDH8|PMP22|PRKAR1B|MAPK1|RELN|PSEN1|PTPRN2|SLC1A2|SLC12A4|STAU1|TH|TNR|SYN3|PPFIA4|PPFIA3|HAP1|SYT7|USP8|HTR3B|CPNE6|CARTPT|FCHSD2|CACNG3|FAM107A|DLGAP4|RIMS1|KIF1B|ARC|RAB26|RNF19A|SLITRK5|CACNG…	1.12257e-08	1.16599e-05
M5885	Canonical Pathways	NABA MATRISOME ASSOCIATED	94	ANGPT1|ANXA11|ANXA13|AREG|BMP4|BTC|C1QB|CSF3|CST3|CTSD|FGF2|FLT3LG|GDF9|HABP2|IFNB1|IFNW1|IGF2|INS|ITIH2|LGALS3|LOXL1|LTA|MMP11|MUC2|MUC4|MUC5AC|SERPINB2|REG3A|PAPPA|SERPINB8|SERPINB10|PLXNA2|REG1A|REG1B|CCL1|CCL13|SFTPD|TDGF1|TGM1|TIMP3|TLL1|TPO|SERPINB7|CTSF|ADAMTS3|GDF3|SEMA3E|FAM20B|CST8|GPC6|CLEC3A|PLXNC1|ADAM30|PARM1|PAMR1|FGF21|IL36B|IL36A|ANGPTL3|LGALS13|ANGPT4|EGLN1|CFC1|PDGFC|IL36G|MMP2…	1.79937e-08	1.78771e-05
GO:0030900	GO Biological Processes	forebrain development	55	AQP1|BMP4|CDH1|COL3A1|DAB1|EPHB2|ERBB4|ETS1|FGFR2|FUT1|GART|GHRHR|GNAO1|HSD3B1|HSD3B2|HTR6|KCNC2|LRP6|MAS1|NME1|NTRK2|RELN|PSEN1|ROBO2|SIX3|SLC8A1|SLIT3|TH|TNR|NUMB|NRP2|HAP1|DCLK1|KIF14|TACC2|PPARGC1A|ATF5|KDM1A|SYNE2|SATB2|DPCD|SLITRK5|LHX6|UQCRQ|GNG12|TMEM108|NDNF|DYNC2H1|ATAT1|KIRREL3|MFSD2A|DOCK7|PLXNA4|ARL13B|UNCX	2.26252e-08	2.1542e-05
GO:0007268	GO Biological Processes	chemical synaptic transmission	87	ADARB1|ADORA1|ADORA2A|ADRB2|BCR|CDH1|CDH8|CHRNA7|CORT|CRHR2|DLG1|EPHB2|PTK2B|GABRB2|GABRB3|GRIA1|GRID1|GRIN2B|GRM4|GRM8|HCRT|HTR1D|HTR1E|HTR3A|HTR4|HTR6|INS|ITGB1|KCNB1|KCNQ3|LRP6|MBP|NFATC4|NTRK2|PCDH8|PMP22|PRKAR1B|MAPK1|RELN|PSEN1|PTPRN2|SLC1A2|SLC12A4|STAU1|TH|TNR|SYN3|PPFIA4|PPFIA3|HAP1|SYT7|USP8|HTR3B|CPNE6|CARTPT|FCHSD2|CACNG3|FAM107A|DLGAP4|RIMS1|KIF1B|ARC|RAB26|RNF19A|SLITRK5|CACNG4|PCLO…	2.93308e-08	2.57784e-05
GO:0098916	GO Biological Processes	anterograde trans-synaptic signaling	87	ADARB1|ADORA1|ADORA2A|ADRB2|BCR|CDH1|CDH8|CHRNA7|CORT|CRHR2|DLG1|EPHB2|PTK2B|GABRB2|GABRB3|GRIA1|GRID1|GRIN2B|GRM4|GRM8|HCRT|HTR1D|HTR1E|HTR3A|HTR4|HTR6|INS|ITGB1|KCNB1|KCNQ3|LRP6|MBP|NFATC4|NTRK2|PCDH8|PMP22|PRKAR1B|MAPK1|RELN|PSEN1|PTPRN2|SLC1A2|SLC12A4|STAU1|TH|TNR|SYN3|PPFIA4|PPFIA3|HAP1|SYT7|USP8|HTR3B|CPNE6|CARTPT|FCHSD2|CACNG3|FAM107A|DLGAP4|RIMS1|KIF1B|ARC|RAB26|RNF19A|SLITRK5|CACNG4|PCLO…	2.93308e-08	2.57784e-05
GO:0034762	GO Biological Processes	regulation of transmembrane transport	75	ADRB2|ANK3|ATP1B3|FXYD2|BDKRB1|CACNA1C|CACNA1S|CACNG1|CAPN1|CLIC1|DLG1|EPHB2|PTK2B|GRIA1|GRIN2B|HRC|HTR3A|INS|INSR|ITGB1|KCNA7|KCNB1|KCNC2|KCND3|KCNH1|KCNJ1|KCNJ3|KCNJ5|KCNMA1|KCNQ1|KCNQ3|KCNS1|PDE4B|PDE4D|PDZK1|RELN|PSEN1|PTAFR|RPS6KB1|RRAD|SLC8A1|KCNK5|IRS2|HAP1|ZMPSTE24|CACNG3|SORBS1|PPARGC1A|WWP2|GPD1L|ARL6IP1|ARC|KCNH4|FGF21|CACNG4|KCNIP1|GAL|TPCN1|CLIC5|FXYD6|KCNK10|KCNQ5|JPH3|SLC30A5|KCNK1…	4.60419e-08	3.89668e-05
GO:0044242	GO Biological Processes	cellular lipid catabolic process	41	ACAT1|ALDH3A2|AUH|DAGLA|CYP1B1|ECI1|FABP1|LIPC|NAGA|NEU1|PCCA|PCK1|PCK2|PPT1|SORL1|ABHD16A|PLA2G6|PLA2G10|ABCB11|IRS2|LIPG|ACAA2|SLC25A17|NEU3|FGF21|SMPDL3B|ANGPTL3|HAO2|CYP2W1|ACOXL|SMPD4|ABHD6|SESN2|MFSD2A|ZPBP2|CPT1C|ABHD12B|PLBD2|LIPH|DAGLB|NUDT7	5.09556e-08	4.15852e-05
R-HSA-6809371	Reactome Gene Sets	Formation of the cornified envelope	28	CAPN1|CDSN|JUP|KRT1|KRT2|KRT3|KRT4|KRT5|KRT6A|KRT6B|KRT7|KRT81|KRT82|KRT83|KRT84|KRT85|KRT86|PKP1|TGM1|KRT75|KRT76|KRT71|KRT74|KRT72|KRT6C|KRT73|KRT79|KRT77	6.12985e-08	4.83011e-05
GO:0051673	GO Biological Processes	membrane disruption in other organism	8	DEFA1|DEFA4|DEFA5|DEFA6|LTF|GSDMD|RNASE7|DEFA1B	7.14529e-08	5.44257e-05
GO:0048812	GO Biological Processes	neuron projection morphogenesis	82	ADARB1|ADORA2A|ALCAM|ANK3|RHOH|RERE|BMPR1B|CHRNA7|CTNNA2|DAB1|DPYSL2|DSCAM|EPHA3|EPHB1|EPHB2|ERBB2|FGFR2|GRB7|NBL1|NDN|NFATC4|NOTCH2|SLC11A2|NTRK2|PLXNA2|MAPK1|MAPK7|RELN|PSEN1|PTPRM|RAC1|REG1A|ROBO2|SLIT3|TNR|WEE1|FZD4|PLA2G10|RASAL1|GAS7|NUMB|IRS2|NRP2|BRSK2|SPAG9|MAP3K13|DCLK1|RPS6KA5|CPNE6|ULK2|SEMA3E|IST1|PLXNC1|RIMS1|RAB21|FSTL4|ARC|COBL|SLITRK5|DNM3|ITSN2|ENAH|PARP6|DSCAML1|IGSF9|SEMA6A|DI…	7.45771e-08	5.49729e-05
GO:0042391	GO Biological Processes	regulation of membrane potential	61	ADORA1|ADORA2A|ADRB2|ANK3|ATP1B3|CACNA1C|CHRNA7|CLIC1|DLG1|PTK2B|GABRB2|GABRB3|GOT1|GRIA1|GRID1|GRIN2B|HCRT|HTR3A|JUP|KCNB1|KCNC2|KCND3|KCNH1|KCNJ3|KCNJ5|KCNMA1|KCNQ1|KCNQ3|NDUFS1|NTRK2|OPRD1|PMAIP1|RELN|PSEN1|SLC8A1|TCL1A|KCNK5|HTR3B|ZMPSTE24|PIAS3|WWP2|BVES|RIMS1|GPD1L|KCNH4|PPA2|CACNG4|KCNK10|TRPM4|PXK|PPP2R3C|TMEM108|KCNK16|KCNK17|KCNH7|CNIH3|CLDN19|STOX1|NPAS4|ABCB5|CHCHD10	8.57141e-08	6.12079e-05
GO:0042326	GO Biological Processes	negative regulation of phosphorylation	66	ACTN3|ADARB1|ADORA2A|ANGPT1|RHOH|BDKRB1|BDKRB2|BMP4|CBLB|CCNB1|GADD45A|DLG1|DUSP8|EPHB2|MECOM|GMFB|HHEX|LRP6|MAS1|MYC|MYOG|NCK1|PDE4D|PPIA|PRKAR1B|PSEN1|PTPRJ|SLC8A1|SORL1|TIMP3|TSC2|PSCA|IRS2|SPAG9|KLF4|PPM1F|CTDSP2|SPRY1|TNIP1|IPO7|PPARGC1A|PPM1E|GPD1L|NUP62|WWTR1|PARD6A|VRK3|RASIP1|PMEPA1|DUSP22|NDRG2|SEMA6A|SNX6|PBLD|PRR5L|AKT1S1|UBASH3B|NLRP12|MARVELD3|SOCS4|CD109|SIRPA|PDE12|LEMD2|C3orf33|O…	9.15404e-08	6.28348e-05
GO:0120039	GO Biological Processes	plasma membrane bounded cell projection morphogenesis	83	ADARB1|ADORA2A|ALCAM|ANK3|RHOH|RERE|BMPR1B|CD44|CHRNA7|CTNNA2|DAB1|DPYSL2|DSCAM|EPHA3|EPHB1|EPHB2|ERBB2|FGFR2|GRB7|NBL1|NDN|NFATC4|NOTCH2|SLC11A2|NTRK2|PLXNA2|MAPK1|MAPK7|RELN|PSEN1|PTPRM|RAC1|REG1A|ROBO2|SLIT3|TNR|WEE1|FZD4|PLA2G10|RASAL1|GAS7|NUMB|IRS2|NRP2|BRSK2|SPAG9|MAP3K13|DCLK1|RPS6KA5|CPNE6|ULK2|SEMA3E|IST1|PLXNC1|RIMS1|RAB21|FSTL4|ARC|COBL|SLITRK5|DNM3|ITSN2|ENAH|PARP6|DSCAML1|IGSF9|SEMA…	9.34919e-08	6.28348e-05
GO:0006631	GO Biological Processes	fatty acid metabolic process	57	ACAT1|ALDH3A2|AUH|DAGLA|AKR1C4|CREM|CYP1B1|CYP2D6|ECI1|AKR1C1|FABP1|GGT5|INS|LIPC|FADS1|MIF|PCCA|PCK1|PCK2|PPARG|PRKAA1|TBXAS1|TH|ABHD16A|PLA2G10|ABCB11|IRS2|CES2|LIPG|FADS2|ACAA2|SLC25A17|PPARGC1A|ACOT2|ANGPTL3|CRYL1|HAO2|PDPR|THNSL2|ACOXL|PDP2|AACS|ELOVL6|SCD5|ELOVL7|ACSF2|ACSBG2|SESN2|MFSD2A|ACOT4|CPT1C|LIPH|DAGLB|NUDT7|ACSM4|ACOT1|ACOT6	9.73653e-08	6.35684e-05
GO:0009117	GO Biological Processes	nucleotide metabolic process	89	ACAT1|ACTN3|ADCY9|AMPD1|CCNB1|CDK1|COX7C|COX10|DLG1|GART|HMGCS2|HSPA1A|HSPA1B|INS|INSR|NUDT1|MYOG|NDUFA6|NDUFA8|NDUFA10|NDUFB10|NDUFS1|NME1|NME2|NME3|NNMT|NTHL1|OGDH|PCK2|PDE4B|PDE4D|PDHB|PGD|PKM|PPT1|PRKAA1|MAPK1|PRPSAP2|PSEN1|RCVRN|RORA|PARG|PDE5A|SUCLG2|GMPS|COX7A2L|TP53I3|NUP153|RAD50|PPARGC1A|ACOT2|PNKP|NMNAT2|GPD1L|SMUG1|NUP62|SULT4A1|UQCRQ|NME7|RRM2B|GMPR2|UPB1|PDPR|AGPAT5|AGPAT3|PDP2|NMNA…	1.11209e-07	7.05898e-05
GO:0048858	GO Biological Processes	cell projection morphogenesis	83	ADARB1|ADORA2A|ALCAM|ANK3|RHOH|RERE|BMPR1B|CD44|CHRNA7|CTNNA2|DAB1|DPYSL2|DSCAM|EPHA3|EPHB1|EPHB2|ERBB2|FGFR2|GRB7|NBL1|NDN|NFATC4|NOTCH2|SLC11A2|NTRK2|PLXNA2|MAPK1|MAPK7|RELN|PSEN1|PTPRM|RAC1|REG1A|ROBO2|SLIT3|TNR|WEE1|FZD4|PLA2G10|RASAL1|GAS7|NUMB|IRS2|NRP2|BRSK2|SPAG9|MAP3K13|DCLK1|RPS6KA5|CPNE6|ULK2|SEMA3E|IST1|PLXNC1|RIMS1|RAB21|FSTL4|ARC|COBL|SLITRK5|DNM3|ITSN2|ENAH|PARP6|DSCAML1|IGSF9|SEMA…	1.21459e-07	7.50126e-05
GO:0045936	GO Biological Processes	negative regulation of phosphate metabolic process	77	ACTN3|ADARB1|ADORA2A|ANGPT1|RHOH|BDKRB1|BDKRB2|BMP4|CBLB|CCNB1|GADD45A|DLG1|DUSP8|EPHB2|MECOM|GMFB|HHEX|LGALS3|LRP6|MAS1|MGAT5|MYC|MYOG|NCK1|PDE4D|PPIA|PPP1R8|PRKAR1B|PSEN1|PTPRJ|SLC8A1|SORL1|TIMP3|TSC2|PSCA|IRS2|SPAG9|KLF4|PPM1F|CTDSP2|SPRY1|TNIP1|IPO7|PPARGC1A|PPM1E|GPD1L|CABIN1|NUP62|WWTR1|PARD6A|VRK3|RASIP1|PMEPA1|DUSP22|NDRG2|SEMA6A|SNX6|TSKS|PBLD|PRR5L|CSRNP2|PPP1R14C|AKT1S1|UBASH3B|NLRP12|…	1.34945e-07	8.11483e-05
GO:0010563	GO Biological Processes	negative regulation of phosphorus metabolic process	77	ACTN3|ADARB1|ADORA2A|ANGPT1|RHOH|BDKRB1|BDKRB2|BMP4|CBLB|CCNB1|GADD45A|DLG1|DUSP8|EPHB2|MECOM|GMFB|HHEX|LGALS3|LRP6|MAS1|MGAT5|MYC|MYOG|NCK1|PDE4D|PPIA|PPP1R8|PRKAR1B|PSEN1|PTPRJ|SLC8A1|SORL1|TIMP3|TSC2|PSCA|IRS2|SPAG9|KLF4|PPM1F|CTDSP2|SPRY1|TNIP1|IPO7|PPARGC1A|PPM1E|GPD1L|CABIN1|NUP62|WWTR1|PARD6A|VRK3|RASIP1|PMEPA1|DUSP22|NDRG2|SEMA6A|SNX6|TSKS|PBLD|PRR5L|CSRNP2|PPP1R14C|AKT1S1|UBASH3B|NLRP12|…	1.44473e-07	8.46503e-05
GO:0001933	GO Biological Processes	negative regulation of protein phosphorylation	61	ADARB1|ADORA2A|ANGPT1|BDKRB1|BDKRB2|BMP4|CBLB|CCNB1|GADD45A|DLG1|DUSP8|EPHB2|MECOM|GMFB|HHEX|LRP6|MAS1|MYC|NCK1|PDE4D|PPIA|PRKAR1B|PSEN1|PTPRJ|SLC8A1|SORL1|TIMP3|TSC2|PSCA|SPAG9|KLF4|PPM1F|CTDSP2|SPRY1|TNIP1|IPO7|PPARGC1A|PPM1E|GPD1L|NUP62|WWTR1|PARD6A|VRK3|RASIP1|PMEPA1|DUSP22|NDRG2|SEMA6A|SNX6|PBLD|PRR5L|AKT1S1|UBASH3B|NLRP12|MARVELD3|SOCS4|CD109|SIRPA|LEMD2|C3orf33|OCLN	1.79567e-07	0.000102582
GO:0098662	GO Biological Processes	inorganic cation transmembrane transport	91	ANK3|AQP1|ATP1B3|FXYD2|BDKRB1|CACNA1C|CACNA1S|CACNG1|CHRNA7|COX7C|COX10|DLG1|PTK2B|FGF2|GRIN2B|HRC|ITGB1|ITPR1|KCNA7|KCNB1|KCNC2|KCND3|KCNH1|KCNJ1|KCNJ3|KCNJ5|KCNMA1|KCNQ1|KCNQ3|KCNS1|TRPM1|SLC11A2|PDE4B|PDE4D|SLC25A3|PKD1|PSEN1|RRAD|RYR3|SLC8A1|SLC9A5|SLC12A4|TRPC4|TRPM2|CUL5|KCNK5|ABCB11|NOL3|HAP1|ATP6V0D1|COX7A2L|SLC33A1|CACNG3|WWP2|GPD1L|KCNH4|CACNG4|SLC39A1|SLC6A16|SLC39A2|KCNIP1|GAL|TPCN1|F…	1.95403e-07	0.000106313
GO:0006753	GO Biological Processes	nucleoside phosphate metabolic process	89	ACAT1|ACTN3|ADCY9|AMPD1|CCNB1|CDK1|COX7C|COX10|DLG1|GART|HMGCS2|HSPA1A|HSPA1B|INS|INSR|NUDT1|MYOG|NDUFA6|NDUFA8|NDUFA10|NDUFB10|NDUFS1|NME1|NME2|NME3|NNMT|NTHL1|OGDH|PCK2|PDE4B|PDE4D|PDHB|PGD|PKM|PPT1|PRKAA1|MAPK1|PRPSAP2|PSEN1|RCVRN|RORA|PARG|PDE5A|SUCLG2|GMPS|COX7A2L|TP53I3|NUP153|RAD50|PPARGC1A|ACOT2|PNKP|NMNAT2|GPD1L|SMUG1|NUP62|SULT4A1|UQCRQ|NME7|RRM2B|GMPR2|UPB1|PDPR|AGPAT5|AGPAT3|PDP2|NMNA…	1.92866e-07	0.000106313
GO:0007160	GO Biological Processes	cell-matrix adhesion	39	ACTN1|ACTN3|BCR|CD34|CD44|CDH13|COL3A1|EMP2|EPHA3|PTK2B|FUT1|ITGB1|ITGB6|JUP|MUC4|PKD1|PKHD1|PTPRJ|RAC1|RRAS|GFUS|ITGA10|PPM1F|SEMA3E|BCL2L11|SORBS1|FERMT2|FAM107A|NID2|ANGPTL3|RIN2|TRPM7|BCAS3|THSD1|DUSP22|PARVG|PEAK1|PHLDB2|FMN1	2.06863e-07	0.000109931
GO:0033674	GO Biological Processes	positive regulation of kinase activity	76	ADCY9|ADORA1|ADRB2|ANGPT1|AREG|BMP4|BTC|CCNB1|CDK1|CHI3L1|CHRNA7|DAB1|GADD45A|DLG1|EMP2|EPHA3|EPHB1|EPHB2|ERBB2|ERBB4|PTK2B|FGF2|FGFR2|GRM4|HMGB1|IGF2|INS|INSR|LTF|MAS1|NTRK2|PDGFRA|PKD1|PPIA|PRKAA1|PRKAR1B|MAPK1|MAP2K5|MAP2K6|RELN|PSEN1|STK4|SYK|TDGF1|TCL1A|FZD4|MAP3K14|SPAG9|MAP3K13|CARTPT|TCL1B|TELO2|KIF14|RAD50|NOD1|MERTK|JTB|FERMT2|RIPK3|FZD10|MAPK8IP3|MMD|ANGPT4|SNX9|NCAPG2|PIH1D1|PPP2R3C|P…	3.35311e-07	0.000170271
GO:0032990	GO Biological Processes	cell part morphogenesis	83	ADARB1|ADORA2A|ALCAM|ANK3|RHOH|RERE|BMPR1B|CD44|CHRNA7|CTNNA2|DAB1|DPYSL2|DSCAM|EPHA3|EPHB1|EPHB2|ERBB2|FGFR2|GRB7|NBL1|NDN|NFATC4|NOTCH2|SLC11A2|NTRK2|PLXNA2|MAPK1|MAPK7|RELN|PSEN1|PTPRM|RAC1|REG1A|ROBO2|SLIT3|TNR|WEE1|FZD4|PLA2G10|RASAL1|GAS7|NUMB|IRS2|NRP2|BRSK2|SPAG9|MAP3K13|DCLK1|RPS6KA5|CPNE6|ULK2|SEMA3E|IST1|PLXNC1|RIMS1|RAB21|FSTL4|ARC|COBL|SLITRK5|DNM3|ITSN2|ENAH|PARP6|DSCAML1|IGSF9|SEMA…	3.34412e-07	0.000170271
GO:0048589	GO Biological Processes	developmental growth	76	ACTN3|ADARB1|ADRB2|ALCAM|BMP4|BMPR1B|ZFP36L1|CCNB1|CD9|DPYSL2|DSCAM|ERBB4|FGF2|FGFR2|GDF9|GHRHR|IGF2|INSR|LEPR|LRP6|MYOG|NDN|NOTCH2|PKM|MAPK1|RBBP6|REG1A|RPS6KB1|SLIT3|STAT5A|STAT5B|STK4|TBX5|TM4SF4|TNR|XRCC2|RASAL1|NRP2|SPAG9|MAP3K13|DCLK1|COPS2|CPNE6|ULK2|SEMA3E|IST1|BCL2L11|SPRY1|ZMPSTE24|ATF5|RIMS1|RAB21|FSTL4|COBL|ZFPM2|WWTR1|CHST11|ITSN2|BNC2|NCAPG2|SEMA6A|DIP2B|LGR6|TMEM108|FTO|SEMA6D|CCM2…	3.58051e-07	0.000177866
GO:0120035	GO Biological Processes	regulation of plasma membrane bounded cell projection organization	85	ABL2|AP2A1|ATF1|CD44|CNTN1|CTNNA2|DAB1|DPYSL2|DSCAM|EPHA3|EPHB2|PTK2B|GRIN2B|INS|MYO10|NCK1|NFATC4|NME1|NME2|NTRK2|ATP8B1|PLXNA2|RELN|PSEN1|PTPRG|RAC1|REG1A|ROBO2|RP1|TNR|TRPM2|FZD4|RASAL1|HAP1|BRSK2|SPAG9|MAP3K13|KLF4|CPNE6|BAG5|SEMA3E|IFT140|TBC1D5|IST1|LRIG2|PLXNC1|KLHL41|CDC42EP2|AVIL|FUT9|RIMS1|RAB21|KDM1A|TBC1D9B|FSTL4|SYNE2|ARC|COBL|DENND5A|CAMSAP2|DNM3|ITSN2|BCAS3|PARP6|SEMA6A|PREX1|DIP2B…	3.85122e-07	0.000187243
GO:1901699	GO Biological Processes	cellular response to nitrogen compound	80	ADCY9|ADRB2|APOBEC1|AQP1|AQP9|BLM|ZFP36L1|CACNA1S|CDH1|CHRNA7|AP3S1|CRHR2|CYP11B1|CYP11B2|FBN1|GABRB2|GABRB3|GHRHR|GLP1R|GOT1|GRB7|GRIA1|IDE|IFNB1|IGF2|INS|INSR|IRF3|JUP|KCNC2|KCNQ1|LY6H|MAS1|NCK1|NTRK2|PCK1|PCK2|PDE4B|PDGFRA|PKM|PPARG|PRKAA1|PRKAR1B|MAPK1|PSEN1|PTAFR|RAB13|REG1A|RPS6KB1|RYR3|SLC8A1|SORL1|STAT5A|STAT5B|TH|TRPM2|TSC2|IRS2|ATP6V0D1|KLF4|GLP2R|HDAC9|BCL2L11|NOD1|SORBS1|RRAGA|PPARGC1…	4.11926e-07	0.000196102
GO:0016042	GO Biological Processes	lipid catabolic process	50	ACAT1|ADORA1|ALDH3A2|AUH|DAGLA|CYP1B1|ECI1|FABP1|INS|LIPC|NAGA|NEU1|PCCA|PCK1|PCK2|PPT1|PRKAA1|SORL1|ABHD16A|PLA2G6|PLA2G10|ABCB11|IRS2|CES2|LIPG|ACAA2|SLC25A17|NEU3|CES3|FGF21|SMPDL3B|ANGPTL3|HSD17B14|HAO2|CYP2W1|ACOXL|SMPD4|ABHD6|DDHD1|SESN2|MFSD2A|ZPBP2|CPT1C|ABHD12B|PLBD2|LIPH|DAGLB|CES4A|NUDT7|OC90	4.5678e-07	0.000213018
GO:0030036	GO Biological Processes	actin cytoskeleton organization	84	ABL2|ACTN1|AIF1|AQP1|RHOH|CAPG|CNN3|CSF3|CSRP1|CTNNA2|DLG1|EMP2|EPB41|EPHA3|PTK2B|GMFB|ITGB1|MARCKS|MYO5B|NCK1|NOTCH2|NRAP|PDGFRA|PTGER4|RAB13|RAC1|TNNT2|TNNT3|TPM3|TRPM2|TTN|WIPF1|GAS7|BRSK2|PDLIM1|MICAL2|PPM1F|SEMA3E|ARHGEF11|ELMO1|FCHSD2|KLHL41|CDC42EP2|CAP1|SORBS1|AVIL|FERMT2|FAM107A|FZD10|PPM1E|COBL|SPECC1L|FHOD1|PARVB|SNX9|MSRB1|MAGEL2|TRPM7|BCAS3|ARHGEF10L|ENAH|PREX1|KLHL1|MYO1G|PARVG|MLST…	4.86028e-07	0.000218625
GO:0018209	GO Biological Processes	peptidyl-serine modification	49	ANGPT1|BDKRB2|CCNB1|CD44|CDK1|CSF3|GADD45A|HRC|IFNB1|IFNW1|MARK3|MIF|NCK1|NTRK2|OPRD1|PCK1|PDE4D|PKD1|PRKAA1|PRKCH|MAPK1|MAPK7|MAPK9|RPS6KA2|RPS6KB1|STK4|SYK|TDGF1|TCL1A|CDC7|BRSK2|MAP3K13|DCLK1|RPS6KA5|TCL1B|PPM1F|SGK2|SMG1|GPD1L|HIPK2|SPOCK3|VRK3|CAMK1G|NDNF|DOCK7|EGFLAM|HIPK1|STOX1|TSSK4	4.87939e-07	0.000218625
GO:0045664	GO Biological Processes	regulation of neuron differentiation	79	ABL2|AP2A1|ATF1|BMP4|CNTN1|CTNNA2|DAB1|DPYSL2|DSCAM|DTX1|EPHA3|EPHB2|PTK2B|NBL1|NCK1|NFATC4|NME1|NME2|NTRK2|PCP4|PLXNA2|RELN|PSEN1|PTPRG|REG1A|ROBO2|SIX3|TCF12|TNR|RNF112|FZD4|RASAL1|BRSK2|SPAG9|MAP3K13|GPR37L1|KLF4|CPNE6|BAG5|SEMA3E|IST1|LRIG2|PLXNC1|HMG20A|AVIL|FUT9|ZHX2|RIMS1|RAB21|KDM1A|FSTL4|ARC|COBL|DENND5A|CAMSAP2|MMD|DNM3|ITSN2|CASZ1|PARP6|SEMA6A|PREX1|DIP2B|LRRC4C|IRX3|NDNF|FBXO31|SEMA6D…	5.9025e-07	0.000259381
GO:0034330	GO Biological Processes	cell junction organization	47	ACTN1|ACTN3|BCR|CBFB|CD9|CDH1|CDH8|CDH9|CDH10|CDH13|CDH17|DLG1|EPHA3|PTK2B|JUP|KRT5|LAMB3|PKHD1|PKP1|PRKCH|PTPRJ|RAB13|RAC1|NUMB|PPM1F|SORBS1|FERMT2|FAM107A|CDH19|PARD6A|CLDN18|BCAS3|THSD1|DUSP22|MICALL2|PEAK1|VMP1|CCM2|PHLDB2|MARVELD3|CLDN23|CLDN19|MARVELD2|HIPK1|CADM2|FMN1|OCLN	6.64571e-07	0.000276111
GO:0031344	GO Biological Processes	regulation of cell projection organization	85	ABL2|AP2A1|ATF1|CD44|CNTN1|CTNNA2|DAB1|DPYSL2|DSCAM|EPHA3|EPHB2|PTK2B|GRIN2B|INS|MYO10|NCK1|NFATC4|NME1|NME2|NTRK2|ATP8B1|PLXNA2|RELN|PSEN1|PTPRG|RAC1|REG1A|ROBO2|RP1|TNR|TRPM2|FZD4|RASAL1|HAP1|BRSK2|SPAG9|MAP3K13|KLF4|CPNE6|BAG5|SEMA3E|IFT140|TBC1D5|IST1|LRIG2|PLXNC1|KLHL41|CDC42EP2|AVIL|FUT9|RIMS1|RAB21|KDM1A|TBC1D9B|FSTL4|SYNE2|ARC|COBL|DENND5A|CAMSAP2|DNM3|ITSN2|BCAS3|PARP6|SEMA6A|PREX1|DIP2B…	6.56452e-07	0.000276111
GO:0000904	GO Biological Processes	cell morphogenesis involved in differentiation	86	ACTN1|ADARB1|ALCAM|ANK3|RHOH|RERE|BMPR1B|CHRNA7|CTNNA2|DAB1|DPYSL2|DSCAM|EPHA3|EPHB1|EPHB2|ERBB2|FGFR2|GRB7|LAMB3|NDN|NFATC4|NOTCH2|SLC11A2|NTRK2|PKHD1|PLXNA2|MAPK1|MAPK7|RELN|PSEN1|PTPRM|RAC1|ROBO2|SLIT3|TNR|FZD4|PLA2G10|NUMB|IRS2|NRP2|BRSK2|MAP3K13|DCLK1|RPS6KA5|ULK2|SEMA3E|IST1|KIF14|PLXNC1|MERTK|OLFM4|FERMT2|BVES|RAB21|FSTL4|ARC|COBL|ATRNL1|SLITRK5|DNM3|PARVB|YTHDF2|RADIL|ENAH|PARP6|DSCAML1|I…	6.57957e-07	0.000276111
GO:0045860	GO Biological Processes	positive regulation of protein kinase activity	68	ADCY9|ADORA1|ADRB2|ANGPT1|AREG|BMP4|BTC|CCNB1|CDK1|CHI3L1|CHRNA7|DAB1|GADD45A|DLG1|EMP2|ERBB2|PTK2B|FGF2|GRM4|HMGB1|IGF2|INS|INSR|LTF|MAS1|NTRK2|PKD1|PPIA|PRKAA1|PRKAR1B|MAPK1|MAP2K5|MAP2K6|RELN|PSEN1|STK4|SYK|TDGF1|TCL1A|FZD4|MAP3K14|SPAG9|MAP3K13|CARTPT|TCL1B|TELO2|KIF14|NOD1|JTB|FERMT2|RIPK3|FZD10|MAPK8IP3|MMD|ANGPT4|SNX9|NCAPG2|PIH1D1|PPP2R3C|PDGFC|MLST8|CAB39L|TRAF7|ADCY4|STOX1|CCNY|MMD2|EPGN	7.30024e-07	0.000297889
GO:0018105	GO Biological Processes	peptidyl-serine phosphorylation	46	ANGPT1|BDKRB2|CCNB1|CD44|CDK1|CSF3|GADD45A|HRC|IFNB1|IFNW1|MARK3|MIF|NCK1|NTRK2|OPRD1|PCK1|PDE4D|PKD1|PRKAA1|PRKCH|MAPK1|MAPK7|MAPK9|RPS6KA2|RPS6KB1|STK4|SYK|TDGF1|TCL1A|CDC7|BRSK2|MAP3K13|DCLK1|RPS6KA5|TCL1B|PPM1F|SGK2|SMG1|GPD1L|HIPK2|VRK3|CAMK1G|DOCK7|HIPK1|STOX1|TSSK4	8.49509e-07	0.000340564
hsa04010	KEGG Pathway	MAPK signaling pathway	47	ANGPT1|AREG|CACNA1C|CACNA1S|CACNG1|GADD45A|DUSP8|ERBB2|ERBB4|MECOM|FGF2|FGFR2|FLT3LG|HSPA1A|HSPA1B|HSPA1L|IGF2|INS|INSR|MYC|NRAS|NTRK2|PDGFRA|MAPK1|MAPK7|MAPK9|MAP2K5|MAP2K6|PTPN7|RAC1|RPS6KA2|RRAS|STK4|NCOA3|TRADD|MAP3K14|MAP3K13|RPS6KA5|CACNG3|MAPK8IP3|KCNH4|FGF21|CACNG4|ANGPT4|GNG12|PDGFC|PPP5D1	8.73363e-07	0.00034409
GO:0060322	GO Biological Processes	head development	88	AQP1|ARF4|RERE|BMP4|CDH1|CKB|CNTN1|COL3A1|CTNNA2|DAB1|DPYSL2|EPHB2|ERBB4|ETS1|FGFR2|FUT1|GART|GHRHR|GNAO1|GRIN2B|HSD3B1|HSD3B2|HTR6|KCNC2|LRP6|MAS1|MBP|NME1|NTRK2|PDGFRA|PLXNA2|PPT1|MAPK1|RELN|PSEN1|PTPRG|ROBO2|RORA|RRAS|SIX3|SLC8A1|SLIT3|TH|TNR|BAG6|FZD4|NUMB|IRS2|NRP2|HAP1|SYNGR3|DCLK1|GPR37L1|KIF14|BCL2L11|TSPAN2|TACC2|PPARGC1A|ATF5|KDM1A|NCOA6|SYNE2|SATB2|DPCD|SLITRK5|PHGDH|LHX6|UQCRQ|GNG12|B…	9.23727e-07	0.000357764
GO:0007420	GO Biological Processes	brain development	84	AQP1|ARF4|RERE|BMP4|CDH1|CKB|CNTN1|COL3A1|CTNNA2|DAB1|DPYSL2|EPHB2|ERBB4|ETS1|FGFR2|FUT1|GART|GHRHR|GNAO1|GRIN2B|HSD3B1|HSD3B2|HTR6|KCNC2|LRP6|MAS1|MBP|NME1|NTRK2|PLXNA2|PPT1|RELN|PSEN1|PTPRG|ROBO2|RORA|SIX3|SLC8A1|SLIT3|TH|TNR|BAG6|FZD4|NUMB|IRS2|NRP2|HAP1|SYNGR3|DCLK1|GPR37L1|KIF14|BCL2L11|TSPAN2|TACC2|PPARGC1A|ATF5|KDM1A|NCOA6|SYNE2|SATB2|DPCD|SLITRK5|PHGDH|LHX6|UQCRQ|GNG12|BARHL1|SLC17A7|NDRG…	1.10271e-06	0.000419967
GO:0010975	GO Biological Processes	regulation of neuron projection development	64	ABL2|AP2A1|ATF1|CNTN1|CTNNA2|DAB1|DPYSL2|DSCAM|EPHA3|EPHB2|PTK2B|NCK1|NFATC4|NME1|NME2|NTRK2|PLXNA2|RELN|PSEN1|PTPRG|REG1A|ROBO2|TNR|FZD4|RASAL1|BRSK2|SPAG9|MAP3K13|KLF4|CPNE6|BAG5|SEMA3E|IST1|LRIG2|PLXNC1|AVIL|FUT9|RIMS1|RAB21|KDM1A|FSTL4|ARC|COBL|DENND5A|CAMSAP2|DNM3|ITSN2|PARP6|SEMA6A|PREX1|DIP2B|LRRC4C|NDNF|FBXO31|SEMA6D|KREMEN1|ANKRD27|MFSD2A|LINGO1|PLXNA4|ZNF804A|SLITRK1|SYT2|SLC39A12	1.26644e-06	0.000474415
GO:0034332	GO Biological Processes	adherens junction organization	28	ACTN1|ACTN3|BCR|CDH1|CDH8|CDH9|CDH10|CDH13|CDH17|EPHA3|PTK2B|JUP|PTPRJ|RAC1|NUMB|PPM1F|SORBS1|FERMT2|FAM107A|CDH19|BCAS3|THSD1|DUSP22|PEAK1|PHLDB2|HIPK1|CADM2|FMN1	1.36242e-06	0.000502141
GO:0034329	GO Biological Processes	cell junction assembly	40	ACTN1|ACTN3|BCR|CBFB|CD9|CDH8|CDH9|CDH10|DLG1|EPHA3|PTK2B|JUP|KRT5|LAMB3|PKP1|PRKCH|PTPRJ|RAB13|RAC1|PPM1F|SORBS1|FERMT2|FAM107A|CDH19|PARD6A|CLDN18|BCAS3|THSD1|DUSP22|MICALL2|PEAK1|VMP1|PHLDB2|MARVELD3|CLDN23|CLDN19|MARVELD2|HIPK1|FMN1|OCLN	1.55913e-06	0.000556684
GO:0071417	GO Biological Processes	cellular response to organonitrogen compound	72	ADCY9|ADRB2|APOBEC1|AQP1|AQP9|BLM|ZFP36L1|CACNA1S|CDH1|AP3S1|CRHR2|CYP11B1|CYP11B2|FBN1|GABRB2|GABRB3|GHRHR|GLP1R|GOT1|GRB7|IDE|IGF2|INS|INSR|JUP|KCNQ1|MAS1|NCK1|NTRK2|PCK1|PCK2|PDE4B|PDGFRA|PKM|PPARG|PRKAA1|PRKAR1B|MAPK1|PSEN1|PTAFR|RAB13|REG1A|RPS6KB1|RYR3|SLC8A1|SORL1|STAT5A|STAT5B|TH|TRPM2|TSC2|IRS2|ATP6V0D1|KLF4|GLP2R|HDAC9|BCL2L11|NOD1|SORBS1|RRAGA|PPARGC1A|KDM1A|FGF21|TRPM4|DENND4C|PDGFC|S…	1.54219e-06	0.000556684
GO:0006813	GO Biological Processes	potassium ion transport	37	ADORA1|ANK3|AQP1|ATP1B3|FXYD2|DLG1|PTK2B|HCRT|ITGB1|KCNA7|KCNB1|KCNC2|KCND3|KCNH1|KCNJ1|KCNJ3|KCNJ5|KCNMA1|KCNQ1|KCNQ3|KCNS1|SLC9A5|SLC12A4|VIP|KCNK5|WWP2|KCNH4|KCNIP1|GAL|KCNK10|KCNQ5|KCNT1|KCNK16|KCNK17|KCNH7|KCNG3|SLC9A4	1.74063e-06	0.000611926
R-HSA-9658195	Reactome Gene Sets	Leishmania infection	39	ADCY9|ADCYAP1R1|ADORA2A|ADRB2|CGA|CRHR2|FSHR|GGT5|GHRHR|GLP1R|GNAZ|GNG4|HTR4|HTR6|ITPR1|MYO10|NCK1|PRKAR1B|MAPK1|PTGER4|RAC1|SYK|TSHB|VIP|VIPR2|WIPF1|CD163|GLP2R|ELMO1|CALCRL|SUGT1|GNG12|DPEP2|DPEP3|PTH2|NLRP3|NOXO1|ADCY4|WIPF3	1.79819e-06	0.000617704
GO:0007169	GO Biological Processes	transmembrane receptor protein tyrosine kinase signaling pathway	86	ADORA1|ADRB2|AP2A1|ANGPT1|AREG|ARF4|BCR|BDKRB2|BTC|CBLB|CD8A|CD8B|CDH13|AP3S1|EPHA3|EPHB1|EPHB2|ERBB2|ERBB4|PTK2B|FGF2|FGFR2|GHRHR|GRB7|GRIN2B|HHEX|HNRNPF|IDE|IGF2|INS|INSR|NCK1|NDN|NFATC4|NTRK2|PDGFRA|POLR2K|PRKAA1|MAPK1|PSEN1|PTPRG|PTPRJ|RAC1|RPS6KB1|SORL1|STAT5A|STAT5B|SYK|TDGF1|TSC2|CUL5|FZD4|IRS2|TRADD|NRP2|HAP1|ATP6V0D1|RPS6KA5|ADAMTS3|ELMO1|LRIG2|SPRY1|MERTK|SORBS1|NEU3|EPN2|FSTL4|NUP62|FG…	1.81113e-06	0.000617704
GO:0035821	GO Biological Processes	modification of morphology or physiology of other organism	29	APCS|AQP1|CRP|DEFA1|DEFA4|DEFA5|DEFA6|HTN1|HTN3|INSR|KRT6A|LTF|REG3A|REG1A|REG1B|CCL13|SFTPD|SMARCB1|SYK|BCL2L11|TNIP1|RRAGA|SUGT1|HIPK2|GSDMD|RNASE7|REG3G|CST11|DEFA1B	1.89623e-06	0.000637216
M5880	Canonical Pathways	NABA ECM AFFILIATED	30	ANXA11|ANXA13|C1QB|LGALS3|MUC2|MUC4|MUC5AC|REG3A|PLXNA2|REG1A|REG1B|SFTPD|SEMA3E|GPC6|CLEC3A|PLXNC1|PARM1|LGALS13|SEMA6A|SEMA6D|REG4|PLXNA4|MUC16|REG3G|CLEC4C|CLEC18C|CLEC18A|ELFN1|MUC5B|MUC22	1.97536e-06	0.000654188
GO:0050808	GO Biological Processes	synapse organization	55	ACTN1|ANK3|ARF4|C1QB|CDH1|CDH8|CDH9|CHRNA7|CTNNA2|DLG1|DSCAM|EPHB1|EPHB2|ERBB2|ERBB4|GABRB2|GABRB3|GRIN2B|INS|INSR|NFATC4|NTRK2|PCDH8|RELN|PSEN1|ROBO2|STAU1|TNR|PPFIBP2|PPFIA4|PPFIA3|NRP2|SEMA3E|GPC6|NDRG1|ARC|SLITRK5|DNM3|PCLO|CNTN5|LRFN2|IGSF9|LRRN1|LRRC4C|TMEM108|KIRREL3|IGSF21|IGFN1|ZNF804A|SLITRK1|MDGA1|NPAS4|LRRTM1|ELFN1|CHCHD10	2.1538e-06	0.000692501
R-HSA-199991	Reactome Gene Sets	Membrane Trafficking	76	ADRB2|AP2A1|AP1G1|ANK3|AREG|ARF4|ARL1|BTC|AP3S1|CLTC|GDI2|GJA3|GJB3|GJB5|GOLGA1|GRIA1|IL7R|INS|KLC1|KIF11|LNPEP|NEDD8|PPP6C|RAB13|RAC1|TRAPPC10|TPD52|TSC2|FZD4|PLA2G6|AP3B1|CYTH3|COPS2|RAB36|DENND4B|RABEPK|TGOLN2|RAB32|KDELR2|EPN2|RAB21|FNBP1|KIF1B|DENND5A|CHMP2B|DNM3|CHMP4A|ITSN2|VPS36|DYNC1LI1|UBAP1|SNX9|RAB6B|STX18|RIN2|EXOC6|PPP6R3|DENND4C|EXOC2|AGPAT3|TBC1D17|TUBAL3|MAP1LC3B|ANKRD27|SYT8|CHM…	2.1733e-06	0.000692501
R-HSA-9006934	Reactome Gene Sets	Signaling by Receptor Tyrosine Kinases	64	ADCYAP1R1|ADORA2A|AP2A1|AREG|ATF1|BTC|CLTC|COL3A1|COL11A1|ERBB2|ERBB4|PTK2B|FGF2|FGFR2|FLT3LG|GABRB2|GABRB3|GRB7|GRIN2B|HNRNPF|IGF2|INS|INSR|ITGB1|ITPR1|JUP|LAMB3|NCK1|NRAS|NTRK2|PDGFRA|PIK3C3|POLR2K|MAPK1|MAPK7|MAP2K5|PSEN1|PTPRJ|RAC1|RPS6KA2|RRAD|STAT5A|STAT5B|TCF12|CUL5|IRS2|NRP2|USP8|ATP6V0D1|RPS6KA5|ELMO1|SPRY1|GRAP|ADAP1|ARC|LRIG1|DNM3|PTPN18|VRK3|PDGFC|RANBP10|MLST8|DOCK7|EPGN	2.18196e-06	0.000692501
GO:0045055	GO Biological Processes	regulated exocytosis	89	ACTN1|ADORA2A|AP1G1|CAPN1|CD9|CD44|CHI3L1|CHIT1|CSNK2B|CST3|CTSD|DEFA1|DEFA4|FOXF1|GDI2|GYG1|HMGB1|HMOX1|HSPA1A|HSPA1B|IGF2|JUP|KCNB1|KRT1|LGALS3|LTF|MIF|NEU1|NME2|NRAS|SERPINB10|PKM|PKP1|PPIA|MAPK1|PROS1|PSEN1|PSMD3|PTAFR|PTPRJ|PTPRN2|PYGL|RAC1|RNASE2|SPP2|SYK|TIMP3|TNFAIP6|TRPM2|TTN|TAGLN2|PPFIA3|RNASET2|SYT7|SYNGR3|IST1|ABCC4|CAP1|OLFM4|RIMS1|RAB26|METTL7A|PCLO|COMMD9|SCCPDH|DYNC1LI1|CALML5|TO…	2.42867e-06	0.00075038
R-HSA-1500931	Reactome Gene Sets	Cell-Cell communication	25	ACTN1|ACTN3|CDH1|CDH8|CDH9|CDH10|CDH13|CDH17|PTK2B|ITGB1|JUP|KRT5|LAMB3|NCK1|RSU1|SFTPD|FERMT2|PARVB|PARD6A|CLDN18|KIRREL3|CLDN23|SIRPA|CLDN19|CADM2	2.43001e-06	0.00075038
GO:0061564	GO Biological Processes	axon development	64	ADARB1|ALCAM|ANK3|RHOH|BMPR1B|CTNNA2|DAB1|DPYSL2|DSCAM|EPHA3|EPHB1|EPHB2|ERBB2|FGFR2|GRB7|NCAM2|NDN|NOTCH2|NTRK2|PLXNA2|MAPK1|MAPK7|RELN|PSEN1|PTPRM|RAC1|ROBO2|SLIT3|TNR|PLA2G10|NUMB|IRS2|NRP2|BRSK2|MAP3K13|DCLK1|RPS6KA5|KLF4|ULK2|SEMA3E|IST1|LRIG2|TSPAN2|PLXNC1|RAB21|FSTL4|MAPK8IP3|COBL|CAMSAP2|SLITRK5|ENAH|DSCAML1|IGSF9|SEMA6A|DIP2B|LRRC4C|LGR6|SEMA6D|KREMEN1|LINGO1|DOCK7|PLXNA4|SLITRK1|DOK6	2.49267e-06	0.000759466
GO:0006163	GO Biological Processes	purine nucleotide metabolic process	72	ACAT1|ACTN3|ADCY9|AMPD1|CCNB1|CDK1|COX7C|COX10|DLG1|GART|HMGCS2|HSPA1A|HSPA1B|INS|INSR|NUDT1|MYOG|NDUFA6|NDUFA8|NDUFA10|NDUFB10|NDUFS1|NME1|NME2|NME3|OGDH|PDE4B|PDE4D|PDHB|PKM|PPT1|PRKAA1|PRPSAP2|PSEN1|RCVRN|RORA|PARG|PDE5A|SUCLG2|GMPS|COX7A2L|NUP153|PPARGC1A|ACOT2|NUP62|SULT4A1|UQCRQ|NME7|GMPR2|PDPR|PDP2|NMNAT1|ELOVL6|PANK3|SCD5|ELOVL7|ACSF2|ACSBG2|NT5C1B|ACOT4|ADCY4|PDE12|MAGI3|NUDT7|ACSM4|COX8…	2.68402e-06	0.000807007
GO:0007162	GO Biological Processes	negative regulation of cell adhesion	43	ANGPT1|BMP4|CBFB|CBLB|CD9|CDH1|CDH13|CDSN|CYP1B1|DAB1|DLG1|DSCAM|DTX1|ERBB2|HMGB1|IFNB1|LGALS3|EPCAM|MBP|PLXNA2|MAPK7|MAP2K5|SFTPD|TNR|LAPTM5|FZD4|MAD1L1|KLF4|PPM1F|SEMA3E|PLXNC1|FAM107A|CD274|YTHDF2|IL20RB|BCAS3|DUSP22|SEMA6A|PDCD1LG2|ZC3H8|UBASH3B|PHLDB2|PLXNA4	3.06006e-06	0.000908123
GO:0060249	GO Biological Processes	anatomical structure homeostasis	57	ABCA3|ABCA4|ADORA1|ADRB2|BBS1|BLM|CD34|DNA2|PTK2B|FEN1|HUS1|ITGB6|KRT1|LTF|MUC2|MUC4|MYC|PARN|PML|PRKAA1|MAPK1|RAC1|RAD51C|RP1|RPA2|SFTPD|SYK|XRCC3|CUBN|CARTPT|TELO2|RAD50|PNKP|CCT5|SMG1|POLA2|WWTR1|CHMP2B|TINF2|CLDN18|IL20RB|FGGY|RCN3|TP53INP2|PRDM14|PBLD|ACD|UBASH3B|HUS1B|SGCZ|NEK7|LCA5|MAPK15|NSMCE2|POTEI|POTEJ|POTEF	3.41451e-06	0.000988285
GO:0051346	GO Biological Processes	negative regulation of hydrolase activity	59	ADORA2A|APCS|AQP1|RHOH|CD44|CNN3|CST3|DFFA|FABP1|ITIH2|LEPR|LGALS3|LTF|MGAT5|SERPINB2|SERPINB8|SERPINB10|PPP1R8|MAPK7|MAP2K5|PROS1|PTPRN2|SORL1|SPP2|TIMP3|TNNT2|SERPINB7|NOL3|KLF4|PSMF1|HDAC9|CST8|SPRY1|FZD10|LRCH1|ARL6IP1|CABIN1|ANGPTL3|SPOCK3|EGLN1|BCAS3|PXK|PIH1D1|TSKS|CSRNP2|PPP1R14C|BCL2L12|PAPLN|PHACTR3|CSTL1|CST9L|CST9|CD109|CST11|NLRP7|BOD1L2|HMSD|COL28A1|ELFN1	3.4351e-06	0.000988285
GO:0055114	GO Biological Processes	oxidation-reduction process	64	ACAT1|ACTN3|ALDH3A2|AUH|CCNB1|CDK1|AKR1C4|COX7C|COX10|CYP2D6|ECI1|FABP1|GPX2|GYG1|HMGB1|HMOX1|IDE|IGF2|INS|INSR|LEPR|LOXL1|MYC|NDUFA6|NDUFA8|NDUFA10|NDUFB10|NDUFS1|NFATC4|OGDH|PCK2|PDHB|PKM|PPARG|PRKAA1|PYGL|GFUS|ABCB11|IRS2|SUCLG2|COX7A2L|MICAL2|ACAA2|SLC25A17|SORBS1|ME3|PPARGC1A|GPD1L|PHGDH|UQCRQ|HAO2|PCDH12|TET2|ACOXL|FTO|TET1|FAHD1|SESN2|MFSD2A|CPT1C|TET3|COX8C|TRABD2B|COA6	3.45993e-06	0.000988285
GO:0007264	GO Biological Processes	small GTPase mediated signal transduction	63	ABL2|AIF1|ARHGAP5|RHOH|BCR|CDH13|RCC1|COL3A1|DAB1|EPHB2|FGF2|GDI2|HMOX1|NOTCH2|NRAS|RELN|RAC1|RRAD|RRAS|TSC2|RASAL1|IRS2|USP8|CYTH3|ARHGEF11|ELMO1|G3BP2|DENND4B|KIF14|SPRY1|NET1|CDC42EP2|ARFGEF2|GRAP|RAB21|RGL1|ARHGEF12|NUP62|ARHGEF4|ARHGEF3|RIN2|RASIP1|LRRC59|DENND4C|DEPDC1B|PREX1|RHOU|ARAP3|PHACTR4|OBSCN|RAB6C|CGNL1|DOCK7|RAB42|ARAP2|FGD4|CCDC125|MMD2|RASGEF1C|RGL4|SCAI|USP50|RAB15	3.60927e-06	0.00101821
GO:0022407	GO Biological Processes	regulation of cell-cell adhesion	57	AIF1|ANK3|RHOH|BMP4|CBFB|CBLB|CD9|CD44|CDH1|CDSN|DLG1|DTX1|ERBB2|ETS1|HLA-DMB|HLA-E|HMGB1|IFNB1|IGF2|IL7R|LGALS3|EPCAM|MBP|NCK1|PCDH8|PCK1|PKHD1|MAPK7|MAP2K5|PTAFR|PTPRG|RAC1|SFTPD|SLC7A1|STAT5B|SYK|TNR|ZBTB16|LAPTM5|MAD1L1|AP3B1|MAGI1|KLF4|PPM1F|FUT9|CD160|IL36B|CD274|YTHDF2|IL20RB|PDCD1LG2|ZC3H8|UBASH3B|NLRP3|SIRPA|DENND6A|MDGA1	3.66447e-06	0.00102118
GO:0070371	GO Biological Processes	ERK1 and ERK2 cascade	46	ANGPT1|BMP4|ZFP36L1|CD44|CHI3L1|CHRNA7|DDT|DLG1|EPHB1|EPHB2|ERBB2|ERBB4|PTK2B|FGF2|FGFR2|FSHR|HMGB1|MIF|MYC|NOTCH2|NTRK2|PDGFRA|PKHD1|MAPK1|PTGER4|RRAS|CCL1|CCL13|STYX|SYK|TIMP3|PSCA|KLF4|SPRY1|TNIP1|NOD1|FERMT2|FGF21|VRK3|PDGFC|NDRG2|SEMA6A|TRAF7|SIRPA|C3orf33|OR2AT4	3.7597e-06	0.00103509
GO:0002521	GO Biological Processes	leukocyte differentiation	65	APCS|RHOH|BMP4|ZFP36L1|CBFB|CD8A|CDH17|CCR6|CSF3|DTX1|ERBB2|PTK2B|FBN1|HHEX|HMGB1|IFNB1|IFNW1|IL7R|IRF4|ITGB1|ITGB6|ITK|LEPR|LGALS3|LTF|MYC|NFATC2|NME1|NME2|NOTCH2|PCK1|PPARG|PSEN1|PTGER4|PTPRJ|RORA|RRAS|ST3GAL1|SRP54|STAT5B|SYK|TPD52|TRPM2|ZBTB16|AP3B1|LY6D|CARTPT|HDAC9|TSPAN2|PIAS3|MERTK|RIPK3|IKZF3|IL36B|CLDN18|PPP2R3C|SLAMF8|PREX1|ZC3H8|UBASH3B|CMTM7|NLRP3|CD109|NKX2-3|GPR89A	4.27587e-06	0.00114951
GO:0048598	GO Biological Processes	embryonic morphogenesis	69	BMP4|ZFP36L1|CACNA1C|COL8A1|COL11A1|DLG1|EPHB2|FBN1|FGF2|FGFR2|FOXF1|GJB5|HOXC4|HOXC9|IGF2|ITGB1|LAMB3|LRP6|MBP|NOTCH2|YBX1|PCDH8|PDGFRA|POU5F1|MAPK1|MAPK7|MAP2K5|PSEN1|FBXW4|SIX3|STK4|TBX5|TH|TSC2|ZBTB16|LUZP1|ALX1|TEAD2|KLF4|MICAL2|IFT140|BCL2L11|MAB21L2|SIX2|COBL|SATB2|LRIG1|SLC39A1|CECR2|HIPK2|CHST11|YTHDF2|DYNC2I1|CFC1|DSCAML1|PHACTR4|IRX3|DYNC2H1|NANOG|FUZ|SLC44A4|SETDB2|PHLDB2|BBS5|PRICKLE…	4.23682e-06	0.00114951
hsa04151	KEGG Pathway	PI3K-Akt signaling pathway	51	ANGPT1|AREG|CSF3|ERBB2|ERBB4|FGF2|FGFR2|FLT3LG|GNG4|IFNB1|IGF2|IL7R|INS|INSR|ITGB1|ITGB6|LAMB3|MYC|NRAS|NTRK2|PCK1|PCK2|PDGFRA|PPP2R2B|PPP2R2C|PRKAA1|MAPK1|RELN|RAC1|RPS6KB1|SYK|TNR|TSC2|TCL1A|ITGA10|MAGI1|TCL1B|BCL2L11|SGK2|PHLPP2|FGF21|ANGPT4|PPP2R3C|GNG12|PDGFC|G6PC2|MLST8|CCM2|PIK3AP1|CREB3L4|CRTC2	4.57108e-06	0.00121458
GO:0032787	GO Biological Processes	monocarboxylic acid metabolic process	77	ACAT1|ACTN3|ALDH3A2|AUH|DAGLA|AKR1C4|CREM|CYP1B1|CYP2D6|ECI1|AKR1C1|FABP1|GGT5|HAGH|INS|INSR|LIPC|FADS1|MIF|MYOG|OGDH|PCCA|PCK1|PCK2|PDHB|ATP8B1|PGD|PKM|PPARG|PRKAA1|PSEN1|TBXAS1|TH|ABHD16A|PLA2G10|ABCB11|IRS2|CES2|LIPG|FADS2|NUP153|ACAA2|SLC25A17|ME3|PPARGC1A|ACOT2|SDS|NUP62|PHGDH|ANGPTL3|N6AMT1|CRYL1|HAO2|CYP2W1|PDPR|THNSL2|ACOXL|CHST12|PDP2|AACS|ELOVL6|SCD5|ELOVL7|ASRGL1|ACSF2|ACSBG2|SESN2|MFS…	4.84526e-06	0.00124822
GO:0040008	GO Biological Processes	regulation of growth	76	ACTN3|ADRB2|BDKRB1|BMP4|CCNB1|DPYSL2|DSCAM|E4F1|ERBB2|ERBB4|PTK2B|FGF2|FGFR2|GDF9|GHRHR|GNG4|HSPA1A|HSPA1B|IGF2|INS|INSR|NDN|NOTCH2|PML|PPARG|PPT1|MAPK1|MAP2K5|PTPRJ|REG1A|RPS6KB1|SLIT3|STAT5A|STAT5B|STK4|TBX5|TNR|WFS1|RASAL1|SPAG9|MAP3K13|CPNE6|PPM1F|SEMA3E|IST1|ARHGEF11|KIF14|BCL2L11|SGK2|ZMPSTE24|NET1|CGRRF1|FAM107A|RIMS1|RAB21|FSTL4|ZFPM2|PRAME|N6AMT1|ITSN2|UBAP2|SEMA6A|DIP2B|PAPPA2|FTO|SEMA6…	4.86156e-06	0.00124822
GO:1903829	GO Biological Processes	positive regulation of cellular protein localization	47	ANK3|CDK1|CDH1|DLG1|EPB41|EPHA3|EPHB2|ERBB2|ERBB4|HSPA1L|INS|ITGB1|JUP|KCNB1|LGALS3|PDZK1|PMAIP1|PRKAA1|PRKCH|MAPK1|PSEN1|SORL1|TCF7L2|TFDP2|UBE2L3|PDCD5|LRIG2|NUTF2|SORBS1|FERMT2|CCT5|GPD1L|NUP62|WWTR1|ZDHHC1|PARD6A|UBR5|LARP7|TOMM7|BCAS3|RNF31|RHOU|ZFAND1|MICALL2|PRR5L|SESN2|ORMDL3	4.79677e-06	0.00124822
GO:0019693	GO Biological Processes	ribose phosphate metabolic process	71	ACAT1|ACTN3|ADCY9|AMPD1|CCNB1|CDK1|COX7C|COX10|DLG1|GART|HMGCS2|HSPA1A|HSPA1B|INS|INSR|MYOG|NDUFA6|NDUFA8|NDUFA10|NDUFB10|NDUFS1|NME1|NME2|NME3|OGDH|PDE4B|PDE4D|PDHB|PGD|PKM|PPT1|PRKAA1|PRPSAP2|PSEN1|PYGL|RORA|PARG|PDE5A|SUCLG2|GMPS|COX7A2L|NUP153|PPARGC1A|ACOT2|NUP62|SULT4A1|UQCRQ|NME7|GMPR2|UPB1|PDPR|PDP2|NMNAT1|ELOVL6|PANK3|SCD5|ELOVL7|ACSF2|ACSBG2|ACOT4|UPP2|ADCY4|PDE12|MAGI3|NUDT7|ACSM4|COX8…	5.13467e-06	0.00128129
R-HSA-9662851	Reactome Gene Sets	Anti-inflammatory response favouring Leishmania parasite infection	29	ADCY9|ADCYAP1R1|ADORA2A|ADRB2|CGA|CRHR2|FSHR|GGT5|GHRHR|GLP1R|GNAZ|GNG4|HTR4|HTR6|ITPR1|PRKAR1B|PTGER4|SYK|TSHB|VIP|VIPR2|CD163|GLP2R|CALCRL|GNG12|DPEP2|DPEP3|PTH2|ADCY4	5.15856e-06	0.00128129
R-HSA-9664433	Reactome Gene Sets	Leishmania parasite growth and survival	29	ADCY9|ADCYAP1R1|ADORA2A|ADRB2|CGA|CRHR2|FSHR|GGT5|GHRHR|GLP1R|GNAZ|GNG4|HTR4|HTR6|ITPR1|PRKAR1B|PTGER4|SYK|TSHB|VIP|VIPR2|CD163|GLP2R|CALCRL|GNG12|DPEP2|DPEP3|PTH2|ADCY4	5.15856e-06	0.00128129
R-HSA-5653656	Reactome Gene Sets	Vesicle-mediated transport	78	ADRB2|AP2A1|AP1G1|ANK3|AREG|ARF4|ARL1|BTC|AP3S1|CLTC|COL3A1|GDI2|GJA3|GJB3|GJB5|GOLGA1|GRIA1|IL7R|INS|KLC1|KIF11|LNPEP|NEDD8|PPP6C|RAB13|RAC1|TRAPPC10|TPD52|TSC2|FZD4|PLA2G6|AP3B1|CYTH3|COPS2|CD163|RAB36|DENND4B|RABEPK|TGOLN2|RAB32|KDELR2|EPN2|RAB21|FNBP1|KIF1B|DENND5A|CHMP2B|DNM3|CHMP4A|ITSN2|VPS36|DYNC1LI1|UBAP1|SNX9|RAB6B|STX18|RIN2|EXOC6|PPP6R3|DENND4C|EXOC2|AGPAT3|TBC1D17|TUBAL3|MAP1LC3B|ANK…	5.68447e-06	0.00139673
WP2380	WikiPathways	Brain-Derived Neurotrophic Factor (BDNF) signaling pathway	26	DLG1|DPYSL2|PTK2B|GABRB3|GRIA1|GRIN2B|MARCKS|NCK1|NFATC4|YBX1|NTRK2|PRKAA1|MAPK1|MAPK7|MAPK9|MAP2K5|RAC1|RPS6KB1|STAT5A|STAT5B|TSC2|IRS2|RPS6KA5|BCL2L11|LINGO1|SIRPA	6.04112e-06	0.00146857
R-HSA-1296071	Reactome Gene Sets	Potassium Channels	21	GNG4|KCNA7|KCNB1|KCNC2|KCND3|KCNH1|KCNJ1|KCNJ3|KCNJ5|KCNMA1|KCNQ1|KCNQ3|KCNS1|KCNH4|KCNK10|GNG12|KCNQ5|KCNK16|KCNK17|KCNH7|KCNG3	6.63532e-06	0.00159604
GO:2000273	GO Biological Processes	positive regulation of signaling receptor activity	13	ADORA1|ADRB2|AREG|BTC|EPHB2|ITGB1|RELN|NCOA3|CACNG3|ARC|CACNG4|NCAPG2|EPGN	7.27557e-06	0.00173181
GO:0052548	GO Biological Processes	regulation of endopeptidase activity	55	ADORA2A|AQP1|CD44|CST3|CTSD|FABP1|GRIN2B|HMGB1|ITIH2|LTF|MBP|MYC|SERPINB2|SERPINB8|SERPINB10|PMAIP1|PML|PPARG|MAP2K5|PROS1|PSME1|PSME2|SORL1|SPP2|SYK|TIMP3|LAPTM5|SERPINB7|TRADD|NOL3|PDCD5|KLF4|PSMF1|PPM1F|BCL2L11|CST8|NOD1|ARL6IP1|CIDEB|SPOCK3|PIH1D1|NLRP2|BCL2L12|PAPLN|NLRP12|NLRP3|CSTL1|CST9L|CST9|CD109|CST11|NLRP7|HMSD|COL28A1|USP50	7.84396e-06	0.00184786
GO:0010811	GO Biological Processes	positive regulation of cell-substrate adhesion	23	CDH13|COL8A1|EMP2|PTK2B|FOXF1|FUT1|JUP|PTPRJ|RAC1|RRAS|RSU1|STK4|GFUS|PPM1F|EDIL3|OLFM4|FERMT2|RIN2|PREX1|NDNF|EGFLAM|FMN1|VWC2	8.4756e-06	0.00195632
GO:0051271	GO Biological Processes	negative regulation of cellular component movement	50	ACTN1|ADARB1|ADORA1|AIF1|CD9|CDH1|COL3A1|CSNK2B|CYP1B1|DACH1|GADD45A|DDT|ERBB4|FGF2|HMGB1|HMOX1|JUP|MIF|NBL1|PKHD1|PPARG|MAP2K5|PTGER4|PTPRG|PTPRJ|PTPRM|RAC1|RRAS|TBX5|KLF4|SEMA3E|PPARGC1A|LRCH1|SPOCK3|ANGPT4|SLAMF8|DUSP22|SLURP1|ABHD6|SEMA6A|PBLD|SEMA6D|FUZ|FRMD5|PHLDB2|MARVELD3|CLDN19|CCDC125|MAPK15|SCAI	8.47e-06	0.00195632
GO:0051603	GO Biological Processes	proteolysis involved in cellular protein catabolic process	83	CCNB1|CDK1|PTK2B|UBE2K|HSPA1A|HSPA1B|IDE|NEDD8|PKD1|PMAIP1|PML|MAPK9|PSEN1|PSMB10|PSMC6|PSMD3|PSME1|PSME2|RBBP6|FBXW4|STYX|TAF9|UBE2L3|USP1|WFS1|XPO1|LAPTM5|BAG6|CUL5|CUL2|EIF3H|CTSF|BTRC|BRSK2|USP8|PSMF1|BAG5|USP34|KIF14|RBX1|ZMPSTE24|UBE4B|WWP2|ATE1|KCTD2|SDF2L1|RNF19A|RCHY1|WWTR1|LTN1|RNF115|HIPK2|VPS36|RNFT1|UBAP1|BFAR|GET4|ASB2|TOLLIP|SGTB|RNF125|FBXL8|RNF130|TRIM39|RCN3|KLHL8|TP53INP2|ANAPC…	8.63083e-06	0.00197142
GO:0038127	GO Biological Processes	ERBB signaling pathway	26	ADORA1|AREG|ARF4|BTC|CBLB|CDH13|ERBB2|ERBB4|PTK2B|GRB7|MAPK1|PSEN1|PTPRJ|TDGF1|CUL5|HAP1|RPS6KA5|SPRY1|NEU3|NUP62|PTPN18|RNF115|SNX6|SH3TC2|SOCS4|EPGN	8.89066e-06	0.00197142
M00050	KEGG Pathway	Guanine ribonucleotide biosynthesis IMP => GDP,GTP	7	NME1|NME2|NME3|PKM|GMPS|NME7|NME1-NME2	8.96113e-06	0.00197142
hsa_M00050	KEGG Pathway	Guanine ribonucleotide biosynthesis IMP => GDP,GTP	7	NME1|NME2|NME3|PKM|GMPS|NME7|NME1-NME2	8.96113e-06	0.00197142
GO:1901988	GO Biological Processes	negative regulation of cell cycle phase transition	39	BLM|ZFP36L1|BUB1|CCNB1|CDK1|GADD45A|DLG1|E2F4|GML|PRMT1|HUS1|ORC1|PML|PSMB10|PSMC6|PSMD3|PSME1|PSME2|RAD17|RPA2|TFDP2|WEE1|XRCC3|MAD1L1|KLF4|PSMF1|RBX1|CTDSP2|ZWINT|FAM107A|ATF5|DYNC1LI1|TEX14|SUSD2|TRIM39|FBXO31|CHMP4C|DCUN1D3|HUS1B	8.97239e-06	0.00197142
GO:0006790	GO Biological Processes	sulfur compound metabolic process	50	ACAT1|ANGPT1|CLIC1|GGT5|GSTA3|GSTA4|GSTT1|GSTT2|HAGH|HMGCS2|OGDH|PCCA|PDHB|PPT1|ST3GAL1|ST3GAL2|STAT5A|STAT5B|SUCLG2|MICAL2|HS3ST3B1|NUBP2|CHST4|SLC19A2|ACOT2|SULT4A1|PHGDH|CHST11|SPOCK3|CHST15|CLIC5|PDPR|CHST12|PDP2|XYLT1|GGCT|ELOVL6|NDNF|SCD5|ELOVL7|ACSF2|ACSBG2|GGTLC2|ACOT4|EGFLAM|NUDT7|ACSM4|MTHFD2L|ACOT1|ACOT6	9.80145e-06	0.00213308
GO:0071804	GO Biological Processes	cellular potassium ion transport	33	ANK3|AQP1|ATP1B3|FXYD2|DLG1|ITGB1|KCNA7|KCNB1|KCNC2|KCND3|KCNH1|KCNJ1|KCNJ3|KCNJ5|KCNMA1|KCNQ1|KCNQ3|KCNS1|SLC9A5|SLC12A4|KCNK5|WWP2|KCNH4|KCNIP1|GAL|KCNK10|KCNQ5|KCNT1|KCNK16|KCNK17|KCNH7|KCNG3|SLC9A4	1.04218e-05	0.00214547
GO:0071805	GO Biological Processes	potassium ion transmembrane transport	33	ANK3|AQP1|ATP1B3|FXYD2|DLG1|ITGB1|KCNA7|KCNB1|KCNC2|KCND3|KCNH1|KCNJ1|KCNJ3|KCNJ5|KCNMA1|KCNQ1|KCNQ3|KCNS1|SLC9A5|SLC12A4|KCNK5|WWP2|KCNH4|KCNIP1|GAL|KCNK10|KCNQ5|KCNT1|KCNK16|KCNK17|KCNH7|KCNG3|SLC9A4	1.04218e-05	0.00214547
GO:0072521	GO Biological Processes	purine-containing compound metabolic process	73	ACAT1|ACTN3|ADCY9|AMPD1|CCNB1|CDK1|COX7C|COX10|DLG1|GART|HMGCS2|HSPA1A|HSPA1B|INS|INSR|NUDT1|MYOG|NDUFA6|NDUFA8|NDUFA10|NDUFB10|NDUFS1|NME1|NME2|NME3|OGDH|PDE4B|PDE4D|PDHB|PKM|PPT1|PRKAA1|PRPSAP2|PSEN1|RCVRN|RORA|PARG|PDE5A|SUCLG2|GMPS|COX7A2L|NUP153|PPARGC1A|ACOT2|KDM1A|NUP62|SULT4A1|UQCRQ|NME7|GMPR2|PDPR|PDP2|NMNAT1|ELOVL6|PANK3|SCD5|ELOVL7|ACSF2|ACSBG2|NT5C1B|ACOT4|ADCY4|PDE12|MAGI3|NUDT7|ACSM…	1.01253e-05	0.00214547
GO:0040013	GO Biological Processes	negative regulation of locomotion	51	ADARB1|ADORA1|ADORA2A|AIF1|CDH1|COL3A1|CSNK2B|CYP1B1|DACH1|GADD45A|DDT|ERBB4|FGF2|HMGB1|HMOX1|JUP|MIF|NBL1|PML|PPARG|MAP2K5|PTGER4|PTPRG|PTPRJ|PTPRM|RAC1|ROBO2|RRAS|TBX5|KLF4|SEMA3E|PPARGC1A|LRCH1|SPOCK3|ANGPT4|SLAMF8|DUSP22|SLURP1|ABHD6|SEMA6A|PBLD|SEMA6D|FUZ|TRIM11|FRMD5|PHLDB2|MARVELD3|CLDN19|CCDC125|MAPK15|SCAI	1.02495e-05	0.00214547
GO:1901991	GO Biological Processes	negative regulation of mitotic cell cycle phase transition	37	BLM|ZFP36L1|BUB1|CCNB1|CDK1|GADD45A|DLG1|E2F4|GML|PRMT1|HUS1|ORC1|PML|PSMB10|PSMC6|PSMD3|PSME1|PSME2|RAD17|RPA2|TFDP2|WEE1|XRCC3|MAD1L1|KLF4|PSMF1|RBX1|CTDSP2|ZWINT|FAM107A|DYNC1LI1|TEX14|TRIM39|FBXO31|CHMP4C|DCUN1D3|HUS1B	1.0237e-05	0.00214547
R-HSA-556833	Reactome Gene Sets	Metabolism of lipids	83	ACAT1|PLIN2|ALDH3A2|BDH1|CGA|AKR1C4|CSNK2B|CYP1B1|CYP2D6|CYP11B1|CYP11B2|ECI1|AKR1C1|FABP1|GGT5|GPX2|HMGCS2|HSD3B1|HSD3B2|HSD11B2|FADS1|NEU1|NPAS2|PCCA|PIK3C3|PPARG|PPT1|RORA|TBXAS1|CUBN|NCOA3|PLA2G6|PLA2G10|ABCB11|CPNE6|FADS2|MED24|FIG4|ACAA2|SLC25A17|NEU3|PPARGC1A|ACOT2|PLEKHA6|NCOA6|GPD1L|RGL1|HSD17B14|HAO2|HSD17B7|MTMR12|MED18|MTMR10|ACOXL|AGPAT5|SMPD4|AGPAT3|ESYT2|PLEKHA4|DPEP2|DPEP3|PLEKHA3…	1.00434e-05	0.00214547
GO:0051090	GO Biological Processes	regulation of DNA-binding transcription factor activity	56	CMKLR1|CSF3|CYP1B1|HMOX1|HSPA1A|HSPA1B|INS|JUP|LRP6|LTF|NDN|NFKBIL1|OPRD1|PEX14|PKD1|PKHD1|PPARG|PPIA|PRKCH|MAPK1|MAPK9|MAP2K5|RELN|SMARCB1|SYK|TAF12|TCF7L2|WFS1|FZD4|PLA2G10|TRADD|BTRC|MAP3K13|RPS6KA5|KLF4|G3BP2|NOD1|PPARGC1A|RIPK3|WWP2|TRIM31|KDM1A|SLCO3A1|HIPK2|EGLN1|RNF31|NLRP2|NEUROG2|ARID5B|NLRP12|NLRP3|TRIM40|COMMD7|CRTC2|TSSK4|C3orf33	1.05866e-05	0.00215996
GO:0044770	GO Biological Processes	cell cycle phase transition	74	AIF1|BLM|ZFP36L1|BUB1|CCNB1|CDK1|CDK7|CDKN3|RCC1|GADD45A|DLG1|E2F4|GML|GSPT1|PRMT1|HUS1|MCM5|MN1|MYC|PPP1R12B|NPAT|ORC1|PKD1|PML|PPP6C|PSMB10|PSMC6|PSMD3|PSME1|PSME2|RAD17|RAD51C|RPA2|RPS6KB1|SIX3|TFDP2|UBE2L3|WEE1|XRCC3|CUL5|CDC7|MAD1L1|CUL2|BTRC|BRSK2|KLF4|PSMF1|DLGAP5|KIF14|RBX1|CTDSP2|CCNI|ZWINT|FAM107A|ATF5|POLA2|DYNC1LI1|HAUS6|FBXL8|TEX14|SUSD2|TRIM39|MTA3|ANAPC1|FBXO31|CEP63|CHMP4C|DCUN1D3…	1.12161e-05	0.00226813
GO:0009259	GO Biological Processes	ribonucleotide metabolic process	68	ACAT1|ACTN3|ADCY9|AMPD1|CCNB1|CDK1|COX7C|COX10|DLG1|GART|HMGCS2|HSPA1A|HSPA1B|INS|INSR|MYOG|NDUFA6|NDUFA8|NDUFA10|NDUFB10|NDUFS1|NME1|NME2|NME3|OGDH|PDE4B|PDE4D|PDHB|PKM|PPT1|PRKAA1|PSEN1|RORA|PARG|PDE5A|SUCLG2|GMPS|COX7A2L|NUP153|PPARGC1A|ACOT2|NUP62|SULT4A1|UQCRQ|NME7|GMPR2|UPB1|PDPR|PDP2|NMNAT1|ELOVL6|PANK3|SCD5|ELOVL7|ACSF2|ACSBG2|ACOT4|UPP2|ADCY4|PDE12|MAGI3|NUDT7|ACSM4|COX8C|COA6|CHCHD10|AC…	1.14778e-05	0.00230069
GO:0045785	GO Biological Processes	positive regulation of cell adhesion	54	AIF1|ANGPT1|ANK3|RHOH|CBFB|CD44|CDH13|COL8A1|EMP2|ERBB2|ETS1|PTK2B|FOXF1|FUT1|HLA-DMB|HLA-E|HMGB1|IGF2|IL7R|JUP|NCK1|PCK1|PTAFR|PTPRJ|RAC1|RRAS|RSU1|SLC7A1|STAT5B|STK4|SYK|GFUS|ZBTB16|AP3B1|MAGI1|CYTH3|PPM1F|EDIL3|OLFM4|FERMT2|CD160|IL36B|CD274|RIN2|PREX1|NDNF|PDCD1LG2|FRMD5|NLRP3|EGFLAM|SIRPA|DENND6A|FMN1|VWC2	1.22323e-05	0.0024306
R-HSA-446728	Reactome Gene Sets	Cell junction organization	19	ACTN1|CDH1|CDH8|CDH9|CDH10|CDH13|CDH17|ITGB1|JUP|KRT5|LAMB3|RSU1|FERMT2|PARVB|PARD6A|CLDN18|CLDN23|CLDN19|CADM2	1.25603e-05	0.00247428
GO:0070482	GO Biological Processes	response to oxygen levels	50	ADORA1|ALDH3A1|AQP1|ASCL2|ZFP36L1|CCNB1|CD34|CHRNA7|ETS1|FABP1|PTK2B|HMOX1|HSD11B2|ITPR1|KCNMA1|LTA|MYC|SLC11A2|OPRD1|PCK1|PKM|PMAIP1|PML|PPARG|PRKAA1|PSMB10|PSMC6|PSMD3|PSME1|PSME2|REG1A|RORA|SLC8A1|TH|CUL2|NOL3|ATP6V0D1|PDLIM1|PSMF1|RBX1|NDRG1|ACAA2|PPARGC1A|HIPK2|ANGPT4|EGLN1|NDNF|CCDC115|STOX1|SLC39A12	1.40226e-05	0.00273873
GO:0097435	GO Biological Processes	supramolecular fiber organization	80	ACTN1|AIF1|RHOH|CAPG|CHRNA7|COL3A1|COL11A1|CSF3|CSRP1|CST3|CTNNA2|CYP1B1|DLG1|EMP2|PTK2B|GMFB|HSPA1A|HSPA1B|ITGB1|KRT2|LOXL1|MARCKS|MFAP4|MMP11|MYO5B|NCK1|NRAP|PDGFRA|PKP1|PSEN1|PTGER4|RAC1|TNNT2|TNNT3|TPM3|TTN|WIPF1|PXDN|GAS7|PDLIM1|ADAMTS3|MICAL2|PPM1F|ELMO1|FCHSD2|KIF14|KLHL41|CDC42EP2|SORBS1|AVIL|FERMT2|RIPK3|FAM107A|PPM1E|COBL|CAMSAP2|FHOD1|SNX9|TPPP3|MSRB1|MAGEL2|MAP10|ARHGEF10L|ENAH|PREX1|…	1.42576e-05	0.00276102
GO:0045666	GO Biological Processes	positive regulation of neuron differentiation	48	ABL2|AP2A1|ATF1|BMP4|CNTN1|DAB1|DSCAM|EPHA3|PTK2B|NBL1|NCK1|NME1|NME2|NTRK2|PCP4|PLXNA2|RELN|PSEN1|REG1A|ROBO2|TCF12|RNF112|FZD4|RASAL1|SPAG9|MAP3K13|CPNE6|IST1|PLXNC1|AVIL|FUT9|RIMS1|RAB21|KDM1A|COBL|MMD|ITSN2|PARP6|IRX3|NDNF|FBXO31|ANKRD27|PLXNA4|ZNF804A|SLITRK1|SYT2|MMD2|VWC2	1.48336e-05	0.00284843
GO:0007409	GO Biological Processes	axonogenesis	57	ADARB1|ALCAM|ANK3|RHOH|BMPR1B|CTNNA2|DAB1|DPYSL2|DSCAM|EPHA3|EPHB1|EPHB2|ERBB2|FGFR2|GRB7|NDN|NOTCH2|NTRK2|PLXNA2|MAPK1|MAPK7|RELN|PSEN1|PTPRM|RAC1|ROBO2|SLIT3|TNR|PLA2G10|NUMB|IRS2|NRP2|BRSK2|MAP3K13|DCLK1|RPS6KA5|ULK2|SEMA3E|IST1|PLXNC1|RAB21|FSTL4|COBL|SLITRK5|ENAH|DSCAML1|IGSF9|SEMA6A|DIP2B|LRRC4C|LGR6|SEMA6D|LINGO1|DOCK7|PLXNA4|SLITRK1|DOK6	1.49844e-05	0.0028534
GO:0009150	GO Biological Processes	purine ribonucleotide metabolic process	66	ACAT1|ACTN3|ADCY9|AMPD1|CCNB1|CDK1|COX7C|COX10|DLG1|GART|HMGCS2|HSPA1A|HSPA1B|INS|INSR|MYOG|NDUFA6|NDUFA8|NDUFA10|NDUFB10|NDUFS1|NME1|NME2|NME3|OGDH|PDE4B|PDE4D|PDHB|PKM|PPT1|PRKAA1|PSEN1|RORA|PARG|PDE5A|SUCLG2|GMPS|COX7A2L|NUP153|PPARGC1A|ACOT2|NUP62|SULT4A1|UQCRQ|NME7|GMPR2|PDPR|PDP2|NMNAT1|ELOVL6|PANK3|SCD5|ELOVL7|ACSF2|ACSBG2|ACOT4|ADCY4|PDE12|MAGI3|NUDT7|ACSM4|COX8C|COA6|CHCHD10|ACOT1|ACOT6	1.52678e-05	0.00287828
GO:1901137	GO Biological Processes	carbohydrate derivative biosynthetic process	86	ACAT1|ACTN3|ADCY9|AP2A1|AMPD1|ANGPT1|BMPR1B|TMEM258|CLTC|FUT1|GART|INS|INSR|MGAT5|MUC2|MUC4|MUC5AC|MYOG|NME1|NME2|NME3|OGDH|PDHB|PKM|PMM2|PPT1|PRKAA1|PRPSAP2|PSEN1|PYGL|ST3GAL1|ST3GAL2|ST8SIA1|SOAT1|TCF7L2|GFUS|GMPS|FAM20B|HS3ST3B1|HS3ST1|NUP153|GPC6|CHST4|TNIP1|FUT9|PPARGC1A|GALNT6|NUP62|SDF2L1|BACE2|NME7|RRM2B|CHST11|CRYL1|SCCPDH|CHST15|TET2|PDPR|CHST12|PDP2|GOLPH3|XYLT1|HS3ST6|GNPNAT1|ELOVL6|G…	1.54726e-05	0.00287828
GO:0044270	GO Biological Processes	cellular nitrogen compound catabolic process	81	ACAT1|ACTN3|APOBEC1|ZFP36L1|CYP2D6|DFFA|DNA2|DNASE1L2|DPYSL2|FEN1|GSPT1|HDC|HMGB1|HMOX1|HSPA1A|HSPA1B|INS|INSR|NUDT1|MYOG|YBX1|NTHL1|OGDH|PARN|PDE4B|PDE4D|PKM|PKP1|PPP1R8|PRKAA1|PSEN1|PSMB10|PSMC6|PSMD3|PSME1|PSME2|RNASE2|RPL17|RPL37|RPS2|RPS11|RPS15A|RPS27|SETMAR|VIP|XPO1|CSDE1|RNASET2|PDE5A|PSMF1|RBM8A|NUP153|IGF2BP3|PPARGC1A|RNPS1|ZHX2|SAMD4A|SMG1|RPL13A|SMUG1|NUP62|EDC4|CECR2|YTHDF2|UPB1|TET2…	1.54929e-05	0.00287828
GO:0019439	GO Biological Processes	aromatic compound catabolic process	82	ACAT1|ACTN3|APOBEC1|ZFP36L1|DFFA|DNA2|DNASE1L2|FEN1|GSPT1|HDC|HMGB1|HMOX1|HSPA1A|HSPA1B|INS|INSR|NUDT1|MYOG|YBX1|NTHL1|OGDH|PARN|PDE4B|PDE4D|PKM|PKP1|PPP1R8|PRKAA1|PSEN1|PSMB10|PSMC6|PSMD3|PSME1|PSME2|RNASE2|RPL17|RPL37|RPS2|RPS11|RPS15A|RPS27|SETMAR|TAT|VIP|XPO1|CSDE1|RNASET2|PDE5A|PSMF1|RBM8A|NUP153|IGF2BP3|PPARGC1A|RNPS1|ZHX2|SAMD4A|SMG1|RPL13A|SMUG1|NUP62|EDC4|CECR2|YTHDF2|UPB1|TET2|LSM2|NMNA…	1.59839e-05	0.00294556
GO:0051052	GO Biological Processes	regulation of DNA metabolic process	55	APOBEC1|ATF1|BLM|DACH1|DFFA|DNA2|EYA3|PTK2B|FGF2|HCRT|HMGB1|IL7R|MAS1|MYC|NPAS2|PARN|PML|PPARG|MAPK1|RAC1|RAD17|RBBP6|RLF|RPA2|SETMAR|USP1|CDC7|PARG|KLF4|RAD50|ZMPSTE24|PPARGC1A|EHMT2|PNKP|CCT5|KDM1A|SMG1|PDS5A|PARM1|TINF2|UBR5|KDM4D|PRDM14|NMNAT1|ACD|OTUB2|TET1|SETDB2|EXOSC6|SLC15A4|NEK7|STOX1|MAPK15|ZBTB38|DPPA3	1.63599e-05	0.00299072
R-HSA-382551	Reactome Gene Sets	Transport of small molecules	81	ABCA3|ABCA4|ADCY9|AP2A1|AQP1|AQP9|ATP1B3|FXYD2|CLCN7|CLTC|CP|GNG4|HMOX1|LCAT|LIPC|MB|TRPM1|MYO5B|NEDD8|SLC11A2|PRKAR1B|PSMB10|PSMC6|PSMD3|PSME1|PSME2|RYR3|SLC1A2|SLC7A1|SLC8A1|SLC9A5|SLC12A4|SLC18A1|SOAT1|TRPC4|TRPM2|CUBN|SLC14A2|ATP6V0D1|SLC28A1|SLC33A1|LIPG|PSMF1|ATP9A|SGK2|ABCC4|RIPK3|SLCO2B1|ABCA5|CES3|FGF21|SLC39A1|ANGPTL3|SLCO3A1|SLC39A2|CYB5R2|TPCN1|FXYD6|TRPM4|TRPM7|SLC47A1|GNG12|SLC17A7|…	1.71034e-05	0.00309221
ko04723	KEGG Pathway	Retrograde endocannabinoid signaling	20	ADCY9|DAGLA|CACNA1C|CACNA1S|GABRB2|GABRB3|GNAO1|GNG4|GRIA1|ITPR1|KCNJ3|KCNJ5|MAPK1|MAPK9|RIMS1|GNG12|SLC17A7|ABHD6|ADCY4|DAGLB	1.71857e-05	0.00309221
GO:0002683	GO Biological Processes	negative regulation of immune system process	59	ADORA1|ANGPT1|APCS|BMP4|ZFP36L1|CBFB|CBLB|COL3A1|DDT|DLG1|DTX1|ERBB2|PTK2B|FBN1|FOXF1|HLA-E|HMGB1|HMOX1|PRMT1|IFNB1|IL7R|INS|IRF4|LGALS3|LTF|MIF|MYC|NBL1|NFKBIL1|NME1|NME2|PPARG|PTGER4|PTPRJ|DPF2|SFTPD|STAT5B|ZBTB16|LAPTM5|MAD1L1|CARTPT|PIAS3|MERTK|CD160|LRCH1|SMPDL3B|CD274|GAL|CLDN18|YTHDF2|KLF13|IL20RB|NCAPG2|RNF125|SLAMF8|PDCD1LG2|ZC3H8|UBASH3B|ZPBP2	1.75057e-05	0.00312518
GO:0070372	GO Biological Processes	regulation of ERK1 and ERK2 cascade	42	ANGPT1|BMP4|CD44|CHI3L1|CHRNA7|DDT|DLG1|EPHB1|EPHB2|ERBB2|ERBB4|PTK2B|FGF2|FGFR2|FSHR|HMGB1|MIF|NOTCH2|NTRK2|PDGFRA|PKHD1|RRAS|CCL1|CCL13|STYX|SYK|TIMP3|PSCA|KLF4|SPRY1|TNIP1|NOD1|FERMT2|FGF21|VRK3|PDGFC|NDRG2|SEMA6A|TRAF7|SIRPA|C3orf33|OR2AT4	1.92754e-05	0.00341104
GO:0001666	GO Biological Processes	response to hypoxia	46	ADORA1|ALDH3A1|AQP1|ASCL2|ZFP36L1|CCNB1|CD34|CHRNA7|ETS1|FABP1|PTK2B|HMOX1|HSD11B2|ITPR1|KCNMA1|LTA|MYC|SLC11A2|OPRD1|PCK1|PKM|PMAIP1|PML|PRKAA1|PSMB10|PSMC6|PSMD3|PSME1|PSME2|REG1A|RORA|SLC8A1|TH|CUL2|NOL3|PDLIM1|PSMF1|RBX1|NDRG1|ACAA2|PPARGC1A|HIPK2|ANGPT4|EGLN1|NDNF|STOX1	1.94055e-05	0.00341104
GO:0022604	GO Biological Processes	regulation of cell morphogenesis	59	RHOH|CD44|DAB1|DLG1|DPYSL2|DSCAM|EPB41|EPHB2|PTK2B|MYO10|NFATC4|NTRK2|PLXNA2|RELN|PSEN1|RAC1|REG1A|ROBO2|CCL13|TNR|FZD4|RASAL1|BRSK2|SPAG9|MAP3K13|CPNE6|SEMA3E|IST1|PLXNC1|ZMPSTE24|CDC42EP2|OLFM4|FERMT2|BVES|RIMS1|RAB21|FSTL4|ARC|DNM3|PARVB|ITSN2|PARP6|SEMA6A|PREX1|DIP2B|LRRC4C|RHOU|FBXO31|SEMA6D|ANKRD27|MFSD2A|LINGO1|PLXNA4|LARP4|SLITRK1|FGD4|SYT2|CAMSAP1|FAM171A1	1.9784e-05	0.00345102
GO:0010564	GO Biological Processes	regulation of cell cycle process	86	AIF1|BLM|BMP4|ZFP36L1|BTC|BUB1|CCNB1|CDK1|RCC1|CLTC|DACH1|GADD45A|DLG1|E2F4|E4F1|FEN1|GML|PRMT1|HSPA1A|HSPA1B|HUS1|IGF2|INS|INSR|KIF11|MIF|MN1|MYOG|ORC1|PIK3C3|PKD1|PKHD1|PML|PSMB10|PSMC6|PSMD3|PSME1|PSME2|RAD17|RAD51C|RPA2|SETMAR|SIX3|TFDP2|WEE1|XRCC3|RNF112|CDC7|MAD1L1|EED|BTRC|KLF4|PSMF1|DLGAP5|KIF14|RBX1|CTDSP2|ZMPSTE24|CTCF|EHMT2|ZWINT|FAM107A|ATF5|NUP62|CHMP2B|DYNC1LI1|YTHDF2|MAP10|HAUS6|TE…	2.0536e-05	0.0035466
GO:0030048	GO Biological Processes	actin filament-based movement	25	ACTN3|ADORA1|CACNA1C|DLG1|EMP2|JUP|KCND3|KCNJ3|KCNJ5|KCNQ1|MYO5B|PDE4B|PDE4D|TNNI1|TNNI2|TNNT2|TNNT3|TPM3|TTN|WIPF1|GPD1L|SYNE2|TRPM4|MYO1G|WIPF3	2.06423e-05	0.0035466
GO:0032870	GO Biological Processes	cellular response to hormone stimulus	75	ADCY9|AGRP|APOBEC1|AQP1|BMP4|ZFP36L1|CBFB|AKR1C4|CHRNA7|AP3S1|CRHR2|CSNK2B|CYP11B1|CYP11B2|AKR1C1|DEFA1|FBN1|FSHR|GHRHR|GLP1R|GOT1|GRB7|IDE|IGF2|INS|INSR|LEPR|LY6H|MAS1|SCGB2A2|MYOG|NCK1|PCK1|PCK2|PKM|PPARG|PRKAA1|PRKAR1B|PTGER4|RAB13|REG1A|ROBO2|RPS6KB1|SLIT3|SORL1|STAT5A|STAT5B|TSC2|TSHB|UBE2L3|NCOA4|NCOA3|IRS2|USP8|ATP6V0D1|GLP2R|HDAC9|BCL2L11|SORBS1|PPARGC1A|FAM107A|FGF21|UBR5|DENND4C|PMEPA1|…	2.19461e-05	0.00371474
GO:0036293	GO Biological Processes	response to decreased oxygen levels	47	ADORA1|ALDH3A1|AQP1|ASCL2|ZFP36L1|CCNB1|CD34|CHRNA7|ETS1|FABP1|PTK2B|HMOX1|HSD11B2|ITPR1|KCNMA1|LTA|MYC|SLC11A2|OPRD1|PCK1|PKM|PMAIP1|PML|PRKAA1|PSMB10|PSMC6|PSMD3|PSME1|PSME2|REG1A|RORA|SLC8A1|TH|CUL2|NOL3|PDLIM1|PSMF1|RBX1|NDRG1|ACAA2|PPARGC1A|HIPK2|ANGPT4|EGLN1|NDNF|STOX1|SLC39A12	2.18517e-05	0.00371474
WP4172	WikiPathways	PI3K-Akt Signaling Pathway	45	ANGPT1|CSF3|FGF2|FGFR2|FLT3LG|GNG4|IFNB1|IGF2|IL7R|INS|INSR|ITGB1|ITGB6|LAMB3|MYC|NRAS|NTRK2|PCK1|PCK2|PDGFRA|PPP2R2B|PPP2R2C|PRKAA1|MAPK1|RELN|RAC1|RPS6KB1|SYK|TNR|TSC2|TCL1A|ITGA10|TCL1B|BCL2L11|SGK2|PHLPP2|FGF21|ANGPT4|PPP2R3C|GNG12|PDGFC|G6PC2|MLST8|PIK3AP1|CREB3L4	2.30168e-05	0.00383911
GO:0044278	GO Biological Processes	cell wall disruption in other organism	4	REG3A|REG1A|REG1B|REG3G	2.29688e-05	0.00383911
GO:0007215	GO Biological Processes	glutamate receptor signaling pathway	20	ADRB2|DAGLA|CAPN1|DLG1|EPHB2|PTK2B|GRIA1|GRID1|GRIN2B|GRM4|GRM8|KCNB1|TRPM1|RELN|CACNG3|PPARGC1A|ARC|CACNG4|CNIH3|DAGLB	2.32202e-05	0.00384497
R-HSA-1296072	Reactome Gene Sets	Voltage gated Potassium channels	12	KCNA7|KCNB1|KCNC2|KCND3|KCNH1|KCNQ1|KCNQ3|KCNS1|KCNH4|KCNQ5|KCNH7|KCNG3	2.40079e-05	0.0039468
GO:0046700	GO Biological Processes	heterocycle catabolic process	80	ACAT1|ACTN3|APOBEC1|ZFP36L1|DFFA|DNA2|DNASE1L2|DPYSL2|FEN1|GSPT1|HDC|HMGB1|HMOX1|HSPA1A|HSPA1B|INS|INSR|NUDT1|MYOG|YBX1|NTHL1|OGDH|PARN|PDE4B|PDE4D|PKM|PKP1|PPP1R8|PRKAA1|PSEN1|PSMB10|PSMC6|PSMD3|PSME1|PSME2|RNASE2|RPL17|RPL37|RPS2|RPS11|RPS15A|RPS27|SETMAR|VIP|XPO1|CSDE1|RNASET2|PDE5A|PSMF1|RBM8A|NUP153|IGF2BP3|PPARGC1A|RNPS1|ZHX2|SAMD4A|SMG1|RPL13A|SMUG1|NUP62|EDC4|CECR2|YTHDF2|UPB1|TET2|LSM2|N…	2.57585e-05	0.00417822
GO:0042593	GO Biological Processes	glucose homeostasis	34	CYP11B1|GHRHR|INS|INSR|KCNB1|LEPR|NME1|NME2|PCK1|PCK2|PPARG|PRKAA1|PTPRN2|PYGL|RAC1|SMARCB1|TCF7L2|TH|WFS1|ZNF236|PLA2G6|IRS2|BRSK2|CARTPT|PPARGC1A|BACE2|FGF21|FAM3B|TRPM4|PIH1D1|G6PC2|AACS|SESN2|CRTC2	2.57813e-05	0.00417822
GO:0052547	GO Biological Processes	regulation of peptidase activity	56	ADORA2A|AQP1|CD44|CST3|CTSD|FABP1|GRIN2B|HMGB1|ITIH2|LTF|MBP|MYC|SERPINB2|SERPINB8|SERPINB10|PMAIP1|PML|PPARG|MAP2K5|PROS1|PSME1|PSME2|SORL1|SPP2|SYK|TIMP3|LAPTM5|SERPINB7|TRADD|NOL3|PDCD5|KLF4|PSMF1|PPM1F|BCL2L11|CST8|NOD1|ARL6IP1|CIDEB|SPOCK3|PIH1D1|NLRP2|RCN3|BCL2L12|PAPLN|NLRP12|NLRP3|CSTL1|CST9L|CST9|CD109|CST11|NLRP7|HMSD|COL28A1|USP50	2.59646e-05	0.00417829
GO:0048667	GO Biological Processes	cell morphogenesis involved in neuron differentiation	67	ADARB1|ALCAM|ANK3|RHOH|RERE|BMPR1B|CHRNA7|CTNNA2|DAB1|DPYSL2|DSCAM|EPHA3|EPHB1|EPHB2|ERBB2|FGFR2|GRB7|NDN|NFATC4|NOTCH2|SLC11A2|NTRK2|PLXNA2|MAPK1|MAPK7|RELN|PSEN1|PTPRM|RAC1|ROBO2|SLIT3|TNR|PLA2G10|NUMB|IRS2|NRP2|BRSK2|MAP3K13|DCLK1|RPS6KA5|ULK2|SEMA3E|IST1|PLXNC1|RAB21|FSTL4|ARC|COBL|SLITRK5|DNM3|ENAH|PARP6|DSCAML1|IGSF9|SEMA6A|DIP2B|LRRC4C|LGR6|FBXO31|SEMA6D|ANKRD27|MFSD2A|LINGO1|DOCK7|PLXNA4|…	2.65947e-05	0.00423632
GO:0048871	GO Biological Processes	multicellular organismal homeostasis	59	ABCA3|ABCA4|ACTN3|ADCY9|ADORA1|ADRB2|AQP1|BBS1|CD34|CMKLR1|CYP11B2|PTK2B|HCRT|IRF4|ITGB6|KRT1|LEPR|LNPEP|LTF|MUC2|MUC4|MYO5B|NDN|SLC11A2|PRKAA1|PRKAR1B|MAP2K6|RAC1|RP1|SFTPD|SYK|TRPM2|WFS1|CUBN|CARTPT|PPARGC1A|KDM1A|WWTR1|FGF21|CLDN18|IL20RB|PDGFC|RCN3|ABHD6|TP53INP2|PRDM14|PBLD|ELOVL6|IRX3|MFSD2A|UBASH3B|DOCK7|BTBD9|OMA1|LCA5|ADCY4|POTEI|POTEJ|POTEF	2.67315e-05	0.00423632
GO:0072594	GO Biological Processes	establishment of protein localization to organelle	65	ANGPT1|BMP4|CBLB|CDH1|CSE1L|HSPA1L|HSPA4|IDE|JUP|PEX14|PMAIP1|PML|PRKAA1|MAPK1|PSEN1|RPL17|RPL37|RPS2|RPS11|RPS15A|RPS27|SORL1|SRP54|SYK|TFDP2|TSC2|UBE2L3|LAPTM5|NCOA4|AP3B1|PDCD5|SPCS2|NUP153|BCL2L11|NUTF2|CACNG3|IPO7|SIX2|ACOT2|CCT5|RPL13A|NUP62|NPAP1|CACNG4|CHMP4A|VPS36|HAO2|UBR5|TOMM7|SGTB|PIH1D1|RNF31|RHOU|SNX16|ACD|GNPTAB|IPO4|MICALL2|POM121L2|ACOT4|VTI1A|PRICKLE1|NUDT7|RGPD3|TIMM23	2.68814e-05	0.00423632
GO:0033500	GO Biological Processes	carbohydrate homeostasis	34	CYP11B1|GHRHR|INS|INSR|KCNB1|LEPR|NME1|NME2|PCK1|PCK2|PPARG|PRKAA1|PTPRN2|PYGL|RAC1|SMARCB1|TCF7L2|TH|WFS1|ZNF236|PLA2G6|IRS2|BRSK2|CARTPT|PPARGC1A|BACE2|FGF21|FAM3B|TRPM4|PIH1D1|G6PC2|AACS|SESN2|CRTC2	2.82308e-05	0.00441851
GO:0044257	GO Biological Processes	cellular protein catabolic process	86	AP2A1|CCNB1|CDK1|CLTC|PTK2B|UBE2K|HSPA1A|HSPA1B|IDE|NEDD8|PKD1|PMAIP1|PML|MAPK9|PSEN1|PSMB10|PSMC6|PSMD3|PSME1|PSME2|RBBP6|FBXW4|STYX|TAF9|UBE2L3|USP1|WFS1|XPO1|LAPTM5|BAG6|CUL5|CUL2|EIF3H|CTSF|BTRC|BRSK2|USP8|PSMF1|BAG5|USP34|KIF14|RBX1|ZMPSTE24|UBE4B|WWP2|ATE1|KCTD2|SDF2L1|RNF19A|RCHY1|WWTR1|LTN1|RNF115|HIPK2|VPS36|RNFT1|UBAP1|BFAR|GET4|ASB2|TOLLIP|SGTB|RNF125|FBXL8|RNF130|TRIM39|RCN3|KLHL8|TP5…	2.96971e-05	0.00461639
GO:0015672	GO Biological Processes	monovalent inorganic cation transport	63	ADORA1|ADRB2|ANK3|AQP1|ATP1B3|FXYD2|CNTN1|COX7C|COX10|DLG1|PTK2B|HCRT|ITGB1|KCNA7|KCNB1|KCNC2|KCND3|KCNH1|KCNJ1|KCNJ3|KCNJ5|KCNMA1|KCNQ1|KCNQ3|KCNS1|SLC11A2|SLC25A3|SLC8A1|SLC9A5|SLC12A4|TRPM2|VIP|KCNK5|ABCB11|ATP6V0D1|COX7A2L|SLC33A1|WWP2|GPD1L|KCNH4|SLC6A16|COMMD9|KCNIP1|GAL|TPCN1|FXYD6|KCNK10|TRPM4|TMCO3|KCNQ5|SLC17A7|KCNT1|SLC30A5|KCNK16|KCNK17|KCNH7|SLC15A4|SLC5A10|KCNG3|SLC5A9|COX8C|SLC10A5…	3.02444e-05	0.0046697
WP4541	WikiPathways	Hippo-Merlin Signaling Dysregulation	22	CD44|CDH1|CDH8|CDH9|CDH10|CDH13|CDH16|CDH17|FGFR2|INSR|ITGB1|ITGB6|MYC|NRAS|NTRK2|PDGFRA|PRKAR1B|TEAD2|ITGA10|RBX1|CDH19|LIN28B	3.11032e-05	0.00475727
GO:1901361	GO Biological Processes	organic cyclic compound catabolic process	84	ACAT1|ACTN3|APOBEC1|ZFP36L1|DFFA|DNA2|DNASE1L2|DPYSL2|FEN1|GSPT1|HDC|HMGB1|HMOX1|HSPA1A|HSPA1B|INS|INSR|NUDT1|MYOG|YBX1|NTHL1|OGDH|PARN|PDE4B|PDE4D|PKM|PKP1|PPP1R8|PRKAA1|PSEN1|PSMB10|PSMC6|PSMD3|PSME1|PSME2|RNASE2|RPL17|RPL37|RPS2|RPS11|RPS15A|RPS27|SETMAR|TAT|VIP|XPO1|CSDE1|RNASET2|PDE5A|PSMF1|RBM8A|NUP153|IGF2BP3|PPARGC1A|RNPS1|ZHX2|SAMD4A|SMG1|RPL13A|SMUG1|NUP62|EDC4|CECR2|HSD17B14|YTHDF2|UPB…	3.1228e-05	0.00475727
GO:0099601	GO Biological Processes	regulation of neurotransmitter receptor activity	17	ADRB2|CAPN1|DLG1|EPHB2|PTK2B|GRIA1|GRIN2B|RELN|PSCA|CACNG3|PPARGC1A|DLGAP4|ARC|CACNG4|SLURP1|LYNX1|CNIH3	3.30093e-05	0.00497304
GO:2000146	GO Biological Processes	negative regulation of cell motility	45	ADARB1|ADORA1|AIF1|CDH1|COL3A1|CSNK2B|CYP1B1|DACH1|GADD45A|DDT|ERBB4|FGF2|HMGB1|HMOX1|JUP|MIF|NBL1|PPARG|MAP2K5|PTGER4|PTPRG|PTPRJ|PTPRM|RAC1|RRAS|TBX5|KLF4|PPARGC1A|LRCH1|SPOCK3|ANGPT4|SLAMF8|DUSP22|SLURP1|ABHD6|PBLD|SEMA6D|FUZ|FRMD5|PHLDB2|MARVELD3|CLDN19|CCDC125|MAPK15|SCAI	3.30796e-05	0.00497304
GO:0044772	GO Biological Processes	mitotic cell cycle phase transition	68	AIF1|BLM|ZFP36L1|BUB1|CCNB1|CDK1|CDK7|CDKN3|RCC1|GADD45A|DLG1|E2F4|GML|GSPT1|PRMT1|HUS1|MCM5|MYC|PPP1R12B|NPAT|ORC1|PKD1|PML|PPP6C|PSMB10|PSMC6|PSMD3|PSME1|PSME2|RAD17|RAD51C|RPA2|RPS6KB1|TFDP2|WEE1|XRCC3|CUL5|CDC7|MAD1L1|CUL2|BTRC|BRSK2|KLF4|PSMF1|DLGAP5|KIF14|RBX1|CTDSP2|CCNI|ZWINT|FAM107A|POLA2|DYNC1LI1|HAUS6|FBXL8|TEX14|TRIM39|MTA3|ANAPC1|FBXO31|CEP63|CHMP4C|DCUN1D3|HUS1B|STOX1|CCNY|NSMCE2|CC…	3.44649e-05	0.00511401
GO:0001568	GO Biological Processes	blood vessel development	82	ANGPT1|AQP1|BMP4|ZFP36L1|CD34|CDH13|CHI3L1|CHRNA7|COL8A1|CYP1B1|GADD45A|EMP2|EPHB1|EPHB2|ERBB2|ETS1|PTK2B|FGF2|FGFR2|FOXF1|FUT1|HHEX|HMGB1|HMOX1|ITGB1|JUP|KRT1|LEPR|LOXL1|NFATC4|NOTCH2|NTRK2|PDGFRA|PKD1|PKM|PML|PPARG|MAPK1|MAPK7|MAP2K5|PSEN1|PTPRM|ROBO2|RORA|RRAS|STK4|SYK|TBX5|TCF7L2|TDGF1|LUZP1|FZD4|TEAD2|SERPINB7|NRP2|KLF4|SEMA3E|HDAC9|CALCRL|CD160|EPN2|ZFPM2|ANGPTL3|HIPK2|ANGPT4|RIN2|EGLN1|BCA…	3.43294e-05	0.00511401
GO:0060560	GO Biological Processes	developmental growth involved in morphogenesis	33	ALCAM|BMP4|DPYSL2|DSCAM|FGFR2|LRP6|NDN|REG1A|SLIT3|TNR|RASAL1|NRP2|SPAG9|MAP3K13|DCLK1|CPNE6|ULK2|SEMA3E|IST1|SPRY1|RIMS1|RAB21|FSTL4|COBL|ITSN2|SEMA6A|DIP2B|TMEM108|SEMA6D|PLXNA4|NRN1L|SYT2|FMN1	3.61612e-05	0.00533109
GO:0021543	GO Biological Processes	pallium development	26	COL3A1|DAB1|GART|HSD3B1|HSD3B2|HTR6|LRP6|MAS1|NME1|NTRK2|RELN|PSEN1|TH|NRP2|KIF14|TACC2|KDM1A|SYNE2|LHX6|UQCRQ|GNG12|TMEM108|NDNF|ATAT1|KIRREL3|MFSD2A	3.6838e-05	0.00539607
GO:0050769	GO Biological Processes	positive regulation of neurogenesis	56	ABL2|AP2A1|ATF1|BMP4|CNTN1|DAB1|DSCAM|EPHA3|EPHB2|PTK2B|LTA|NBL1|NCK1|NME1|NME2|NTRK2|PCP4|PLXNA2|PPARG|PRKCH|RELN|PSEN1|REG1A|ROBO2|TCF12|XRCC2|RNF112|FZD4|RASAL1|NUMB|HAP1|SPAG9|MAP3K13|CPNE6|IST1|PLXNC1|AVIL|FUT9|RIMS1|RAB21|KDM1A|COBL|MMD|ITSN2|PARP6|SEMA6A|IRX3|NDNF|FBXO31|ANKRD27|PLXNA4|ZNF804A|SLITRK1|SYT2|MMD2|VWC2	3.74484e-05	0.00540668
GO:0098742	GO Biological Processes	cell-cell adhesion via plasma-membrane adhesion molecules	38	ALCAM|CDH1|CDH8|CDH9|CDH10|CDH13|CDH16|CDH17|DAB1|DSCAM|ITGB1|MBP|REG3A|PCDH1|PCDH8|PKD1|MAPK7|MAP2K5|PTPRG|PTPRM|ROBO2|KLF4|GPC6|CDH19|CLDN18|PCDH12|DSCAML1|IGSF9|PCDH10|LRRC4C|KIRREL3|IGSF21|IGFN1|SLITRK1|FAT3|CLDN23|CLDN19|MDGA1	3.76203e-05	0.00540668
GO:0006470	GO Biological Processes	protein dephosphorylation	43	ADORA1|CDKN3|DLG1|DUSP8|EYA3|LGALS3|MGAT5|NCK1|PPIA|PPP1R8|PPP2R2B|PPP2R2C|PPP6C|PTPN7|PTPRG|PTPRJ|PTPRM|PTPRN2|STYX|RNGTT|BTRC|PPM1F|CTDSP2|PPM1E|PHLPP2|CABIN1|PTPN18|PPA2|VRK3|PPP6R3|DUSP22|PPM1H|PDP2|PHACTR4|LRRC2|PPP1R14C|FAM220A|UBASH3B|PHACTR3|MDP1|PGP|BOD1L2|ELFN1	3.75161e-05	0.00540668
hsa04024	KEGG Pathway	cAMP signaling pathway	33	ADCY9|ADCYAP1R1|ADORA1|ADORA2A|ADRB2|ATP1B3|FXYD2|CACNA1C|CACNA1S|CGA|FSHR|GLP1R|GRIA1|GRIN2B|HTR1D|HTR1E|HTR4|HTR6|PDE4B|PDE4D|MAPK1|MAPK9|RAC1|RRAS|TSHB|VIP|VIPR2|NCOA3|ABCC4|CALML5|ARAP3|CREB3L4|ADCY4	3.95752e-05	0.00565209
WP481	WikiPathways	Insulin Signaling	26	CBLB|GYG1|INSR|PIK3C3|PRKAA1|PRKCH|MAPK1|MAPK4|MAPK7|MAPK9|MAP2K5|MAP2K6|RAC1|REG1A|RPS6KA2|RPS6KB1|RRAD|TSC2|IRS2|MAP3K14|MAP3K13|RPS6KA5|CYTH3|SGK2|CAP1|SORBS1	4.11285e-05	0.0058332
WP2882	WikiPathways	Nuclear Receptors Meta-Pathway	42	ALDH3A1|CDK1|CYP1B1|EPHA3|FABP1|GPX2|GPX3|GSTA3|GSTA4|GSTT2|HMOX1|HSPA1A|MYC|SERPINB2|PCK1|PDE4B|PGD|POU5F1|NCOA3|ABCB11|IRS2|CES2|SPRY1|ABCC4|SLC19A2|PPARGC1A|SLCO2B1|NCOA6|CES3|MAFF|SLC39A1|SLC6A16|SLC39A2|SLC2A11|PPP1R14C|IP6K3|FGD4|SLC5A10|SLC5A9|SLC39A11|SLC39A12|CES4A	4.13539e-05	0.0058332
GO:0071900	GO Biological Processes	regulation of protein serine/threonine kinase activity	61	ADORA1|ADRB2|BLM|BMP4|CCNB1|CDK1|CDK7|CDKN3|CHRNA7|GADD45A|DUSP8|EPHB2|ERBB2|PTK2B|FGF2|GRM4|HHEX|IGF2|INSR|LRP6|LTF|PKD1|PPIA|PRKAA1|PRKAR1B|MAPK1|MAP2K5|MAP2K6|PSEN1|PTPRJ|SLC8A1|SORL1|STK4|SYK|TDGF1|TCL1A|FZD4|MAP3K14|SPAG9|MAP3K13|CARTPT|TCL1B|TELO2|SPRY1|NOD1|IPO7|FERMT2|CCNI|FZD10|MAPK8IP3|NUP62|RASIP1|PIH1D1|PDGFC|MLST8|CAB39L|SESN2|TRAF7|CCNY|EPGN|CCNI2	4.25624e-05	0.00589451
GO:0006935	GO Biological Processes	chemotaxis	72	AIF1|ALCAM|ANGPT1|RHOH|BMP4|BMPR1B|CDH13|CCR6|CMKLR1|DAB1|DDT|DEFA1|DPYSL2|DSCAM|EPHA3|EPHB1|EPHB2|ERBB2|PTK2B|FGF2|GRB7|HMGB1|LGALS3|MIF|NBL1|NOTCH2|PDE4B|PDGFRA|PLXNA2|PPIA|MAPK1|MAPK7|RELN|PTAFR|PTPRJ|PTPRM|RAB13|RAC1|RNASE2|ROBO2|CCL1|CCL13|SFTPD|SLIT3|SRP54|SYK|TNR|TRPM2|TSC2|PLA2G6|PLA2G10|IRS2|NRP2|RPS6KA5|PPM1F|SEMA3E|PLXNC1|TRPM4|ENAH|LTB4R2|SLAMF8|DSCAML1|IGSF9|SEMA6A|PREX1|LGR6|SEMA6D|…	4.21594e-05	0.00589451
GO:0010948	GO Biological Processes	negative regulation of cell cycle process	46	BLM|BMP4|ZFP36L1|BUB1|CCNB1|CDK1|GADD45A|DLG1|E2F4|GML|PRMT1|HUS1|MIF|ORC1|PML|PSMB10|PSMC6|PSMD3|PSME1|PSME2|RAD17|RPA2|SETMAR|TFDP2|WEE1|XRCC3|CDC7|MAD1L1|EED|KLF4|PSMF1|RBX1|CTDSP2|EHMT2|ZWINT|FAM107A|ATF5|DYNC1LI1|TEX14|SUSD2|TRIM39|FBXO31|CHMP4C|DCUN1D3|HUS1B|FBXO43	4.24148e-05	0.00589451
GO:0032102	GO Biological Processes	negative regulation of response to external stimulus	48	ADORA1|ADORA2A|AIF1|APCS|CD9|CD34|CTNNA2|DDT|FGF2|FOXF1|GPR31|INS|KRT1|LTF|MIF|NBL1|NFKBIL1|SERPINB2|PDGFRA|PPARG|MAPK7|PROS1|PTGER4|ROBO2|RORA|TNFAIP6|TNR|KLF4|CARTPT|SEMA3E|LRIG2|CALCRL|SMPDL3B|IL20RB|RNF125|MMP26|SLAMF8|SEMA6A|SEMA6D|KREMEN1|UBASH3B|PHLDB2|NLRP12|NLRP3|CD109|SIRPA|CLDN19|NLRP7	4.50291e-05	0.00619855
GO:0010810	GO Biological Processes	regulation of cell-substrate adhesion	32	CDH13|COL8A1|EMP2|EPHA3|PTK2B|FOXF1|FUT1|JUP|PKHD1|PTPRJ|RAC1|RRAS|RSU1|STK4|GFUS|FZD4|PPM1F|SEMA3E|EDIL3|OLFM4|FERMT2|FAM107A|RIN2|BCAS3|DUSP22|PREX1|NDNF|PEAK1|PHLDB2|EGFLAM|FMN1|VWC2	4.63283e-05	0.0062087
GO:0032147	GO Biological Processes	activation of protein kinase activity	43	ADCY9|ADORA1|ADRB2|ANGPT1|BMP4|CDK1|CHI3L1|CHRNA7|GADD45A|DLG1|EMP2|PTK2B|FGF2|GRM4|HMGB1|INS|INSR|MAS1|PPIA|PRKAA1|PRKAR1B|MAPK1|MAP2K5|MAP2K6|PSEN1|STK4|SYK|TDGF1|MAP3K14|SPAG9|MAP3K13|CARTPT|KIF14|NOD1|RIPK3|MAPK8IP3|ANGPT4|PPP2R3C|PDGFC|MLST8|TRAF7|ADCY4|EPGN	4.66325e-05	0.0062087
GO:0042330	GO Biological Processes	taxis	72	AIF1|ALCAM|ANGPT1|RHOH|BMP4|BMPR1B|CDH13|CCR6|CMKLR1|DAB1|DDT|DEFA1|DPYSL2|DSCAM|EPHA3|EPHB1|EPHB2|ERBB2|PTK2B|FGF2|GRB7|HMGB1|LGALS3|MIF|NBL1|NOTCH2|PDE4B|PDGFRA|PLXNA2|PPIA|MAPK1|MAPK7|RELN|PTAFR|PTPRJ|PTPRM|RAB13|RAC1|RNASE2|ROBO2|CCL1|CCL13|SFTPD|SLIT3|SRP54|SYK|TNR|TRPM2|TSC2|PLA2G6|PLA2G10|IRS2|NRP2|RPS6KA5|PPM1F|SEMA3E|PLXNC1|TRPM4|ENAH|LTB4R2|SLAMF8|DSCAML1|IGSF9|SEMA6A|PREX1|LGR6|SEMA6D|…	4.65714e-05	0.0062087
R-HSA-9660821	Reactome Gene Sets	ADORA2B mediated anti-inflammatory cytokines production	23	ADCY9|ADCYAP1R1|ADORA2A|ADRB2|CGA|CRHR2|FSHR|GHRHR|GLP1R|GNAZ|GNG4|HTR4|HTR6|PRKAR1B|PTGER4|TSHB|VIP|VIPR2|GLP2R|CALCRL|GNG12|PTH2|ADCY4	4.6733e-05	0.0062087
GO:0045861	GO Biological Processes	negative regulation of proteolysis	46	ADORA2A|AQP1|CD44|CST3|FABP1|IDE|INS|ITIH2|LTF|SERPINB2|SERPINB8|SERPINB10|PML|MAP2K5|PROS1|PSEN1|SORL1|SPP2|STYX|TAF9|TIMP3|BAG6|EIF3H|SERPINB7|NOL3|KLF4|PSMF1|BAG5|LRIG2|CST8|ARL6IP1|HIPK2|SPOCK3|PIH1D1|TRIM39|BCL2L12|PAPLN|DERL3|CSTL1|CST9L|CST9|CD109|CST11|NLRP7|HMSD|COL28A1	4.54272e-05	0.0062087
GO:0007093	GO Biological Processes	mitotic cell cycle checkpoint	26	BLM|BUB1|CCNB1|CDK1|GADD45A|E2F4|GML|PRMT1|HUS1|ORC1|PML|RAD17|RPA2|SETMAR|TFDP2|WEE1|XRCC3|MAD1L1|ZWINT|DYNC1LI1|TEX14|TRIM39|FBXO31|CHMP4C|HUS1B|EME2	4.58639e-05	0.0062087
GO:0009792	GO Biological Processes	embryo development ending in birth or egg hatching	67	ADCY9|ANGPT1|ASCL2|BMP4|ZFP36L1|CCNB1|COL11A1|DLG1|ELF3|FGFR2|FOXF1|GJB3|GJB5|HOXC4|HOXC6|HOXC9|PRMT1|HUS1|IGF2|LRP6|NOTCH2|NPAT|PCDH8|PDGFRA|PKD1|PLXNA2|POU5F1|MAPK1|PSEN1|RBBP6|STK4|TDGF1|TSC2|XRCC2|LUZP1|ALX1|TEAD2|COPS2|ADAMTS3|IFT140|BCL2L11|SIX2|COBL|SATB2|ZFPM2|MAFF|PHGDH|PTPN18|SLC39A1|CECR2|CHST11|PCDH12|NCAPG2|DYNC2I1|DSCAML1|PRDM14|XYLT1|HS3ST6|PHACTR4|FUZ|TET1|CMIP|CCM2|PRICKLE1|DZIP1…	4.77352e-05	0.00630518
GO:0007044	GO Biological Processes	cell-substrate junction assembly	19	ACTN1|ACTN3|BCR|EPHA3|PTK2B|KRT5|LAMB3|PTPRJ|RAC1|PPM1F|SORBS1|FERMT2|FAM107A|BCAS3|THSD1|DUSP22|PEAK1|PHLDB2|FMN1	5.03704e-05	0.00633702
GO:0043408	GO Biological Processes	regulation of MAPK cascade	80	ADORA1|ADRB2|ANGPT1|BMP4|CD44|CDK1|CHI3L1|CHRNA7|GADD45A|DDT|DLG1|DUSP8|EPHB1|EPHB2|ERBB2|ERBB4|MECOM|PTK2B|FGF2|FGFR2|FSHR|GRM4|HMGB1|PRMT1|IGF2|INS|INSR|MIF|MYC|NOTCH2|NTRK2|PDGFRA|PKHD1|PPIA|PRKAA1|MAPK1|MAP2K5|MAP2K6|PSEN1|PTPRJ|RRAS|CCL1|CCL13|SORL1|STYX|SYK|TDGF1|TIMP3|LAPTM5|PSCA|FZD4|MAP3K14|SPAG9|MAP3K13|GPR37L1|KLF4|CARTPT|SPRY1|TNIP1|NOD1|FERMT2|FZD10|MAPK8IP3|NUP62|FGF21|HIPK2|VRK3|PD…	5.2136e-05	0.00633702
GO:0051186	GO Biological Processes	cofactor metabolic process	69	ACAT1|ACTN3|AKR1C4|CLIC1|COX10|AKR1C1|GART|GCH1|GGT5|GOT1|GPX3|GSTA3|GSTA4|GSTT1|GSTT2|HAGH|HMGCS2|HMOX1|INS|INSR|MYOG|NNMT|SLC11A2|OGDH|PCCA|PCK2|PDHB|PGD|PKM|PPT1|PRKAA1|PSEN1|RAC1|TAT|TPO|PXDN|CUBN|SUCLG2|TP53I3|NUP153|NUBP2|COQ7|PPARGC1A|ACOT2|NMNAT2|GPD1L|NUP62|PSAT1|CLIC5|PDPR|PDP2|NMNAT1|GGCT|ELOVL6|PANK3|SCD5|ELOVL7|ACSF2|ACSBG2|GGTLC2|MRPS36|ACOT4|NOXO1|NUDT17|NUDT7|ACSM4|MTHFD2L|ACOT1|A…	4.89008e-05	0.00633702
GO:0090407	GO Biological Processes	organophosphate biosynthetic process	76	ACAT1|ACTN3|ADCY9|AMPD1|CKB|CSNK2B|PTK2B|FGF2|GART|GCH1|HMGCS2|IMPA1|INS|INSR|LCAT|FADS1|MAS1|MYOG|NME1|NME2|NME3|NNMT|OGDH|PDHB|PIK3C3|PKM|PPT1|PRKAA1|MAPK1|PRPSAP2|PSEN1|PTAFR|PYGL|RCVRN|PLA2G6|PLA2G10|GMPS|CPNE6|FIG4|NUP153|RAD50|PPARGC1A|NMNAT2|GPD1L|NUP62|NME7|RRM2B|CRYL1|MTMR12|PDPR|AGPAT5|AGPAT3|PDP2|PLEKHA4|NMNAT1|PLEKHA3|ELOVL6|PANK3|SCD5|ELOVL7|SLC44A4|DDHD1|ACSBG2|PLEKHA8|MFSD2A|PGAP3|…	4.97843e-05	0.00633702
GO:0019941	GO Biological Processes	modification-dependent protein catabolic process	72	CCNB1|CDK1|PTK2B|UBE2K|HSPA1A|HSPA1B|NEDD8|PML|MAPK9|PSEN1|PSMB10|PSMC6|PSMD3|PSME1|PSME2|RBBP6|FBXW4|STYX|TAF9|UBE2L3|USP1|WFS1|XPO1|LAPTM5|BAG6|CUL5|CUL2|EIF3H|BTRC|USP8|PSMF1|BAG5|USP34|KIF14|RBX1|ZMPSTE24|UBE4B|WWP2|ATE1|KCTD2|RNF19A|RCHY1|WWTR1|LTN1|RNF115|HIPK2|VPS36|UBAP1|BFAR|ASB2|TOLLIP|SGTB|RNF125|FBXL8|RNF130|TRIM39|KLHL8|TP53INP2|ANAPC1|RMND5A|FBXO31|DCAF11|USP42|LNX1|AGBL4|SPSB3|DERL…	5.14057e-05	0.00633702
GO:1901185	GO Biological Processes	negative regulation of ERBB signaling pathway	13	AREG|BTC|CBLB|ERBB2|PSEN1|PTPRJ|SPRY1|NUP62|PTPN18|RNF115|SNX6|SOCS4|EPGN	4.97856e-05	0.00633702
GO:0034655	GO Biological Processes	nucleobase-containing compound catabolic process	74	ACAT1|ACTN3|APOBEC1|ZFP36L1|DFFA|DNA2|DNASE1L2|FEN1|GSPT1|HMGB1|HSPA1A|HSPA1B|INS|INSR|NUDT1|MYOG|YBX1|NTHL1|OGDH|PARN|PDE4B|PDE4D|PKM|PKP1|PPP1R8|PRKAA1|PSEN1|PSMB10|PSMC6|PSMD3|PSME1|PSME2|RNASE2|RPL17|RPL37|RPS2|RPS11|RPS15A|RPS27|SETMAR|VIP|XPO1|CSDE1|RNASET2|PDE5A|PSMF1|RBM8A|NUP153|IGF2BP3|PPARGC1A|RNPS1|ZHX2|SAMD4A|SMG1|RPL13A|SMUG1|NUP62|EDC4|CECR2|YTHDF2|UPB1|LSM2|NMNAT1|FTO|FASTKD1|PRR5…	5.19216e-05	0.00633702
GO:0001944	GO Biological Processes	vasculature development	84	ANGPT1|AQP1|BMP4|ZFP36L1|CD34|CDH13|CHI3L1|CHRNA7|COL8A1|CYP1B1|GADD45A|EMP2|EPHB1|EPHB2|ERBB2|ETS1|PTK2B|FGF2|FGFR2|FOXF1|FUT1|HHEX|HMGB1|HMOX1|ITGB1|JUP|KRT1|LEPR|LOXL1|NFATC2|NFATC4|NOTCH2|NTRK2|PDGFRA|PKD1|PKM|PML|PPARG|MAPK1|MAPK7|MAP2K5|PSEN1|PTPRM|ROBO2|RORA|RRAS|STK4|SYK|TBX5|TCF7L2|TDGF1|LUZP1|FZD4|TEAD2|SERPINB7|NRP2|KLF4|SEMA3E|HDAC9|CALCRL|CD160|EPN2|ZFPM2|ANGPTL3|HIPK2|ANGPT4|RIN2|EG…	5.13446e-05	0.00633702
GO:0072358	GO Biological Processes	cardiovascular system development	84	ANGPT1|AQP1|BMP4|ZFP36L1|CD34|CDH13|CHI3L1|CHRNA7|COL8A1|CYP1B1|GADD45A|EMP2|EPHB1|EPHB2|ERBB2|ETS1|PTK2B|FGF2|FGFR2|FOXF1|FUT1|HHEX|HMGB1|HMOX1|ITGB1|JUP|KRT1|LEPR|LOXL1|NFATC2|NFATC4|NOTCH2|NTRK2|PDGFRA|PKD1|PKM|PML|PPARG|MAPK1|MAPK7|MAP2K5|PSEN1|PTPRM|ROBO2|RORA|RRAS|STK4|SYK|TBX5|TCF7L2|TDGF1|LUZP1|FZD4|TEAD2|SERPINB7|NRP2|KLF4|SEMA3E|HDAC9|CALCRL|CD160|EPN2|ZFPM2|ANGPTL3|HIPK2|ANGPT4|RIN2|EG…	5.13446e-05	0.00633702
GO:0016482	GO Biological Processes	cytosolic transport	27	AP2A1|AP1G1|ARL1|CLTC|EMP2|PIK3C3|MAPK1|SORL1|TRAPPC10|LAPTM5|SPAG9|SYT7|TBC1D5|RAB21|KIF1B|DENND5A|HEATR5A|SNX8|RAB6B|MAGEL2|SNX6|SNX16|TBC1D17|ANKRD27|RAB6C|TMEM87B|VTI1A	4.95526e-05	0.00633702
GO:0070838	GO Biological Processes	divalent metal ion transport	55	ADORA2A|BDKRB1|CACNA1C|CACNA1S|CACNG1|CHRNA7|EPB41|PTK2B|FGF2|GNAO1|MCHR1|GRIN2B|HCRT|HRC|ITPR1|LGALS3|TRPM1|SLC11A2|OPRD1|PDE4B|PDE4D|PKD1|PML|PSEN1|RCVRN|RRAD|RYR3|SLC8A1|TRPC4|TRPM2|WFS1|CUL5|NOL3|HAP1|CALCRL|ZMPSTE24|CACNG3|CACNG4|SLC39A1|SLC39A2|TPCN1|TRPM4|TRPM7|JPH3|SLC30A5|TRPM3|TMEM163|UBASH3B|SESTD1|SMDT1|TMC1|DHRS7C|SLC39A11|SLC39A12|PKD1L3	5.0143e-05	0.00633702
GO:0055088	GO Biological Processes	lipid homeostasis	26	ABCA3|ADORA1|AKR1C1|GOT1|INS|ITGB6|LCAT|LIPC|PPARG|PRKAA1|RORA|SOAT1|PLA2G10|ABCB11|IRS2|LIPG|HDAC9|RALY|ANGPTL3|COMMD9|ACOXL|APOM|RCN3|SESN2|ORMDL3|GPIHBP1	5.10844e-05	0.00633702
WP3303	WikiPathways	RAC1/PAK1/p38/MMP2 Pathway	15	ANGPT1|ERBB2|GRB7|ITGB1|MYC|NCK1|NRAS|MAPK1|MAPK9|RAC1|STAT5A|STAT5B|TNIP1|ANGPT4|TNIP3	5.14302e-05	0.00633702
GO:0051259	GO Biological Processes	protein complex oligomerization	33	ABCA3|BLM|C9|GRIN2B|PRMT1|KCNA7|KCNB1|KCNC2|KCND3|KCNS1|KRT1|MIF|TRPM1|PKD1|RYR3|SLC1A2|SYCP1|TRPM2|RNF112|NOL3|G3BP2|ARC|KCTD2|ZDHHC1|UPB1|TRPM4|TRPM7|GSDMD|TRPM3|KCTD19|KCNG3|CRTC2|KCTD8	5.16462e-05	0.00633702
GO:0001505	GO Biological Processes	regulation of neurotransmitter levels	44	ADORA2A|DAGLA|CD34|CYP1B1|PTK2B|GART|GCH1|GRM4|HCRT|HDC|INSR|ITGB1|PSEN1|PTPRN2|RAC1|RORA|SLC1A2|SLC18A1|TH|SYN3|PPFIA4|PPFIA3|SYT7|KLF4|SDS|RIMS1|ARL6IP1|DDAH2|PHGDH|PCLO|ZNF219|UPB1|MCTP2|LIN7B|SLC44A4|SYT8|BTBD9|SYT2|SIRPA|SYT9|PRIMA1|DAGLB|SYT10|STX19	5.21262e-05	0.00633702
GO:0051384	GO Biological Processes	response to glucocorticoid	23	ABCA3|ALDH3A1|AQP1|ZFP36L1|GHRHR|GOT1|HMGB1|HSD3B1|HSD3B2|HSD11B2|PAPPA|PCK1|PCK2|PTAFR|RPS6KB1|SLIT3|TAT|TH|UBE2L3|USP8|BCL2L11|FAM107A|NPAS4	5.26871e-05	0.00637012
GO:0051962	GO Biological Processes	positive regulation of nervous system development	61	ABL2|AP2A1|ATF1|BMP4|MYRF|CNTN1|DAB1|DSCAM|EPHA3|EPHB1|EPHB2|PTK2B|LTA|NBL1|NCK1|NME1|NME2|NTRK2|PCP4|PLXNA2|PPARG|PRKCH|RELN|PSEN1|REG1A|ROBO2|TCF12|XRCC2|RNF112|FZD4|RASAL1|NUMB|HAP1|SPAG9|MAP3K13|GPR37L1|CPNE6|IST1|PLXNC1|AVIL|FUT9|RIMS1|RAB21|KDM1A|COBL|MMD|SLITRK5|ITSN2|PARP6|SEMA6A|LRRN1|IRX3|NDNF|FBXO31|ANKRD27|PLXNA4|ZNF804A|SLITRK1|SYT2|MMD2|VWC2	5.61439e-05	0.00664737
GO:0045786	GO Biological Processes	negative regulation of cell cycle	70	BLM|BMP4|ZFP36L1|BUB1|CCNB1|CDK1|CDK7|CDKN3|GADD45A|DLG1|DNA2|E2F4|E4F1|GML|HHEX|PRMT1|HUS1|IFNW1|MIF|MYC|MYOG|NOTCH2|ORC1|PKD1|PML|PRKAA1|MAP2K6|PSMB10|PSMC6|PSMD3|PSME1|PSME2|RAD17|RPA2|RPS6KA2|SETMAR|TCF7L2|TFDP2|WEE1|XRCC3|RNF112|CDC7|MAD1L1|EED|KLF4|PSMF1|RBX1|CTDSP2|IPO7|CGRRF1|RRAGA|EHMT2|ZWINT|NUDT6|FAM107A|ATF5|DYNC1LI1|TEX14|SUSD2|TRIM39|MLST8|FBXO31|CEP63|CAB39L|MED25|CHMP4C|DCUN1D3|HU…	5.59663e-05	0.00664737
GO:0034612	GO Biological Processes	response to tumor necrosis factor	42	TNFRSF17|ZFP36L1|CHI3L1|PTK2B|GCH1|GGT5|UBE2K|HSPA1A|HSPA1B|LTA|MYOG|PCK1|PCK2|MAPK1|PSMB10|PSMC6|PSMD3|PSME1|PSME2|RORA|RPS6KB1|CCL1|CCL13|SYK|TDGF1|LAPTM5|TCL1A|TRADD|NOL3|MAP3K14|PSMF1|PIAS3|PPARGC1A|CLDN18|RNF31|SMPD4|SPPL2A|EDARADD|COMMD7|HIPK1|PELI3|OCLN	5.53691e-05	0.00664737
GO:0071363	GO Biological Processes	cellular response to growth factor stimulus	77	BMP4|BMPR1B|ZFP36L1|CD44|COL3A1|ERBB2|ERBB4|FBN1|FGF2|FGFR2|GDF9|GOT1|HHEX|HNRNPF|HSPA1A|HTR3A|ITGB1|ITGB6|MYOG|NBL1|NDN|NOTCH2|NTRK2|OPRD1|PDGFRA|PML|POLR2K|PPARG|MAPK1|MAPK7|MAP2K5|RPS6KB1|SORL1|STAT5B|TDGF1|TH|FZD4|NRP2|HAP1|USP8|PDCD5|SLC33A1|KLF4|ADAMTS3|GDF3|SPRY1|PPARGC1A|FERMT2|EPN2|KIF1B|ACAP2|FGF21|DKK3|HIPK2|CHST11|PARD6A|TRIM33|IL17RD|PMEPA1|DUSP22|SEMA6A|SNX6|PRDM14|PBLD|TMEM108|NDNF…	5.60647e-05	0.00664737
GO:0043009	GO Biological Processes	chordate embryonic development	65	ADCY9|ANGPT1|ASCL2|BMP4|ZFP36L1|CCNB1|COL11A1|DLG1|ELF3|FGFR2|FOXF1|GJB3|GJB5|HOXC4|HOXC6|HOXC9|PRMT1|IGF2|LRP6|NOTCH2|NPAT|PCDH8|PDGFRA|PKD1|PLXNA2|POU5F1|MAPK1|PSEN1|RBBP6|STK4|TSC2|XRCC2|LUZP1|ALX1|TEAD2|COPS2|ADAMTS3|IFT140|BCL2L11|SIX2|COBL|SATB2|ZFPM2|MAFF|PHGDH|PTPN18|SLC39A1|CECR2|CHST11|PCDH12|NCAPG2|DYNC2I1|DSCAML1|PRDM14|XYLT1|HS3ST6|PHACTR4|FUZ|TET1|CMIP|CCM2|PRICKLE1|DZIP1L|ARL13B|SM…	5.71728e-05	0.00673431
GO:0010638	GO Biological Processes	positive regulation of organelle organization	70	ADRB2|BTC|CAPG|CCNB1|CSF3|CTNNA2|DLG1|PTK2B|FEN1|GMFB|HSPA1A|HSPA1B|HSPA1L|IGF2|INS|INSR|NCK1|PARN|PMAIP1|PML|PRKAA1|MAPK1|MAPK9|RAC1|RP1|SMARCB1|TFDP2|UBE2L3|HAP1|PDCD5|RPS6KA5|PPM1F|DLGAP5|FCHSD2|G3BP2|BCL2L11|RAD50|CDC42EP2|PPARGC1A|FERMT2|PNKP|PPM1E|CCT5|KDM1A|NUP62|CIDEB|FHOD1|SNX9|STX18|TOMM7|MAGEL2|BCAS3|PIH1D1|RNF31|ARHGEF10L|RHOU|ACD|MICALL2|FUZ|TET1|DDHD1|SETDB2|NEK7|SYT9|MAPK15|EPGN|NS…	5.88185e-05	0.00689263
GO:0001954	GO Biological Processes	positive regulation of cell-matrix adhesion	13	CDH13|EMP2|PTK2B|FUT1|JUP|PTPRJ|RAC1|RRAS|GFUS|PPM1F|FERMT2|RIN2|FMN1	6.1443e-05	0.00710542
GO:0050804	GO Biological Processes	modulation of chemical synaptic transmission	51	ADORA1|ADORA2A|ADRB2|BCR|CDH1|CHRNA7|CRHR2|EPHB2|PTK2B|GRIA1|GRID1|GRIN2B|GRM4|GRM8|HCRT|INS|ITGB1|KCNB1|NFATC4|NTRK2|PRKAR1B|MAPK1|RELN|PSEN1|STAU1|TNR|SYN3|PPFIA3|HAP1|SYT7|USP8|CACNG3|FAM107A|DLGAP4|RIMS1|ARC|RAB26|RNF19A|CACNG4|PXK|MCTP2|JPH3|ABHD6|LRFN2|LRRC4C|TMEM108|CNTNAP4|BTBD9|SYT9|NPAS4|GRID2IP	6.15673e-05	0.00710542
GO:0071453	GO Biological Processes	cellular response to oxygen levels	33	AQP1|ZFP36L1|CCNB1|CD34|FABP1|HMOX1|MYC|OPRD1|PCK1|PMAIP1|PPARG|PRKAA1|PSMB10|PSMC6|PSMD3|PSME1|PSME2|RORA|SLC8A1|CUL2|NOL3|ATP6V0D1|PSMF1|RBX1|NDRG1|ACAA2|PPARGC1A|HIPK2|ANGPT4|EGLN1|NDNF|CCDC115|STOX1	6.14524e-05	0.00710542
GO:0007045	GO Biological Processes	cell-substrate adherens junction assembly	17	ACTN1|ACTN3|BCR|EPHA3|PTK2B|PTPRJ|RAC1|PPM1F|SORBS1|FERMT2|FAM107A|BCAS3|THSD1|DUSP22|PEAK1|PHLDB2|FMN1	6.30228e-05	0.00719526
GO:0048041	GO Biological Processes	focal adhesion assembly	17	ACTN1|ACTN3|BCR|EPHA3|PTK2B|PTPRJ|RAC1|PPM1F|SORBS1|FERMT2|FAM107A|BCAS3|THSD1|DUSP22|PEAK1|PHLDB2|FMN1	6.30228e-05	0.00719526
GO:0016049	GO Biological Processes	cell growth	56	ALCAM|BDKRB1|DPYSL2|DSCAM|ERBB2|PTK2B|GDF9|GNG4|HSPA1A|HSPA1B|INS|NDN|PML|PPARG|PPT1|MAP2K5|PTPRJ|REG1A|SLIT3|TNR|RASAL1|NRP2|SPAG9|MAP3K13|DCLK1|CPNE6|ULK2|SEMA3E|IST1|ARHGEF11|KIF14|SGK2|NET1|CGRRF1|FAM107A|RIMS1|RAB21|FSTL4|COBL|N6AMT1|ITSN2|SEMA6A|DIP2B|PAPPA2|TMEM108|SEMA6D|SLC44A4|KAZALD1|SESN2|DCUN1D5|MFSD2A|PLXNA4|DCUN1D3|NRN1L|SYT2|TRIM40	6.36052e-05	0.00719526
GO:0072511	GO Biological Processes	divalent inorganic cation transport	55	ADORA2A|BDKRB1|CACNA1C|CACNA1S|CACNG1|CHRNA7|EPB41|PTK2B|FGF2|GNAO1|MCHR1|GRIN2B|HCRT|HRC|ITPR1|LGALS3|TRPM1|SLC11A2|OPRD1|PDE4B|PDE4D|PKD1|PML|PSEN1|RCVRN|RRAD|RYR3|SLC8A1|TRPC4|TRPM2|WFS1|CUL5|NOL3|HAP1|CALCRL|ZMPSTE24|CACNG3|CACNG4|SLC39A1|SLC39A2|TPCN1|TRPM4|TRPM7|JPH3|SLC30A5|TRPM3|TMEM163|UBASH3B|SESTD1|SMDT1|TMC1|DHRS7C|SLC39A11|SLC39A12|PKD1L3	6.3469e-05	0.00719526
R-HSA-373760	Reactome Gene Sets	L1CAM interactions	21	AP2A1|ALCAM|ANK3|CLTC|CNTN1|CSNK2B|DLG1|DPYSL2|EPHB2|ITGB1|KCNQ3|MAPK1|RAC1|RPS6KA2|ITGA10|NUMB|NRP2|RPS6KA5|DNM3|TUBAL3|TUBA3E	6.47715e-05	0.0072911
GO:0099177	GO Biological Processes	regulation of trans-synaptic signaling	51	ADORA1|ADORA2A|ADRB2|BCR|CDH1|CHRNA7|CRHR2|EPHB2|PTK2B|GRIA1|GRID1|GRIN2B|GRM4|GRM8|HCRT|INS|ITGB1|KCNB1|NFATC4|NTRK2|PRKAR1B|MAPK1|RELN|PSEN1|STAU1|TNR|SYN3|PPFIA3|HAP1|SYT7|USP8|CACNG3|FAM107A|DLGAP4|RIMS1|ARC|RAB26|RNF19A|CACNG4|PXK|MCTP2|JPH3|ABHD6|LRFN2|LRRC4C|TMEM108|CNTNAP4|BTBD9|SYT9|NPAS4|GRID2IP	6.54789e-05	0.0073346
GO:0006511	GO Biological Processes	ubiquitin-dependent protein catabolic process	71	CCNB1|CDK1|PTK2B|UBE2K|HSPA1A|HSPA1B|NEDD8|PML|MAPK9|PSEN1|PSMB10|PSMC6|PSMD3|PSME1|PSME2|RBBP6|FBXW4|STYX|TAF9|UBE2L3|USP1|WFS1|XPO1|LAPTM5|BAG6|CUL5|CUL2|EIF3H|BTRC|USP8|PSMF1|BAG5|USP34|KIF14|RBX1|UBE4B|WWP2|ATE1|KCTD2|RNF19A|RCHY1|WWTR1|LTN1|RNF115|HIPK2|VPS36|UBAP1|BFAR|ASB2|TOLLIP|SGTB|RNF125|FBXL8|RNF130|TRIM39|KLHL8|TP53INP2|ANAPC1|RMND5A|FBXO31|DCAF11|USP42|LNX1|AGBL4|SPSB3|DERL3|SOCS4|P…	6.69039e-05	0.00745766
WP3932	WikiPathways	Focal Adhesion-PI3K-Akt-mTOR-signaling pathway	40	ANGPT1|COL3A1|COL11A1|CSF3|FGF2|FGFR2|GNG4|IFNB1|IL7R|INS|INSR|ITGB1|ITGB6|LAMB3|NRAS|PDGFRA|PPP2R2B|PPP2R2C|PRKAA1|MAPK1|RELN|RPS6KB1|TNR|TSC2|TCL1A|ITGA10|IRS2|TCL1B|PPARGC1A|PHLPP2|FGF21|ANGPT4|PPP2R3C|GNG12|PDGFC|MLST8|CAB39L|AKT1S1|CREB3L4|CRTC2	6.7467e-05	0.00748393
GO:0070848	GO Biological Processes	response to growth factor	79	BMP4|BMPR1B|ZFP36L1|CD44|COL3A1|ERBB2|ERBB4|FBN1|FGF2|FGFR2|GDF9|GOT1|HHEX|HNRNPF|HSPA1A|HTR3A|ITGB1|ITGB6|KCNC2|MYC|MYOG|NBL1|NDN|NOTCH2|NTRK2|OPRD1|PDGFRA|PML|POLR2K|PPARG|MAPK1|MAPK7|MAP2K5|RPS6KB1|SORL1|STAT5B|TDGF1|TH|FZD4|NRP2|HAP1|USP8|PDCD5|SLC33A1|KLF4|ADAMTS3|GDF3|SPRY1|PPARGC1A|FERMT2|EPN2|KIF1B|ACAP2|FGF21|DKK3|HIPK2|CHST11|PARD6A|TRIM33|IL17RD|PMEPA1|DUSP22|SEMA6A|SNX6|PRDM14|PBLD|TM…	7.34869e-05	0.00804003
ko04152	KEGG Pathway	AMPK signaling pathway	21	INS|INSR|LEPR|PCK1|PCK2|PPARG|PPP2R2B|PPP2R2C|PRKAA1|RPS6KB1|TSC2|IRS2|PPARGC1A|PPP2R3C|G6PC2|SCD5|CAB39L|AKT1S1|CPT1C|CREB3L4|CRTC2	7.34537e-05	0.00804003
R-HSA-6794362	Reactome Gene Sets	Protein-protein interactions at synapses	17	DLG1|EPB41|GRIA1|GRIN2B|PPFIBP2|PPFIA4|PPFIA3|SYT7|DLGAP4|SLITRK5|LRFN2|LIN7B|SLITRK1|SYT2|SYT9|SYT10|LRRTM1	7.35358e-05	0.00804003
GO:0072329	GO Biological Processes	monocarboxylic acid catabolic process	23	ACAT1|ALDH3A2|AUH|ECI1|FABP1|PCCA|PCK1|PCK2|PGD|ABHD16A|ABCB11|IRS2|ACAA2|SLC25A17|CRYL1|HAO2|CYP2W1|ACOXL|ASRGL1|SESN2|MFSD2A|CPT1C|NUDT7	7.48332e-05	0.00805396
GO:2000969	GO Biological Processes	positive regulation of AMPA receptor activity	5	ADRB2|RELN|CACNG3|ARC|CACNG4	7.44634e-05	0.00805396
ko04360	KEGG Pathway	Axon guidance	27	BMPR1B|DPYSL2|EPHA3|EPHB1|EPHB2|ITGB1|ABLIM1|NCK1|NFATC2|NFATC4|NRAS|PLXNA2|MAPK1|RAC1|ROBO2|RRAS|SLIT3|TRPC4|SEMA3E|PLXNC1|ARHGEF12|PARD6A|ENAH|SEMA6A|LRRC4C|SEMA6D|PLXNA4	7.4507e-05	0.00805396
GO:0071396	GO Biological Processes	cellular response to lipid	64	ABL2|AQP1|BMP4|ZFP36L1|CBFB|CCNB1|CSF3|DEFA1|DEFA4|DEFA5|DEFA6|EPHA3|PTK2B|FGFR2|GHRHR|GJB3|HMGB1|IRF3|LRP6|LTF|SCGB2A2|MN1|MYOG|NFATC4|NFKBIL1|NME1|NME2|PCK1|PCK2|PDE4B|PPARG|PRKAA1|MAPK1|PTAFR|PTGER4|RORA|RPS6KB1|UBE2L3|NCOA4|NCOA3|FZD4|TEAD2|USP8|KLF4|BCL2L11|PPARGC1A|FAM107A|FZD10|IL36B|IL36A|CD274|UBR5|IL36G|PMEPA1|AACS|DDX54|TNIP3|PDCD1LG2|NLRP3|CST11|SIRPA|NLRP7|NPAS4|DEFA1B	7.5073e-05	0.00805396
GO:0034504	GO Biological Processes	protein localization to nucleus	37	ANGPT1|BMP4|CBLB|CDK1|CDH1|CSE1L|HHEX|INS|JUP|PML|MAPK1|PSEN1|SYK|TSC2|ZBTB16|DCLK1|NUP153|NUTF2|IPO7|SIX2|FERMT2|CCT5|SUN1|NUP62|NPAP1|WWTR1|CLDN18|UBR5|LARP7|IPO4|SESN2|POM121L2|ORMDL3|TRIM40|PRICKLE1|CHCHD10|RGPD3	7.72746e-05	0.00825141
GO:0031000	GO Biological Processes	response to caffeine	7	ADORA2A|CACNA1S|PPARG|PRKAA1|RYR3|SLC8A1|PPARGC1A	7.93094e-05	0.00839027
GO:0036270	GO Biological Processes	response to diuretic	7	ADORA2A|CACNA1S|PPARG|PRKAA1|RYR3|SLC8A1|PPARGC1A	7.93094e-05	0.00839027
GO:1903707	GO Biological Processes	negative regulation of hemopoiesis	25	APCS|BMP4|ZFP36L1|CBFB|DTX1|ERBB2|PTK2B|FBN1|HMGB1|PRMT1|IFNB1|LTF|MYC|NME1|NME2|DPF2|STAT5B|ZBTB16|CARTPT|PIAS3|CLDN18|KLF13|NCAPG2|ZC3H8|UBASH3B	8.04779e-05	0.00847466
GO:0030098	GO Biological Processes	lymphocyte differentiation	45	RHOH|BMP4|ZFP36L1|CBFB|CD8A|CDH17|CCR6|DTX1|ERBB2|PTK2B|HHEX|HMGB1|IFNB1|IFNW1|IL7R|IRF4|ITGB1|ITK|LEPR|NFATC2|NOTCH2|PCK1|PTGER4|PTPRJ|RORA|ST3GAL1|STAT5B|SYK|TPD52|ZBTB16|AP3B1|LY6D|HDAC9|MERTK|RIPK3|IKZF3|IL36B|PPP2R3C|SLAMF8|PREX1|ZC3H8|CMTM7|NLRP3|NKX2-3|GPR89A	8.08495e-05	0.00847474
R-HSA-112314	Reactome Gene Sets	Neurotransmitter receptors and postsynaptic signal transmission	30	ADCY9|AP2A1|CHRNA7|DLG1|ERBB4|GABRB2|GABRB3|GNG4|GRIA1|GRIN2B|HTR3A|KCNJ3|KCNJ5|NRAS|PRKAA1|PRKAR1B|MAPK1|RAC1|RPS6KA2|HTR3B|PPM1F|CACNG3|PPM1E|CACNG4|GNG12|LIN7B|TUBAL3|NCALD|TUBA3E|ADCY4	8.33282e-05	0.00869467
GO:0071322	GO Biological Processes	cellular response to carbohydrate stimulus	23	ZFP36L1|GHRHR|KCNB1|NME1|NME2|PCK1|PCK2|PRKAA1|MAP2K6|PTPRN2|RAC1|SMARCB1|TH|ZNF236|PLA2G6|IRS2|BRSK2|CALCRL|PPARGC1A|FGF21|TRPM4|PIH1D1|AACS	8.38767e-05	0.00871212
GO:0071902	GO Biological Processes	positive regulation of protein serine/threonine kinase activity	43	ADORA1|ADRB2|BMP4|CCNB1|CDK1|CHRNA7|GADD45A|ERBB2|PTK2B|FGF2|GRM4|IGF2|INSR|LTF|PKD1|PPIA|PRKAA1|MAPK1|MAP2K5|MAP2K6|PSEN1|STK4|SYK|TDGF1|TCL1A|FZD4|MAP3K14|SPAG9|MAP3K13|CARTPT|TCL1B|TELO2|NOD1|FERMT2|FZD10|MAPK8IP3|PIH1D1|PDGFC|MLST8|CAB39L|TRAF7|CCNY|EPGN	8.74351e-05	0.0089999
GO:0043632	GO Biological Processes	modification-dependent macromolecule catabolic process	72	CCNB1|CDK1|PTK2B|UBE2K|HSPA1A|HSPA1B|NEDD8|PML|MAPK9|PSEN1|PSMB10|PSMC6|PSMD3|PSME1|PSME2|RBBP6|FBXW4|STYX|TAF9|UBE2L3|USP1|WFS1|XPO1|LAPTM5|BAG6|CUL5|CUL2|EIF3H|BTRC|USP8|PSMF1|BAG5|USP34|KIF14|RBX1|ZMPSTE24|UBE4B|WWP2|ATE1|KCTD2|RNF19A|RCHY1|WWTR1|LTN1|RNF115|HIPK2|VPS36|UBAP1|BFAR|ASB2|TOLLIP|SGTB|RNF125|FBXL8|RNF130|TRIM39|KLHL8|TP53INP2|ANAPC1|RMND5A|FBXO31|DCAF11|USP42|LNX1|AGBL4|SPSB3|DERL…	8.73083e-05	0.0089999
GO:0031334	GO Biological Processes	positive regulation of protein complex assembly	38	ABCA3|CAPG|CDH17|CSF3|CTNNA2|DLG1|PTK2B|GMFB|HSPA1A|HSPA1B|LGALS3|NCK1|MAPK9|PSMC6|RAC1|RPA2|SYK|TCL1A|MED24|FCHSD2|G3BP2|RBX1|BCL2L11|CDC42EP2|FERMT2|ZDHHC1|SNX9|TPPP3|MAGEL2|RASIP1|PIH1D1|ATAT1|MED25|TPPP2|FMN1|USP50|TRABD2B|OCLN	8.82372e-05	0.00904174
GO:0043062	GO Biological Processes	extracellular structure organization	54	CAPG|CAPN1|CD34|CD44|CDH1|COL3A1|COL8A1|COL11A1|CST3|CYP1B1|ELF3|ETS1|FBN1|FGF2|FOXF1|ITGB1|ITGB6|LAMB3|LCAT|LIPC|LOXL1|MFAP4|MMP11|PDGFRA|SOAT1|TLL1|TNR|PXDN|PLA2G10|ITGA10|LIPG|ADAMTS3|NID2|ABCA5|APOM|TEX14|MMP26|HPSE2|NDNF|GFOD2|KAZALD1|MFSD2A|PAPLN|PHLDB2|COL23A1|ADAMTSL1|NOXO1|EGFLAM|EXOC8|COL22A1|ADAMTS17|GPIHBP1|COL28A1|ATXN1L	8.96447e-05	0.00914496
GO:0071456	GO Biological Processes	cellular response to hypoxia	30	AQP1|ZFP36L1|CCNB1|CD34|FABP1|HMOX1|MYC|OPRD1|PCK1|PMAIP1|PRKAA1|PSMB10|PSMC6|PSMD3|PSME1|PSME2|RORA|SLC8A1|CUL2|NOL3|PSMF1|RBX1|NDRG1|ACAA2|PPARGC1A|HIPK2|ANGPT4|EGLN1|NDNF|STOX1	9.11776e-05	0.00926
GO:0071356	GO Biological Processes	cellular response to tumor necrosis factor	39	TNFRSF17|ZFP36L1|CHI3L1|PTK2B|UBE2K|HSPA1A|HSPA1B|LTA|MYOG|PCK1|PCK2|MAPK1|PSMB10|PSMC6|PSMD3|PSME1|PSME2|RORA|CCL1|CCL13|SYK|TDGF1|LAPTM5|TCL1A|TRADD|NOL3|MAP3K14|PSMF1|PIAS3|PPARGC1A|CLDN18|RNF31|SMPD4|SPPL2A|EDARADD|COMMD7|HIPK1|PELI3|OCLN	9.27002e-05	0.00937298
GO:0007265	GO Biological Processes	Ras protein signal transduction	43	ABL2|AIF1|ARHGAP5|RHOH|BCR|CDH13|RCC1|COL3A1|EPHB2|FGF2|NOTCH2|NRAS|RAC1|RRAS|RASAL1|IRS2|USP8|CYTH3|ARHGEF11|ELMO1|G3BP2|DENND4B|KIF14|SPRY1|NET1|CDC42EP2|ARFGEF2|GRAP|RAB21|ARHGEF12|NUP62|ARHGEF3|RASIP1|LRRC59|DENND4C|RHOU|PHACTR4|RAB42|CCDC125|MMD2|SCAI|USP50|RAB15	9.35581e-05	0.00941804
GO:0034333	GO Biological Processes	adherens junction assembly	18	ACTN1|ACTN3|BCR|EPHA3|PTK2B|PTPRJ|RAC1|PPM1F|SORBS1|FERMT2|FAM107A|BCAS3|THSD1|DUSP22|PEAK1|PHLDB2|HIPK1|FMN1	9.4111e-05	0.00943215
R-HSA-6798695	Reactome Gene Sets	Neutrophil degranulation	56	CAPN1|CD44|CHI3L1|CHIT1|CSNK2B|CST3|CTSD|DEFA1|DEFA4|GDI2|GYG1|HMGB1|HSPA1A|HSPA1B|JUP|KRT1|LGALS3|LTF|MIF|NEU1|NME2|NRAS|SERPINB10|PKM|PKP1|PPIA|MAPK1|PSEN1|PSMD3|PTAFR|PTPRJ|PTPRN2|PYGL|RAC1|RNASE2|TNFAIP6|TRPM2|RNASET2|IST1|CAP1|OLFM4|METTL7A|COMMD9|DYNC1LI1|CALML5|TOLLIP|CMTM6|GSDMD|GHDC|ORMDL3|SLC15A4|ARL8A|SIRPA|CLEC4C|NME1-NME2|DEFA1B	9.45367e-05	0.00943344
GO:0031346	GO Biological Processes	positive regulation of cell projection organization	47	ABL2|AP2A1|ATF1|CNTN1|DSCAM|EPHA3|PTK2B|INS|NCK1|NME1|NME2|NTRK2|PLXNA2|RELN|PSEN1|RAC1|REG1A|ROBO2|RP1|FZD4|RASAL1|HAP1|MAP3K13|CPNE6|IST1|PLXNC1|CDC42EP2|AVIL|FUT9|RIMS1|RAB21|KDM1A|COBL|DNM3|ITSN2|BCAS3|PARP6|NDNF|FBXO31|FUZ|ANKRD27|MIEN1|PLXNA4|ZNF804A|SLITRK1|SYT2|OCLN	9.58219e-05	0.00949101
GO:0045596	GO Biological Processes	negative regulation of cell differentiation	79	APCS|ASCL2|BMP4|ZFP36L1|CBFB|CDSN|COL3A1|CRP|DAB1|DTX1|EPHB1|EPHB2|ERBB2|ERBB4|PTK2B|FBN1|HMGB1|PRMT1|IFNB1|IGF2|LTF|MMP11|MYC|NFATC2|NFATC4|NME1|NME2|REG3A|PPARG|MAPK1|PSEN1|PTPRG|DPF2|RORA|SIX3|SORL1|STAT5B|TBX5|TNR|ZBTB16|SPAG9|GPR37L1|BAG5|GDF3|CARTPT|SEMA3E|LRIG2|SPRY1|HMG20A|PIAS3|SIX2|FERMT2|ZHX2|FSTL4|DENND5A|ZFPM2|ABCA5|PRAME|WWTR1|DNM3|CLDN18|KLF13|IL17RD|TRPM4|NCAPG2|SEMA6A|DIP2B|PBLD|…	9.59443e-05	0.00949101
GO:1902532	GO Biological Processes	negative regulation of intracellular signal transduction	64	ABL2|ACTN3|RHOH|BDKRB2|BMP4|CD44|DAB1|DLG1|DUSP8|EPHB2|MECOM|HSPA1A|INS|ITPR1|MARK3|MIF|MYC|PDE4B|PDE4D|PKHD1|PPIA|PRKAA1|MAPK7|PTPRJ|RORA|SORL1|TAF9|TIMP3|TSC2|PSCA|RASAL1|NOL3|KLF4|BAG5|SPRY1|TNIP1|KDM1A|PHLPP2|GPD1L|PHLDA3|NUP62|VRK3|RASIP1|RNF125|UBAP2|TRIM39|NDRG2|SEMA6A|TNIP3|BCL2L12|SESN2|AKT1S1|CGNL1|NLRP12|MARVELD3|NLRP3|TRIM40|SIRPA|C12orf66|OTUD7A|CCDC125|LEMD2|C3orf33|SCAI	9.69556e-05	0.00954856
GO:0043254	GO Biological Processes	regulation of protein complex assembly	57	ABCA3|CAPG|CDH17|CSF3|CTNNA2|DLG1|PTK2B|GMFB|HMGB1|HSPA1A|HSPA1B|LCAT|LGALS3|NCK1|OPRD1|PRKAA1|MAPK9|PSMC6|PTGER4|RAC1|RPA2|SORL1|SYK|TCL1A|MED24|FCHSD2|G3BP2|KIF14|RBX1|BCL2L11|CDC42EP2|AVIL|FERMT2|CAMSAP2|RPL13A|STXBP6|ZDHHC1|SNX9|TPPP3|MAGEL2|RASIP1|PIH1D1|HJURP|PMEPA1|PREX1|ATAT1|MED25|ANKRD27|TPPP2|CAMSAP1|SLC39A12|MAPK15|FMN1|USP50|PFN4|TRABD2B|OCLN	9.94069e-05	0.00954856
GO:0031640	GO Biological Processes	killing of cells of other organism	14	DEFA1|DEFA4|DEFA5|DEFA6|HTN1|HTN3|KRT6A|LTF|CCL13|SYK|BCL2L11|REG3G|CST11|DEFA1B	9.98603e-05	0.00954856
GO:0044364	GO Biological Processes	disruption of cells of other organism	14	DEFA1|DEFA4|DEFA5|DEFA6|HTN1|HTN3|KRT6A|LTF|CCL13|SYK|BCL2L11|REG3G|CST11|DEFA1B	9.98603e-05	0.00954856
GO:0006637	GO Biological Processes	acyl-CoA metabolic process	19	ACAT1|HMGCS2|OGDH|PDHB|PPT1|SUCLG2|ACOT2|PDPR|PDP2|ELOVL6|SCD5|ELOVL7|ACSF2|ACSBG2|ACOT4|NUDT7|ACSM4|ACOT1|ACOT6	0.000100254	0.00954856
GO:0035383	GO Biological Processes	thioester metabolic process	19	ACAT1|HMGCS2|OGDH|PDHB|PPT1|SUCLG2|ACOT2|PDPR|PDP2|ELOVL6|SCD5|ELOVL7|ACSF2|ACSBG2|ACOT4|NUDT7|ACSM4|ACOT1|ACOT6	0.000100254	0.00954856
GO:0043434	GO Biological Processes	response to peptide hormone	52	ADCY9|AGRP|APOBEC1|ZFP36L1|AP3S1|CRHR2|CYP11B1|CYP11B2|FBN1|GHRHR|GLP1R|GOT1|GRB7|HHEX|HSD11B2|IDE|IGF2|INS|INSR|LRP6|MAS1|NCK1|NME2|REG3A|PCK1|PCK2|PKM|PPARG|PRKAA1|PRKAR1B|RAB13|REG1A|REG1B|RPS6KB1|SORL1|STAT5A|STAT5B|TH|TSC2|IRS2|ATP6V0D1|GLP2R|HDAC9|SORBS1|FGF21|GAL|DENND4C|SESN2|GNRHR2|REG3G|ADCY4|RAB15	0.000100287	0.00954856
M92	Canonical Pathways	PID ANGIOPOIETIN RECEPTOR PATHWAY	12	ANGPT1|ETS1|FGF2|GRB7|ITGB1|NCK1|MAPK1|RAC1|RPS6KB1|STAT5A|STAT5B|ANGPT4	9.79451e-05	0.00954856
M67	Canonical Pathways	PID ARF6 TRAFFICKING PATHWAY	12	ADRB2|CDH1|CLTC|INS|ITGB1|KLC1|NME1|ITGA10|SPAG9|MAPK8IP3|EXOC6|EXOC2	9.79451e-05	0.00954856
GO:0035690	GO Biological Processes	cellular response to drug	44	AQP1|BLM|CACNA1S|CDH1|CHRNA7|CYP1B1|ETS1|FABP1|HMOX1|JUP|KCNC2|KCNQ1|LY6H|MYC|NME1|PCK1|PCK2|PDE4B|PRKAA1|MAPK1|MAPK7|PTAFR|RPS6KB1|RYR3|SLC8A1|TH|TRPM2|RNF112|USP8|GPR37L1|KLF4|PPM1F|NET1|NOD1|PPARGC1A|RIPK3|PPM1E|FGF21|TRPM4|SLAMF8|LY6G6D|GOLPH3|SIRPA|UGT3A2	0.000102695	0.00973731
GO:0030336	GO Biological Processes	negative regulation of cell migration	42	ADARB1|ADORA1|AIF1|CDH1|COL3A1|CSNK2B|CYP1B1|DACH1|GADD45A|DDT|ERBB4|FGF2|HMGB1|HMOX1|JUP|MIF|NBL1|PPARG|MAP2K5|PTGER4|PTPRG|PTPRJ|PTPRM|RAC1|RRAS|TBX5|KLF4|PPARGC1A|LRCH1|ANGPT4|SLAMF8|DUSP22|SLURP1|ABHD6|PBLD|SEMA6D|FUZ|PHLDB2|MARVELD3|CLDN19|MAPK15|SCAI	0.000103958	0.00981629
GO:0010976	GO Biological Processes	positive regulation of neuron projection development	37	ABL2|AP2A1|ATF1|CNTN1|DSCAM|EPHA3|PTK2B|NCK1|NME1|NME2|NTRK2|PLXNA2|RELN|PSEN1|REG1A|ROBO2|FZD4|RASAL1|MAP3K13|CPNE6|IST1|PLXNC1|AVIL|FUT9|RIMS1|RAB21|KDM1A|COBL|ITSN2|PARP6|NDNF|FBXO31|ANKRD27|PLXNA4|ZNF804A|SLITRK1|SYT2	0.000104697	0.00984535
ko04024	KEGG Pathway	cAMP signaling pathway	29	ADCY9|ADCYAP1R1|ADORA1|ADORA2A|ADRB2|ATP1B3|FXYD2|CACNA1C|CACNA1S|FSHR|GLP1R|GRIA1|GRIN2B|HTR1D|HTR1E|HTR4|HTR6|PDE4B|PDE4D|MAPK1|MAPK9|RAC1|RRAS|VIPR2|ABCC4|CALML5|ARAP3|CREB3L4|ADCY4	0.000106857	0.0100074
GO:1904906	GO Biological Processes	positive regulation of endothelial cell-matrix adhesion via fibronectin	4	FUT1|RRAS|GFUS|RIN2	0.000108491	0.0101189
M3468	Canonical Pathways	NABA ECM REGULATORS	33	CST3|CTSD|HABP2|ITIH2|LOXL1|MMP11|SERPINB2|PAPPA|SERPINB8|SERPINB10|TGM1|TIMP3|TLL1|SERPINB7|CTSF|ADAMTS3|FAM20B|CST8|ADAM30|PAMR1|EGLN1|MMP26|HPSE2|PAPPA2|KAZALD1|ADAMTSL1|CSTL1|CST9L|CST9|CD109|CST11|ADAMTS17|HMSD	0.000110467	0.0101785
GO:0042176	GO Biological Processes	regulation of protein catabolic process	48	CBLB|CDH1|CST3|PTK2B|UBE2K|HSPA1A|HSPA1B|IDE|INS|PKD1|PML|MAPK9|PSEN1|PSMD3|PSME1|PSME2|SNRNP70|SORL1|STYX|TAF9|TIMP3|VIP|XPO1|LAPTM5|BAG6|EIF3H|BTRC|BRSK2|USP8|PSMF1|BAG5|LRIG2|RBX1|WWP2|RAB26|RNF19A|RCHY1|HIPK2|RNFT1|SNX9|TRIM39|AGBL4|DERL3|SOCS4|TRIM40|ASB5|PRICKLE1|TMEM9	0.000109975	0.0101785
hsa04530	KEGG Pathway	Tight junction	27	ACTN1|DLG1|ERBB2|HSPA4|ITGB1|PPP2R2B|PPP2R2C|PRKAA1|MAPK9|RAB13|RAC1|MAGI1|BVES|PARD6A|CLDN18|ACTR3B|MICALL2|TUBAL3|LNX1|CGNL1|MARVELD3|TUBA3E|CLDN23|CLDN19|MARVELD2|POTEF|OCLN	0.000110206	0.0101785
GO:0022408	GO Biological Processes	negative regulation of cell-cell adhesion	28	BMP4|CBFB|CBLB|CD9|CDH1|CDSN|DLG1|DTX1|ERBB2|HMGB1|IFNB1|LGALS3|EPCAM|MBP|MAPK7|MAP2K5|SFTPD|TNR|LAPTM5|MAD1L1|KLF4|PPM1F|CD274|YTHDF2|IL20RB|PDCD1LG2|ZC3H8|UBASH3B	0.000114083	0.0104506
ko04151	KEGG Pathway	PI3K-Akt signaling pathway	43	ANGPT1|CSF3|FGF2|FGFR2|GNG4|IFNB1|IL7R|INS|INSR|ITGB1|ITGB6|LAMB3|MYC|NRAS|PCK1|PCK2|PDGFRA|PPP2R2B|PPP2R2C|PRKAA1|MAPK1|RELN|RAC1|RPS6KB1|SYK|TNR|TSC2|TCL1A|ITGA10|TCL1B|BCL2L11|SGK2|PHLPP2|FGF21|ANGPT4|PPP2R3C|GNG12|PDGFC|G6PC2|MLST8|PIK3AP1|CREB3L4|CRTC2	0.000114334	0.0104506
GO:0070252	GO Biological Processes	actin-mediated cell contraction	20	ACTN3|ADORA1|CACNA1C|DLG1|EMP2|JUP|KCND3|KCNJ3|KCNJ5|KCNQ1|PDE4B|PDE4D|TNNI1|TNNI2|TNNT2|TNNT3|TPM3|TTN|GPD1L|TRPM4	0.000117974	0.0107403
ko04913	KEGG Pathway	Ovarian steroidogenesis	12	ADCY9|CGA|CYP1B1|FSHR|GDF9|HSD3B1|HSD3B2|INS|INSR|ACOT2|HSD17B7|ADCY4	0.000120815	0.0109553
hsa04921	KEGG Pathway	Oxytocin signaling pathway	25	ADCY9|CACNA1C|CACNA1S|CACNG1|GNAO1|ITPR1|KCNJ3|KCNJ5|PPP1R12B|NFATC2|NFATC4|NRAS|PRKAA1|MAPK1|MAPK7|MAP2K5|RYR3|TRPM2|CACNG3|KCNH4|CACNG4|CALML5|CAMK1G|ADCY4|POTEF	0.000121762	0.0109976
R-HSA-112315	Reactome Gene Sets	Transmission across Chemical Synapses	36	ADCY9|AP2A1|CHRNA7|DLG1|ERBB4|GABRB2|GABRB3|GNG4|GRIA1|GRIN2B|HTR3A|KCNJ3|KCNJ5|NRAS|PRKAA1|PRKAR1B|MAPK1|RAC1|RPS6KA2|SLC1A2|SYN3|PPFIA4|PPFIA3|HTR3B|PPM1F|CACNG3|PPM1E|RIMS1|CACNG4|GNG12|SLC17A7|LIN7B|TUBAL3|NCALD|TUBA3E|ADCY4	0.000124226	0.0110026
WP4540	WikiPathways	Pathways Regulating Hippo Signaling	18	CDH1|CDH8|CDH9|CDH10|CDH13|CDH16|CDH17|FGFR2|INSR|NTRK2|PDGFRA|PRKAA1|PRKAR1B|PRKCH|RAC1|TCF7L2|TEAD2|CDH19	0.00012403	0.0110026
GO:0007346	GO Biological Processes	regulation of mitotic cell cycle	71	AIF1|BLM|BMP4|ZFP36L1|BTC|BUB1|CCNB1|CDK1|RCC1|CLTC|GADD45A|DLG1|E2F4|E4F1|GML|PRMT1|HSPA1A|HSPA1B|HUS1|IGF2|INS|INSR|KIF11|ORC1|PKD1|PML|PSMB10|PSMC6|PSMD3|PSME1|PSME2|RAD17|RAD51C|RPA2|RPS6KB1|SETMAR|STAT5B|TFDP2|WEE1|XRCC3|CDC7|MAD1L1|BTRC|KLF4|PSMF1|DLGAP5|KIF14|RBX1|CTDSP2|ZMPSTE24|ZWINT|FAM107A|NUP62|CHMP2B|DYNC1LI1|HAUS6|TEX14|TRIM39|MTA3|ANAPC1|FBXO31|CEP63|CHMP4C|DCUN1D3|HUS1B|NEK7|EME2|…	0.000123898	0.0110026
GO:0002674	GO Biological Processes	negative regulation of acute inflammatory response	6	ADORA1|APCS|INS|PPARG|IL20RB|NLRP3	0.000123076	0.0110026
GO:0046434	GO Biological Processes	organophosphate catabolic process	36	ACAT1|ACTN3|IMPA1|INS|INSR|LIPC|NUDT1|MYOG|NTHL1|OGDH|PDE4B|PDE4D|PKM|PRKAA1|PSEN1|ABHD16A|PLA2G6|PLA2G10|PDE5A|LIPG|NUP153|PPARGC1A|GPD1L|SMUG1|NUP62|SMPDL3B|ANGPTL3|UPB1|SMPD4|ABHD6|NT5C1B|ABHD12B|UPP2|PLBD2|NUDT17|NUDT7	0.000124226	0.0110026
GO:0003013	GO Biological Processes	circulatory system process	60	ADORA1|ADORA2A|ADRB2|ANGPT1|ATP1B3|FXYD2|BDKRB1|BDKRB2|CACNA1C|CACNA1S|CACNG1|CD34|CRP|CYP11B1|CYP11B2|DLG1|E2F4|EMP2|FLI1|GCH1|GLP1R|GNAO1|HMOX1|HRC|HSD11B2|HTR1D|ITPR1|JUP|KCND3|KCNJ3|KCNJ5|KCNMA1|KCNQ1|LNPEP|PDE4B|PDE4D|PPARG|MAP2K6|PTAFR|PTPRJ|RYR3|SLC8A1|TH|TNNI1|TNNI2|TNNT2|TTN|GPR37L1|CARTPT|ZMPSTE24|CACNG3|FERMT2|BVES|GPD1L|WWTR1|CACNG4|KCNIP1|FXYD6|TRPM4|SGCZ	0.000125964	0.0111136
GO:0019730	GO Biological Processes	antimicrobial humoral response	23	DEFA1|DEFA4|DEFA5|DEFA6|HLA-E|HTN1|HTN3|KRT6A|LTF|REG3A|REG1A|REG1B|RNASE2|CCL13|SFTPD|PLA2G6|PPP2R3C|RNASE7|LEAP2|CST9L|CST9|REG3G|DEFA1B	0.000130569	0.0113253
GO:0000226	GO Biological Processes	microtubule cytoskeleton organization	67	CCNB1|CDK1|CETN1|CETN3|RCC1|CLTC|GADD45A|DLG1|E2F4|EPHA3|HSPA1A|HSPA1B|ITGB1|KIF11|MARK3|PEX14|PKD1|PKHD1|PRKAA1|RAC1|RP1|SON|SPAG1|WEE1|XRCC2|XRCC3|BRSK2|DLGAP5|KIF14|SPRY1|TACC2|FAM107A|ATF5|SYNE2|CAMSAP2|NUP62|RNF19A|CHMP2B|EML4|PARD6A|DYNC1LI1|TUBD1|TPPP3|MAP10|HAUS6|BCAS3|PPP2R3C|SPC25|KIAA1614|CENPH|TUBAL3|ATAT1|CEP63|TTLL2|RAB6C|DOCK7|RSPH1|NAV1|PHLDB2|CHMP4C|TUBA3E|TPPP2|NEK7|CAMSAP1|SLC3…	0.00012947	0.0113253
GO:0016051	GO Biological Processes	carbohydrate biosynthetic process	30	AP2A1|CLTC|PTK2B|GOT1|GYG1|IGF2|IMPA1|INS|INSR|LEPR|MAS1|PCK1|PCK2|PGD|PTAFR|ST3GAL2|IRS2|SORBS1|FUT9|PPARGC1A|SDS|CHST11|CHST15|CHST12|NLN|G6PC2|SESN2|B3GNT9|CRTC2|PGP	0.000129652	0.0113253
WP2858	WikiPathways	Ectoderm Differentiation	23	ASTN1|BMP4|CDH8|CTNNA2|FGFR2|JUP|KRT6A|LY6E|MYC|PLXNA2|RRBP1|TRPM2|ZBTB16|FZD4|PPFIBP2|ABCC4|BAZ1A|ZNF219|TRIM33|KCNK10|BCAS3|RHPN1|JAKMIP1	0.000130569	0.0113253
hsa05200	KEGG Pathway	Pathways in cancer	64	ADCY9|AREG|BCR|BDKRB1|BDKRB2|BMP4|CBLB|CDH1|CTNNA2|GADD45A|ERBB2|ETS1|MECOM|FGF2|FGFR2|FLT3LG|GNG4|GSTA3|GSTA4|GSTT1|GSTT2|HMOX1|IFNGR2|IGF2|IL7R|ITGB1|JUP|LAMB3|LRP6|MYC|NOTCH2|NRAS|PDGFRA|PMAIP1|PML|PPARG|MAPK1|MAPK9|PTGER4|RAC1|RPS6KB1|STAT5A|STAT5B|STK4|TCF7L2|TPM3|ZBTB16|NCOA4|NCOA3|FZD4|CUL2|RPS6KA5|ARHGEF11|RBX1|BCL2L11|FZD10|ARHGEF12|KCNH4|FGF21|EML4|CALML5|EGLN1|GNG12|ADCY4	0.000130843	0.0113253
GO:0043312	GO Biological Processes	neutrophil degranulation	56	CAPN1|CD44|CHI3L1|CHIT1|CSNK2B|CST3|CTSD|DEFA1|DEFA4|GDI2|GYG1|HMGB1|HSPA1A|HSPA1B|JUP|KRT1|LGALS3|LTF|MIF|NEU1|NME2|NRAS|SERPINB10|PKM|PKP1|PPIA|MAPK1|PSEN1|PSMD3|PTAFR|PTPRJ|PTPRN2|PYGL|RAC1|RNASE2|SYK|TNFAIP6|TRPM2|RNASET2|IST1|CAP1|OLFM4|METTL7A|COMMD9|DYNC1LI1|CALML5|TOLLIP|CMTM6|GSDMD|GHDC|ORMDL3|SLC15A4|ARL8A|SIRPA|CLEC4C|DEFA1B	0.000131379	0.0113288
GO:0001952	GO Biological Processes	regulation of cell-matrix adhesion	21	CDH13|EMP2|EPHA3|PTK2B|FUT1|JUP|PKHD1|PTPRJ|RAC1|RRAS|GFUS|PPM1F|SEMA3E|FERMT2|FAM107A|RIN2|BCAS3|DUSP22|PEAK1|PHLDB2|FMN1	0.000134316	0.0115001
GO:0008015	GO Biological Processes	blood circulation	59	ADORA1|ADORA2A|ADRB2|ANGPT1|ATP1B3|FXYD2|BDKRB1|BDKRB2|CACNA1C|CACNA1S|CACNG1|CD34|CRP|CYP11B1|CYP11B2|DLG1|E2F4|EMP2|FLI1|GCH1|GLP1R|GNAO1|HMOX1|HRC|HSD11B2|HTR1D|ITPR1|JUP|KCND3|KCNJ3|KCNJ5|KCNMA1|KCNQ1|LNPEP|PDE4B|PDE4D|PPARG|MAP2K6|PTAFR|PTPRJ|RYR3|SLC8A1|TH|TNNI1|TNNI2|TNNT2|TTN|GPR37L1|CARTPT|ZMPSTE24|CACNG3|FERMT2|BVES|GPD1L|CACNG4|KCNIP1|FXYD6|TRPM4|SGCZ	0.000134372	0.0115001
GO:0010035	GO Biological Processes	response to inorganic substance	61	ANK3|ANXA11|APOBEC1|AQP1|AQP9|ATF1|BLM|CCNB1|CDH1|CYP1B1|CYP11B1|CYP11B2|ETS1|FABP1|PTK2B|GART|GCH1|GNAO1|GOT1|HMOX1|KCNC2|KCNH1|KCNMA1|MB|NUDT1|MYOG|NFATC4|SLC11A2|PRKAA1|MAPK1|MAPK7|MAPK9|RYR3|SLC8A1|TAT|TH|TNNT2|TRPM2|TSHB|TTN|RNF112|RASAL1|SYT7|GPR37L1|KLF4|CPNE6|NET1|NDRG1|PPARGC1A|RIPK3|EGLN1|SLC30A5|ZFAND1|MIEN1|SYT8|SYT2|SIRPA|SYT9|CPNE8|SYT6|SYT10	0.000137589	0.0117315
GO:0051301	GO Biological Processes	cell division	66	ANK3|ANXA11|BLM|BTC|BUB1|CCNB1|CDK1|CDK7|CETN1|CETN3|RCC1|CLTC|E4F1|EPB41|FGF2|FGFR2|IGF2|KIF11|MYC|YBX1|PIK3C3|POU5F1|SON|SYCP1|WEE1|ZBTB16|NCOA3|CDC7|MAD1L1|NUMB|BRSK2|USP8|IST1|KIF14|JTB|ZWINT|PDS5A|SPECC1L|NUP62|ANAPC13|WWTR1|CHMP2B|CKAP2|CECR2|CHMP4A|PARD6A|DYNC1LI1|SNX9|MAP10|HAUS6|NCAPG2|PDGFC|TEX14|SUSD2|SPC25|ANAPC1|CENPT|CEP63|SETDB2|DOCK7|CHMP4C|ARL8A|STOX1|CCNY|BOD1L2|NSMCE2	0.000138702	0.0117825
GO:1901184	GO Biological Processes	regulation of ERBB signaling pathway	18	ADORA1|AREG|BTC|CBLB|CDH13|ERBB2|PSEN1|PTPRJ|HAP1|SPRY1|NEU3|NUP62|PTPN18|RNF115|SNX6|SH3TC2|SOCS4|EPGN	0.000141904	0.0120098
GO:0015850	GO Biological Processes	organic hydroxy compound transport	36	ABCA3|ADORA2A|AQP1|AQP9|AKR1C4|AKR1C1|KCNB1|LCAT|LIPC|LRP6|ATP8B1|PPARG|PRKAA1|SLC18A1|SOAT1|SYK|VIP|PLA2G10|ABCB11|SYT7|LIPG|CARTPT|SLCO2B1|ABCA5|STX12|GAL|APOM|SYT8|OSBPL6|OSBPL10|SYT2|SYT9|SYT6|MAPK15|SYT10|SLC10A5	0.000144215	0.0121591
GO:0007610	GO Biological Processes	behavior	61	ABL2|ADARB1|ADORA1|ADORA2A|AGRP|ARF4|ASTN1|CHRNA7|DAB1|DACH1|DSCAM|EPHB2|FEN1|GHRHR|GNAO1|MCHR1|GRIA1|GRID1|GRIN2B|HCRT|HTR1D|INS|INSR|LEPR|NFATC4|NPAS2|SLC11A2|NTRK2|OPRD1|PRKAA1|PRKAR1B|MAPK1|RELN|PSEN1|RPS6KB1|TH|TNR|VIP|FZD4|CARTPT|ZMPSTE24|ARC|RASD2|SLITRK5|HIPK2|GAL|KCNK10|SLURP1|JPH3|KLHL1|TRMT1L|KIRREL3|MFSD2A|CNTNAP4|ORMDL3|BTBD9|SLITRK1|GJB4|NPAS4|NPW|ATXN1L	0.000144732	0.0121591
WP2884	WikiPathways	NRF2 pathway	23	ALDH3A1|EPHA3|GPX2|GPX3|GSTA3|GSTA4|GSTT2|HMOX1|HSPA1A|PGD|CES2|ABCC4|CES3|MAFF|SLC39A1|SLC6A16|SLC39A2|SLC2A11|SLC5A10|SLC5A9|SLC39A11|SLC39A12|CES4A	0.000145358	0.0121669
GO:1903827	GO Biological Processes	regulation of cellular protein localization	61	ANGPT1|ANK3|BMP4|CDK1|CDH1|CLTC|DLG1|EPB41|EPHA3|EPHB2|ERBB2|ERBB4|HSPA1L|INS|ITGB1|JUP|KCNB1|LGALS3|PDZK1|PMAIP1|PRKAA1|PRKCH|MAPK1|PSEN1|SORL1|TCF7L2|TFDP2|UBE2L3|NUMB|BRSK2|PDCD5|DCLK1|PPM1F|LRIG2|GPC6|NUTF2|SORBS1|FERMT2|CCT5|KDM1A|GPD1L|NUP62|WWTR1|ZDHHC1|PARD6A|CLDN18|UBR5|LARP7|TOMM7|BCAS3|RNF31|TP53INP2|RHOU|SH3TC2|ZFAND1|MICALL2|PRR5L|SESN2|DERL3|ORMDL3|TRIM40	0.000152212	0.0126941
GO:0002283	GO Biological Processes	neutrophil activation involved in immune response	56	CAPN1|CD44|CHI3L1|CHIT1|CSNK2B|CST3|CTSD|DEFA1|DEFA4|GDI2|GYG1|HMGB1|HSPA1A|HSPA1B|JUP|KRT1|LGALS3|LTF|MIF|NEU1|NME2|NRAS|SERPINB10|PKM|PKP1|PPIA|MAPK1|PSEN1|PSMD3|PTAFR|PTPRJ|PTPRN2|PYGL|RAC1|RNASE2|SYK|TNFAIP6|TRPM2|RNASET2|IST1|CAP1|OLFM4|METTL7A|COMMD9|DYNC1LI1|CALML5|TOLLIP|CMTM6|GSDMD|GHDC|ORMDL3|SLC15A4|ARL8A|SIRPA|CLEC4C|DEFA1B	0.000154324	0.0127096
GO:0002274	GO Biological Processes	myeloid leukocyte activation	71	AIF1|RHOH|CAPN1|CD44|CHI3L1|CHIT1|CSNK2B|CST3|CTSD|DEFA1|DEFA4|FOXF1|GDI2|GYG1|HMGB1|HMOX1|HSPA1A|HSPA1B|IRF4|ITGB6|JUP|KRT1|LGALS3|LTF|MIF|NEU1|NME2|NOTCH2|NRAS|SERPINB10|PKM|PKP1|PPIA|MAPK1|PSEN1|PSMD3|PTAFR|PTPRJ|PTPRN2|PYGL|RAC1|RNASE2|RORA|SYK|TLR1|TNFAIP6|TRPM2|PLA2G10|RNASET2|IST1|NDRG1|CAP1|OLFM4|METTL7A|HAVCR1|COMMD9|DYNC1LI1|CALML5|TOLLIP|CMTM6|PREX1|SNX6|GSDMD|GHDC|ORMDL3|SLC15A4|SPACA…	0.000155734	0.0127096
GO:1901987	GO Biological Processes	regulation of cell cycle phase transition	55	AIF1|BLM|ZFP36L1|BUB1|CCNB1|CDK1|GADD45A|DLG1|E2F4|GML|PRMT1|HUS1|MN1|ORC1|PKD1|PML|PSMB10|PSMC6|PSMD3|PSME1|PSME2|RAD17|RAD51C|RPA2|SIX3|TFDP2|WEE1|XRCC3|CDC7|MAD1L1|BTRC|KLF4|PSMF1|DLGAP5|KIF14|RBX1|CTDSP2|ZWINT|FAM107A|ATF5|DYNC1LI1|HAUS6|TEX14|SUSD2|TRIM39|MTA3|ANAPC1|FBXO31|CEP63|CHMP4C|DCUN1D3|HUS1B|STOX1|MAPK15|NSMCE2	0.000155706	0.0127096
GO:0006941	GO Biological Processes	striated muscle contraction	26	ACTN3|ADORA1|CACNA1C|DLG1|HRC|JUP|KCND3|KCNJ3|KCNJ5|KCNQ1|MB|MYBPH|PDE4B|PDE4D|MAP2K6|RPS6KB1|SLC8A1|TNNI1|TNNI2|TNNT2|TNNT3|TTN|ARHGEF11|KLHL41|GPD1L|TRPM4	0.000155403	0.0127096
GO:0009743	GO Biological Processes	response to carbohydrate	31	ZFP36L1|PTK2B|GHRHR|GOT1|KCNB1|NME1|NME2|PCK1|PCK2|PRKAA1|MAP2K6|PTPRN2|RAC1|RPS6KB1|SLC8A1|SMARCB1|TCF7L2|TH|ZNF236|PLA2G6|IRS2|BRSK2|CALCRL|PPARGC1A|FGF21|TRPM4|PIH1D1|APOM|AACS|SESN2|MAFA	0.00015419	0.0127096
GO:0043491	GO Biological Processes	protein kinase B signaling	36	ANGPT1|AREG|ZFP36L1|BTC|CHI3L1|CSF3|DLG1|ERBB2|ERBB4|FGF2|FGFR2|IGF2|INS|INSR|ITGB1|NTRK2|PDGFRA|PKHD1|PTPRJ|RAC1|RPS6KB1|RRAS|TCF7L2|TSC2|IRS2|KLF4|MERTK|FERMT2|PHLPP2|RASD2|PHLDA3|RCN3|SESN2|PIK3AP1|LEMD2|EPGN	0.000155256	0.0127096
GO:0044089	GO Biological Processes	positive regulation of cellular component biogenesis	62	ABCA3|CAPG|CDH17|CSF3|CTNNA2|DLG1|EPHB1|EPHB2|PTK2B|GMFB|HSPA1A|HSPA1B|LGALS3|NCK1|NTRK2|MAPK9|PSMC6|PTPRJ|RAC1|RP1|RPA2|SYK|TCL1A|HAP1|PPM1F|MED24|FCHSD2|G3BP2|RBX1|BCL2L11|CDC42EP2|AVIL|FERMT2|PPM1E|COBL|NUP62|SLITRK5|DNM3|FHOD1|ZDHHC1|SNX9|TPPP3|STX18|MAGEL2|BCAS3|RASIP1|PIH1D1|ARHGEF10L|LRRN1|ATAT1|FUZ|MED25|MIEN1|PHLDB2|SLITRK1|TPPP2|CLDN19|MAPK15|FMN1|USP50|TRABD2B|OCLN	0.00015731	0.0127925
GO:0060291	GO Biological Processes	long-term synaptic potentiation	16	ADORA1|ADORA2A|CHRNA7|CRHR2|EPHB2|PTK2B|GRIN2B|INS|NFATC4|NTRK2|MAPK1|RELN|STAU1|TNR|FAM107A|ARC	0.00016152	0.0130151
GO:0042119	GO Biological Processes	neutrophil activation	57	CAPN1|CD44|CHI3L1|CHIT1|CSNK2B|CST3|CTSD|DEFA1|DEFA4|GDI2|GYG1|HMGB1|HSPA1A|HSPA1B|JUP|KRT1|LGALS3|LTF|MIF|NEU1|NME2|NRAS|SERPINB10|PKM|PKP1|PPIA|MAPK1|PSEN1|PSMD3|PTAFR|PTPRJ|PTPRN2|PYGL|RAC1|RNASE2|SYK|TNFAIP6|TRPM2|RNASET2|IST1|CAP1|OLFM4|METTL7A|COMMD9|DYNC1LI1|CALML5|TOLLIP|CMTM6|PREX1|GSDMD|GHDC|ORMDL3|SLC15A4|ARL8A|SIRPA|CLEC4C|DEFA1B	0.000160978	0.0130151
GO:0003002	GO Biological Processes	regionalization	41	BMP4|BMPR1B|FGFR2|FOXF1|HHEX|HOXC4|HOXC5|HOXC6|HOXC9|LRP6|NBL1|NOTCH2|PCDH8|PLXNA2|RELN|PSEN1|ROBO2|SIX3|TDGF1|XRCC2|ZBTB16|NRP2|IFT140|SPRY1|SIX2|ARC|COBL|DPCD|HIPK2|CFC1|DSCAML1|IRX3|DYNC2H1|FUZ|CXXC4|SETDB2|DZIP1L|ARL13B|HIPK1|SP8|CFC1B	0.000161756	0.0130151
GO:1990138	GO Biological Processes	neuron projection extension	25	ALCAM|DPYSL2|DSCAM|NDN|REG1A|SLIT3|TNR|RASAL1|NRP2|SPAG9|MAP3K13|DCLK1|CPNE6|ULK2|SEMA3E|RIMS1|RAB21|ITSN2|SEMA6A|DIP2B|TMEM108|SEMA6D|PLXNA4|NRN1L|SYT2	0.000164154	0.0131617
GO:0010720	GO Biological Processes	positive regulation of cell development	61	ABL2|AP2A1|ATF1|BMP4|CNTN1|DAB1|DSCAM|EPHA3|EPHB2|PTK2B|LTA|MYOG|NBL1|NCK1|NME1|NME2|NTRK2|PCP4|PLXNA2|PPARG|PRKCH|RELN|PSEN1|RAC1|REG1A|ROBO2|TCF12|XRCC2|RNF112|FZD4|RASAL1|NUMB|HAP1|SPAG9|MAP3K13|CPNE6|IST1|PLXNC1|OLFM4|AVIL|FUT9|FERMT2|RIMS1|RAB21|KDM1A|COBL|MMD|ITSN2|PARP6|SEMA6A|PREX1|IRX3|NDNF|FBXO31|ANKRD27|PLXNA4|ZNF804A|SLITRK1|SYT2|MMD2|VWC2	0.000168236	0.0134418
GO:0048167	GO Biological Processes	regulation of synaptic plasticity	26	ADORA1|ADORA2A|CHRNA7|CRHR2|EPHB2|PTK2B|GRIA1|GRIN2B|INS|KCNB1|NFATC4|NTRK2|MAPK1|RELN|PSEN1|STAU1|TNR|PPFIA3|SYT7|FAM107A|RIMS1|ARC|JPH3|ABHD6|NPAS4|GRID2IP	0.000170864	0.0136042
GO:0071375	GO Biological Processes	cellular response to peptide hormone stimulus	41	ADCY9|APOBEC1|ZFP36L1|AP3S1|CRHR2|CYP11B1|CYP11B2|FBN1|GHRHR|GLP1R|GOT1|GRB7|IDE|IGF2|INS|INSR|MAS1|NCK1|PCK1|PCK2|PKM|PPARG|PRKAA1|PRKAR1B|RAB13|REG1A|RPS6KB1|SORL1|STAT5A|STAT5B|TSC2|IRS2|ATP6V0D1|GLP2R|HDAC9|SORBS1|FGF21|DENND4C|GNRHR2|ADCY4|RAB15	0.000172815	0.0137118
GO:0045638	GO Biological Processes	negative regulation of myeloid cell differentiation	17	APCS|ZFP36L1|PTK2B|FBN1|PRMT1|LTF|MYC|NME1|NME2|STAT5B|ZBTB16|CARTPT|PIAS3|CLDN18|KLF13|NCAPG2|UBASH3B	0.000175375	0.0138668
GO:0048568	GO Biological Processes	embryonic organ development	49	ASCL2|BMP4|ZFP36L1|COL11A1|DLG1|EPHB2|FBN1|FGFR2|FOXF1|FLT3LG|GJB5|HOXC4|HOXC9|IGF2|LRP6|NOTCH2|PDGFRA|PKD1|MAPK1|PSEN1|RBBP6|SIX3|STK4|TH|TPO|RNF112|ALX1|TEAD2|MICAL2|IFT140|SIX2|COBL|SATB2|ZFPM2|LRIG1|SLC39A1|HIPK2|CHST11|PCDH12|DYNC2I1|PDGFC|DSCAML1|PHACTR4|FUZ|SLC44A4|SETDB2|MFSD2A|BBS5|HIPK1	0.000178066	0.014031
GO:0043299	GO Biological Processes	leukocyte degranulation	60	AP1G1|CAPN1|CD44|CHI3L1|CHIT1|CSNK2B|CST3|CTSD|DEFA1|DEFA4|FOXF1|GDI2|GYG1|HMGB1|HMOX1|HSPA1A|HSPA1B|JUP|KRT1|LGALS3|LTF|MIF|NEU1|NME2|NRAS|SERPINB10|PKM|PKP1|PPIA|MAPK1|PSEN1|PSMD3|PTAFR|PTPRJ|PTPRN2|PYGL|RAC1|RNASE2|SYK|TNFAIP6|TRPM2|RNASET2|IST1|CAP1|OLFM4|METTL7A|COMMD9|DYNC1LI1|CALML5|TOLLIP|CMTM6|SNX6|GSDMD|GHDC|ORMDL3|SLC15A4|ARL8A|SIRPA|CLEC4C|DEFA1B	0.000179874	0.0141247
GO:0036294	GO Biological Processes	cellular response to decreased oxygen levels	30	AQP1|ZFP36L1|CCNB1|CD34|FABP1|HMOX1|MYC|OPRD1|PCK1|PMAIP1|PRKAA1|PSMB10|PSMC6|PSMD3|PSME1|PSME2|RORA|SLC8A1|CUL2|NOL3|PSMF1|RBX1|NDRG1|ACAA2|PPARGC1A|HIPK2|ANGPT4|EGLN1|NDNF|STOX1	0.000182077	0.0141518
R-HSA-416700	Reactome Gene Sets	Other semaphorin interactions	7	ITGB1|PLXNA2|SEMA3E|PLXNC1|SEMA6A|SEMA6D|PLXNA4	0.000181661	0.0141518
GO:0071407	GO Biological Processes	cellular response to organic cyclic compound	56	AQP1|AQP9|BLM|BMP4|ZFP36L1|CACNA1S|CBFB|CCNB1|CDH1|CYP1B1|DEFA1|FOXF1|GABRB2|GABRB3|GHRHR|IFNB1|IRF3|JUP|KCNQ1|LRP6|SCGB2A2|MN1|MYOG|NFATC4|PCK1|PCK2|PDE4B|PPARG|MAPK1|PTAFR|RORA|RPS6KB1|RYR3|SLC8A1|TRPM2|UBE2L3|NCOA4|NCOA3|BTRC|USP8|KLF4|BCL2L11|PPARGC1A|FAM107A|KDM1A|UBR5|TRPM4|PMEPA1|GOLPH3|AACS|DDX54|CST11|UGT3A2|PDE12|NPAS4|DEFA1B	0.000180854	0.0141518
GO:1901652	GO Biological Processes	response to peptide	59	ADCY9|ADRB2|AGRP|APOBEC1|ZFP36L1|CHRNA7|AP3S1|CRHR2|CYP11B1|CYP11B2|FBN1|GHRHR|GLP1R|GOT1|GRB7|HHEX|HSD11B2|IDE|IGF2|INS|INSR|LRP6|MAS1|NCK1|NME2|REG3A|PCK1|PCK2|PKM|PPARG|PRKAA1|PRKAR1B|PSEN1|RAB13|REG1A|REG1B|RPS6KB1|SORL1|STAT5A|STAT5B|TH|TSC2|IRS2|ATP6V0D1|KLF4|GLP2R|HDAC9|BCL2L11|NOD1|SORBS1|FGF21|GAL|DENND4C|SNX6|SESN2|GNRHR2|REG3G|ADCY4|RAB15	0.000182802	0.0141601
ko04010	KEGG Pathway	MAPK signaling pathway	34	CACNA1C|CACNA1S|CACNG1|GADD45A|DUSP8|MECOM|FGF2|FGFR2|HSPA1A|HSPA1B|HSPA1L|MYC|NRAS|NTRK2|PDGFRA|MAPK1|MAPK7|MAPK9|MAP2K5|MAP2K6|PTPN7|RAC1|RPS6KA2|RRAS|STK4|MAP3K14|MAP3K13|RPS6KA5|CACNG3|MAPK8IP3|FGF21|CACNG4|GNG12|PPP5D1	0.000188621	0.0145614
hsa04726	KEGG Pathway	Serotonergic synapse	20	CACNA1C|CACNA1S|CYP2D6|GABRB2|GABRB3|GNAO1|GNG4|HTR1D|HTR1E|HTR3A|HTR4|HTR6|ITPR1|KCNJ3|KCNJ5|NRAS|MAPK1|SLC18A1|HTR3B|GNG12	0.000190859	0.0146846
GO:0010951	GO Biological Processes	negative regulation of endopeptidase activity	33	ADORA2A|AQP1|CD44|CST3|FABP1|ITIH2|LTF|SERPINB2|SERPINB8|SERPINB10|MAP2K5|PROS1|SORL1|SPP2|TIMP3|SERPINB7|NOL3|KLF4|PSMF1|CST8|ARL6IP1|SPOCK3|PIH1D1|BCL2L12|PAPLN|CSTL1|CST9L|CST9|CD109|CST11|NLRP7|HMSD|COL28A1	0.000192211	0.0147389
GO:0040017	GO Biological Processes	positive regulation of locomotion	66	AIF1|ANGPT1|BDKRB1|BMP4|CDH13|CGA|CCR6|CMKLR1|DSCAM|ETS1|PTK2B|FGF2|FOXF1|FUT1|GRB7|HMGB1|HMOX1|INS|INSR|ITGB1|LGALS3|MGAT5|PDGFRA|MAPK1|PTAFR|RAC1|RPS6KB1|RRAS|CCL1|SLC8A1|STAT5A|STK4|TDGF1|TNFAIP6|GFUS|NUMB|IRS2|TRADD|NRP2|SPAG9|PPM1F|SEMA3E|HDAC9|FERMT2|BVES|FAM107A|SYNE2|CHMP2B|ANGPTL3|CD274|ANGPT4|RIN2|BCAS3|CCAR1|PDGFC|SEMA6A|PREX1|LGR6|PRDM14|FBXO31|SEMA6D|MIEN1|DOCK7|CHMP4C|CCBE1|FAM83H	0.000193198	0.0147651
WP2037	WikiPathways	Prolactin Signaling Pathway	15	CTSD|ERBB2|ITGB1|MYC|PPIA|MAPK1|MAPK9|RAC1|RPS6KA2|RPS6KB1|STAT5A|STAT5B|IRS2|PIAS3|SIRPA	0.000195035	0.0148558
GO:0010498	GO Biological Processes	proteasomal protein catabolic process	55	CCNB1|CDK1|UBE2K|HSPA1A|HSPA1B|PKD1|PMAIP1|PML|MAPK9|PSEN1|PSMB10|PSMC6|PSMD3|PSME1|PSME2|FBXW4|STYX|TAF9|WFS1|XPO1|BAG6|CUL5|CUL2|EIF3H|BTRC|BRSK2|PSMF1|BAG5|KIF14|RBX1|UBE4B|WWP2|ATE1|KCTD2|SDF2L1|RNF19A|RCHY1|WWTR1|LTN1|RNFT1|BFAR|GET4|SGTB|FBXL8|TRIM39|RCN3|ANAPC1|RMND5A|FBXO31|DCAF11|SPSB3|DERL3|SOCS4|PRICKLE1|STT3B	0.000203188	0.0154254
GO:0051235	GO Biological Processes	maintenance of location	40	PLIN2|ANK3|BDKRB1|CACNA1C|CRP|PTK2B|FBN1|FGF2|HRC|ITPR1|NBL1|PDE4D|PKD1|PML|PPARG|PSEN1|RYR3|SLC8A1|SOAT1|SORL1|STAT5B|TRPM2|PLA2G10|NOL3|HAP1|G3BP2|KDELR2|SUN1|ANGPTL3|GET4|TPCN1|JPH3|GOLPH3|FTO|POLR2M|UBASH3B|FITM1|DHRS7C|PFN4|CHCHD10	0.000205606	0.0155573
hsa04080	KEGG Pathway	Neuroactive ligand-receptor interaction	45	ADCYAP1R1|ADORA1|ADORA2A|ADRB2|BDKRB1|BDKRB2|CGA|CHRNA7|LTB4R|CORT|CRHR2|FSHR|GABRB2|GABRB3|GHRHR|GLP1R|MCHR1|GRIA1|GRID1|GRIN2B|GRM4|GRM8|HCRT|HTR1D|HTR1E|HTR4|HTR6|LEPR|MAS1|MLN|OPRD1|PTAFR|PTGER4|RLN1|TSHB|VIP|VIPR2|GLP2R|CALCRL|GAL|PTRH2|LTB4R2|PTH2|NLRP3|NPW	0.00020873	0.0155872
GO:0036230	GO Biological Processes	granulocyte activation	57	CAPN1|CD44|CHI3L1|CHIT1|CSNK2B|CST3|CTSD|DEFA1|DEFA4|GDI2|GYG1|HMGB1|HSPA1A|HSPA1B|JUP|KRT1|LGALS3|LTF|MIF|NEU1|NME2|NRAS|SERPINB10|PKM|PKP1|PPIA|MAPK1|PSEN1|PSMD3|PTAFR|PTPRJ|PTPRN2|PYGL|RAC1|RNASE2|SYK|TNFAIP6|TRPM2|RNASET2|IST1|CAP1|OLFM4|METTL7A|COMMD9|DYNC1LI1|CALML5|TOLLIP|CMTM6|PREX1|GSDMD|GHDC|ORMDL3|SLC15A4|ARL8A|SIRPA|CLEC4C|DEFA1B	0.000208554	0.0155872
GO:0044843	GO Biological Processes	cell cycle G1/S phase transition	38	AIF1|CCNB1|CDK1|CDK7|CDKN3|RCC1|GADD45A|DLG1|E2F4|GML|GSPT1|PRMT1|MCM5|MN1|MYC|NPAT|ORC1|PKD1|PML|PPP6C|PSME1|PSME2|RPA2|RPS6KB1|TFDP2|WEE1|CUL5|CDC7|CUL2|KLF4|KIF14|CTDSP2|FAM107A|POLA2|SUSD2|TRIM39|FBXO31|DCUN1D3	0.000207979	0.0155872
GO:0044057	GO Biological Processes	regulation of system process	65	ACTN3|ADORA1|ADORA2A|ADRB2|AQP1|ATP1B3|FXYD2|BDKRB2|MYRF|CACNA1C|CACNA1S|CACNG1|CHRNA7|DLG1|EMP2|EPB41|PTK2B|GCH1|GDF9|GNAO1|HCRT|HRC|ITPR1|JUP|KCND3|KCNJ3|KCNJ5|KCNMA1|KCNQ1|MYBPH|MYOG|PPP1R12B|OPRD1|PDE4B|PDE4D|RELN|PTAFR|RPS6KB1|RYR3|SLC8A1|TH|TNNI1|TNNI2|TNNT2|TNNT3|TNR|VIP|NOL3|KLF4|CARTPT|CALCRL|ZMPSTE24|CACNG3|PPARGC1A|BVES|DLGAP4|RIMS1|GPD1L|CACNG4|KCNIP1|GAL|FXYD6|TRPM4|TMEM108|ORMDL3	0.000207216	0.0155872
GO:0045930	GO Biological Processes	negative regulation of mitotic cell cycle	41	BLM|BMP4|ZFP36L1|BUB1|CCNB1|CDK1|GADD45A|DLG1|E2F4|E4F1|GML|PRMT1|HUS1|ORC1|PML|PSMB10|PSMC6|PSMD3|PSME1|PSME2|RAD17|RPA2|SETMAR|TFDP2|WEE1|XRCC3|MAD1L1|KLF4|PSMF1|RBX1|CTDSP2|ZWINT|FAM107A|DYNC1LI1|TEX14|TRIM39|FBXO31|CHMP4C|DCUN1D3|HUS1B|EME2	0.000210201	0.0155983
GO:0009749	GO Biological Processes	response to glucose	27	PTK2B|GHRHR|KCNB1|NME1|NME2|PCK1|PCK2|PRKAA1|PTPRN2|RAC1|RPS6KB1|SLC8A1|SMARCB1|TCF7L2|TH|ZNF236|PLA2G6|IRS2|BRSK2|PPARGC1A|FGF21|TRPM4|PIH1D1|APOM|AACS|SESN2|MAFA	0.000210678	0.0155983
hsa04152	KEGG Pathway	AMPK signaling pathway	21	INS|INSR|LEPR|PCK1|PCK2|PPARG|PPP2R2B|PPP2R2C|PRKAA1|RPS6KB1|TSC2|IRS2|PPARGC1A|PPP2R3C|G6PC2|SCD5|CAB39L|AKT1S1|CPT1C|CREB3L4|CRTC2	0.000211521	0.0155983
hsa04360	KEGG Pathway	Axon guidance	28	BMPR1B|DPYSL2|EPHA3|EPHB1|EPHB2|ITGB1|ABLIM1|NCK1|NFATC2|NFATC4|NRAS|PLXNA2|MAPK1|RAC1|ROBO2|RRAS|SLIT3|TRPC4|NCOA3|SEMA3E|PLXNC1|ARHGEF12|PARD6A|ENAH|SEMA6A|LRRC4C|SEMA6D|PLXNA4	0.000213612	0.0155983
R-HSA-1257604	Reactome Gene Sets	PIP3 activates AKT signaling	35	AREG|BTC|CSNK2B|ERBB2|ERBB4|MECOM|FGF2|FGFR2|FLT3LG|INS|INSR|PDGFRA|PML|PPARG|MAPK1|PSMB10|PSMC6|PSMD3|PSME1|PSME2|RAC1|TSC2|IRS2|EED|PSMF1|RRAGA|WWP2|KDM1A|PHLPP2|GATAD2B|MTA3|MLST8|AKT1S1|PIK3AP1|EPGN	0.000213481	0.0155983
R-HSA-9006925	Reactome Gene Sets	Intracellular signaling by second messengers	39	ADCY9|AREG|BTC|CSNK2B|ERBB2|ERBB4|MECOM|FGF2|FGFR2|FLT3LG|INS|INSR|ITPR1|PDGFRA|PML|PPARG|PRKAR1B|MAPK1|PSMB10|PSMC6|PSMD3|PSME1|PSME2|RAC1|TSC2|IRS2|EED|PSMF1|RRAGA|WWP2|KDM1A|PHLPP2|GATAD2B|MTA3|MLST8|AKT1S1|PIK3AP1|ADCY4|EPGN	0.000214185	0.0155983
GO:0071229	GO Biological Processes	cellular response to acid chemical	28	ABL2|AQP1|CCNB1|AKR1C4|AKR1C1|EPHA3|PTK2B|FGFR2|GJB3|MYOG|NFATC4|NME1|NME2|NTRK2|PCK1|PDGFRA|PPARG|PRKAA1|PTAFR|PTGER4|FZD4|TEAD2|KLF4|RRAGA|PPARGC1A|FZD10|PDGFC|SESN2	0.000213612	0.0155983
GO:0046717	GO Biological Processes	acid secretion	20	ADORA1|ADORA2A|AQP9|BDKRB2|KCNQ1|NTRK2|PRKAA1|MAP2K6|SLC1A2|SYK|TRPC4|PLA2G10|PPFIA4|PPFIA3|ABCB11|ABCC4|RIMS1|SLC17A7|SLC9A4|OC90	0.00021434	0.0155983
GO:0002444	GO Biological Processes	myeloid leukocyte mediated immunity	61	CAPN1|CD44|CHI3L1|CHIT1|CSNK2B|CST3|CTSD|DEFA1|DEFA4|FOXF1|GDI2|GYG1|HLA-E|HMGB1|HMOX1|HSPA1A|HSPA1B|JUP|KRT1|LGALS3|LTF|MIF|NEU1|NME2|NRAS|SERPINB10|PKM|PKP1|PPIA|MAPK1|PSEN1|PSMD3|PTAFR|PTPRJ|PTPRN2|PYGL|RAC1|RNASE2|SYK|TNFAIP6|TRPM2|RNASET2|DDX21|IST1|CAP1|OLFM4|METTL7A|COMMD9|DYNC1LI1|CALML5|TOLLIP|CMTM6|SNX6|GSDMD|GHDC|ORMDL3|SLC15A4|ARL8A|SIRPA|CLEC4C|DEFA1B	0.000215221	0.0156128
hsa04723	KEGG Pathway	Retrograde endocannabinoid signaling	25	ADCY9|DAGLA|CACNA1C|CACNA1S|GABRB2|GABRB3|GNAO1|GNG4|GRIA1|ITPR1|KCNJ3|KCNJ5|NDUFA6|NDUFA8|NDUFA10|NDUFB10|NDUFS1|MAPK1|MAPK9|RIMS1|GNG12|SLC17A7|ABHD6|ADCY4|DAGLB	0.000219173	0.0157991
WP2406	WikiPathways	Cardiac Progenitor Differentiation	12	BMP4|FGF2|IGF2|INS|PDGFRA|POU5F1|TBX5|TNNT2|NANOG|ZFP42|SIRPA|LIN28B	0.000218778	0.0157991
GO:1901653	GO Biological Processes	cellular response to peptide	47	ADCY9|ADRB2|APOBEC1|ZFP36L1|AP3S1|CRHR2|CYP11B1|CYP11B2|FBN1|GHRHR|GLP1R|GOT1|GRB7|IDE|IGF2|INS|INSR|MAS1|NCK1|PCK1|PCK2|PKM|PPARG|PRKAA1|PRKAR1B|PSEN1|RAB13|REG1A|RPS6KB1|SORL1|STAT5A|STAT5B|TSC2|IRS2|ATP6V0D1|KLF4|GLP2R|HDAC9|BCL2L11|NOD1|SORBS1|FGF21|DENND4C|SNX6|GNRHR2|ADCY4|RAB15	0.000223765	0.0160794
R-HSA-8978868	Reactome Gene Sets	Fatty acid metabolism	26	ALDH3A2|CYP1B1|ECI1|GGT5|GPX2|FADS1|PCCA|PPT1|TBXAS1|FADS2|ACAA2|SLC25A17|ACOT2|HAO2|ACOXL|DPEP2|DPEP3|ELOVL6|SCD5|ELOVL7|ACSF2|ACSBG2|ACOT4|NUDT7|ACOT1|ACOT6	0.000225772	0.0161728
WP4149	WikiPathways	White fat cell differentiation	9	MECOM|INS|IRF3|IRF4|PPARG|RORA|STAT5A|STAT5B|KLF4	0.000234732	0.0167621
GO:0009410	GO Biological Processes	response to xenobiotic stimulus	36	NAT2|ADORA2A|ALDH3A1|AQP1|CACNA1S|CYP1B1|CYP2D6|AKR1C1|PTK2B|GNAO1|GSTA3|GSTA4|HTR3A|PCK1|PCK2|PPARG|PRKAA1|PTAFR|RORA|RPS6KB1|RYR3|SLC8A1|STAT5A|STAT5B|TH|CES2|USP8|HDAC9|PPARGC1A|CES3|SLITRK5|PHGDH|CACNG4|N6AMT1|CYP2W1|CMBL	0.000238984	0.0170125
GO:0050832	GO Biological Processes	defense response to fungus	10	DEFA1|DEFA4|DEFA5|DEFA6|HTN1|HTN3|LTF|RNASE7|RNASE8|DEFA1B	0.000246283	0.0174776
GO:0048638	GO Biological Processes	regulation of developmental growth	40	ACTN3|ADRB2|BMP4|CCNB1|DPYSL2|DSCAM|ERBB4|FGF2|FGFR2|GHRHR|IGF2|INSR|MAPK1|REG1A|RPS6KB1|STAT5A|STAT5B|STK4|TBX5|TNR|RASAL1|SPAG9|MAP3K13|CPNE6|SEMA3E|IST1|BCL2L11|ZMPSTE24|RIMS1|RAB21|FSTL4|ZFPM2|ITSN2|SEMA6A|DIP2B|FTO|SEMA6D|MFSD2A|PLXNA4|SYT2	0.000250119	0.0175434
GO:0001558	GO Biological Processes	regulation of cell growth	48	BDKRB1|DPYSL2|DSCAM|ERBB2|PTK2B|GDF9|GNG4|HSPA1A|HSPA1B|INS|PML|PPARG|PPT1|MAP2K5|PTPRJ|REG1A|SLIT3|TNR|RASAL1|SPAG9|MAP3K13|CPNE6|SEMA3E|IST1|ARHGEF11|KIF14|SGK2|NET1|CGRRF1|FAM107A|RIMS1|RAB21|FSTL4|N6AMT1|ITSN2|SEMA6A|DIP2B|PAPPA2|SEMA6D|SLC44A4|KAZALD1|SESN2|DCUN1D5|MFSD2A|PLXNA4|DCUN1D3|SYT2|TRIM40	0.000251048	0.0175434
GO:0030335	GO Biological Processes	positive regulation of cell migration	61	AIF1|ANGPT1|BDKRB1|BMP4|CDH13|CGA|CCR6|CMKLR1|ETS1|PTK2B|FGF2|FOXF1|FUT1|GRB7|HMGB1|HMOX1|INS|INSR|ITGB1|LGALS3|MGAT5|PDGFRA|MAPK1|PTAFR|RAC1|RPS6KB1|RRAS|CCL1|SLC8A1|STAT5A|STK4|TDGF1|TNFAIP6|GFUS|NUMB|IRS2|TRADD|NRP2|SPAG9|PPM1F|SEMA3E|HDAC9|FERMT2|FAM107A|SYNE2|ANGPTL3|CD274|ANGPT4|RIN2|BCAS3|CCAR1|PDGFC|SEMA6A|PREX1|LGR6|FBXO31|SEMA6D|MIEN1|DOCK7|CCBE1|FAM83H	0.000248834	0.0175434
GO:0006816	GO Biological Processes	calcium ion transport	48	ADORA2A|BDKRB1|CACNA1C|CACNA1S|CACNG1|CHRNA7|EPB41|PTK2B|FGF2|GNAO1|MCHR1|GRIN2B|HCRT|HRC|ITPR1|LGALS3|TRPM1|OPRD1|PDE4B|PDE4D|PKD1|PML|PSEN1|RCVRN|RRAD|RYR3|SLC8A1|TRPC4|TRPM2|WFS1|CUL5|NOL3|HAP1|CALCRL|ZMPSTE24|CACNG3|CACNG4|TPCN1|TRPM4|TRPM7|JPH3|TRPM3|UBASH3B|SESTD1|SMDT1|TMC1|DHRS7C|PKD1L3	0.000251048	0.0175434
GO:0015893	GO Biological Processes	drug transport	31	ABCA3|ADORA2A|AQP1|GDF9|ITGB1|MB|MYC|PDZK1|ATP8B1|PSEN1|SLC1A2|SLC7A1|CUBN|FZD4|ABCB11|SYT7|SLC25A17|SLC19A2|ARL6IP1|GAL|SLC47A1|SLC17A7|SLC44A4|SYT8|SLC25A26|SLC15A4|SYT2|SYT9|SYT6|MAPK15|SYT10	0.000250022	0.0175434
GO:0046649	GO Biological Processes	lymphocyte activation	78	AP1G1|AIF1|RHOH|BMP4|ZFP36L1|CBFB|CBLB|CD8A|CD8B|CD44|CDH17|CCR6|DLG1|DTX1|ERBB2|PTK2B|FLT3LG|HHEX|HLA-DMB|HLA-E|HMGB1|IFNB1|IFNW1|IGF2|IGLL1|IL7R|INS|IRF4|ITGB1|ITK|LEPR|LGALS3|MIF|NCK1|NFATC2|NOTCH2|PCK1|PSEN1|PSMB10|PTGER4|PTPRJ|RAC1|RORA|SFTPD|ST3GAL1|SLC7A1|STAT5B|SYK|TPD52|ZBTB16|LAPTM5|BAG6|MAD1L1|AP3B1|LY6D|IRS2|HDAC9|MERTK|RIPK3|CD160|IKZF3|IL36B|CD274|GAL|IL20RB|PPP2R3C|SLAMF8|PREX1|PDC…	0.000261746	0.0182352
GO:1905114	GO Biological Processes	cell surface receptor signaling pathway involved in cell-cell signaling	66	ADORA1|ADORA2A|ADRB2|AP2A1|BMP4|CBFB|CHRNA7|CLTC|CSNK2B|PTK2B|FGFR2|GNAO1|GRIN2B|HCRT|HHEX|JUP|LRP6|NFATC4|PKD1|PRKAA1|RELN|PSEN1|PSMB10|PSMC6|PSMD3|PSME1|PSME2|RAC1|FBXW4|STK4|TCF7L2|TSC2|FZD4|JRK|BTRC|USP8|KLF4|PSMF1|USP34|RBX1|GPC6|FERMT2|FZD10|RIMS1|WWTR1|DKKL1|DKK3|PARD6A|UBR5|TRPM4|DEPDC1B|NDRG2|PLEKHA4|LGR6|TMEM108|FUZ|CXXC4|KREMEN1|PRICKLE1|AMER3|CCNY|TMEM9|NPAS4|RSPO2|RSPO4|TRABD2B	0.00026651	0.0185107
GO:0050900	GO Biological Processes	leukocyte migration	57	ADORA1|AIF1|ANGPT1|RHOH|ATP1B3|BDKRB1|CD34|CD44|CCR6|CMKLR1|DDT|DEFA1|PTK2B|GP2|GRB7|GYPC|HMGB1|HMOX1|IGLL1|ITGB1|LGALS3|EPCAM|MIF|NBL1|PDE4B|PPIA|MAPK1|PROS1|PTAFR|PTGER4|RAC1|CCL1|CCL13|SFTPD|SRP54|STAT5B|SYK|TRPM2|VPREB1|MERTK|OLFM4|FUT9|RIPK3|LRCH1|PPIL2|VPREB3|ANGPT4|TRPM4|SLAMF8|PREX1|MYO1G|GOLPH3|NLRP3|SIRPA|GCSAML|NKX2-3|DEFA1B	0.000268531	0.0185946
GO:0002446	GO Biological Processes	neutrophil mediated immunity	56	CAPN1|CD44|CHI3L1|CHIT1|CSNK2B|CST3|CTSD|DEFA1|DEFA4|GDI2|GYG1|HMGB1|HSPA1A|HSPA1B|JUP|KRT1|LGALS3|LTF|MIF|NEU1|NME2|NRAS|SERPINB10|PKM|PKP1|PPIA|MAPK1|PSEN1|PSMD3|PTAFR|PTPRJ|PTPRN2|PYGL|RAC1|RNASE2|SYK|TNFAIP6|TRPM2|RNASET2|IST1|CAP1|OLFM4|METTL7A|COMMD9|DYNC1LI1|CALML5|TOLLIP|CMTM6|GSDMD|GHDC|ORMDL3|SLC15A4|ARL8A|SIRPA|CLEC4C|DEFA1B	0.000273008	0.0188475
GO:0002366	GO Biological Processes	leukocyte activation involved in immune response	75	AP1G1|CAPN1|CD44|CDH17|CHI3L1|CHIT1|CCR6|CSNK2B|CST3|CTSD|DEFA1|DEFA4|PTK2B|FOXF1|GDI2|GYG1|HLA-DMB|HMGB1|HMOX1|HSPA1A|HSPA1B|IFNB1|IFNW1|IRF4|JUP|KRT1|LGALS3|LTF|MIF|NEU1|NME2|NOTCH2|NRAS|PCK1|SERPINB10|PKM|PKP1|PPIA|MAPK1|PSEN1|PSMD3|PTAFR|PTGER4|PTPRJ|PTPRN2|PYGL|RAC1|RNASE2|RORA|ST3GAL1|SYK|TNFAIP6|TRPM2|RNASET2|IST1|CAP1|OLFM4|METTL7A|COMMD9|DYNC1LI1|CALML5|TOLLIP|CMTM6|SNX6|GSDMD|GHDC|ORMDL…	0.000277137	0.0190749
GO:0045682	GO Biological Processes	regulation of epidermis development	16	BMP4|ZFP36L1|CBFB|CDSN|KRT2|KRT84|NME2|REG3A|PRKCH|NCOA3|TRADD|GDF3|MAFF|GAL|REG3G|CD109	0.000284644	0.0195327
ko04530	KEGG Pathway	Tight junction	25	ACTN1|DLG1|ERBB2|HSPA4|ITGB1|PPP2R2B|PPP2R2C|PRKAA1|MAPK9|RAB13|RAC1|MAGI1|BVES|PARD6A|CLDN18|ACTR3B|MICALL2|TUBAL3|CGNL1|MARVELD3|TUBA3E|CLDN23|CLDN19|MARVELD2|OCLN	0.000289922	0.0198354
GO:0007188	GO Biological Processes	adenylate cyclase-modulating G protein-coupled receptor signaling pathway	31	ADCY9|ADCYAP1R1|ADORA1|ADORA2A|ADRB2|CORT|CRHR2|FSHR|GHRHR|GLP1R|GNAO1|GNAZ|MCHR1|GPR26|GRM4|GRM8|HTR1D|HTR1E|HTR4|NME2|OPRD1|PDE4B|PDE4D|PTGER4|VIP|VIPR2|GPR37L1|GLP2R|CALCRL|OXER1|ADCY4	0.000292127	0.0199095
WP3915	WikiPathways	Angiopoietin Like Protein 8 Regulatory Pathway	21	CBLB|INS|INSR|PCK1|PIK3C3|PRKAA1|MAPK1|MAPK4|MAPK7|MAPK9|MAP2K5|MAP2K6|RPS6KA2|RPS6KB1|TSC2|IRS2|MAP3K14|MAP3K13|RPS6KA5|CAP1|MLST8	0.000292748	0.0199095
R-HSA-1462054	Reactome Gene Sets	Alpha-defensins	5	DEFA1|DEFA4|DEFA5|DEFA6|DEFA1B	0.000297821	0.0200315
GO:0015837	GO Biological Processes	amine transport	17	ADORA1|ADORA2A|AQP9|ITGB1|KCNB1|PSEN1|SLC18A1|TH|VIP|SYT7|CARTPT|ARL6IP1|SYT8|SYT2|SYT9|SYT6|SYT10	0.000298049	0.0200315
GO:1901568	GO Biological Processes	fatty acid derivative metabolic process	26	ACAT1|BDH1|DAGLA|AKR1C4|CYP1B1|CYP2D6|AKR1C1|GGT5|HMGCS2|FADS1|MIF|PPT1|SYK|TBXAS1|ABHD16A|PLA2G10|CES2|DPEP2|AACS|ELOVL6|SCD5|ELOVL7|ACSBG2|GGTLC2|DAGLB|NUDT7	0.000295775	0.0200315
R-HSA-194002	Reactome Gene Sets	Glucocorticoid biosynthesis	5	CYP11B1|CYP11B2|HSD3B1|HSD3B2|HSD11B2	0.000297821	0.0200315
hsa01040	KEGG Pathway	Biosynthesis of unsaturated fatty acids	9	FADS1|FADS2|CTDSP2|ACOT2|ELOVL6|SCD5|ELOVL7|ACOT4|ACOT1	0.000303049	0.0203078
GO:0009062	GO Biological Processes	fatty acid catabolic process	19	ACAT1|ALDH3A2|AUH|ECI1|FABP1|PCCA|PCK1|PCK2|ABHD16A|ABCB11|IRS2|ACAA2|SLC25A17|HAO2|ACOXL|SESN2|MFSD2A|CPT1C|NUDT7	0.000304896	0.020368
R-HSA-193993	Reactome Gene Sets	Mineralocorticoid biosynthesis	4	CGA|CYP11B2|HSD3B1|HSD3B2	0.000307513	0.020368
GO:0006114	GO Biological Processes	glycerol biosynthetic process	4	GOT1|PCK1|PCK2|PGP	0.000307513	0.020368
GO:1903333	GO Biological Processes	negative regulation of protein folding	4	SNRNP70|ST13|PDCD5|BAG5	0.000307513	0.020368
GO:0006606	GO Biological Processes	protein import into nucleus	22	ANGPT1|BMP4|CBLB|CDH1|CSE1L|JUP|PML|MAPK1|PSEN1|SYK|TSC2|NUP153|NUTF2|IPO7|SIX2|NUP62|NPAP1|UBR5|IPO4|POM121L2|PRICKLE1|RGPD3	0.000312335	0.0206276
GO:0032409	GO Biological Processes	regulation of transporter activity	36	ADRB2|ANK3|ATP1B3|FXYD2|CAPN1|DLG1|EPHB2|PTK2B|GRIA1|GRIN2B|HRC|HTR3A|INS|ITGB1|KCNC2|KCNS1|PDE4B|PDE4D|PDZK1|PPARG|RELN|PTAFR|RRAD|HAP1|SYNGR3|SGK2|CACNG3|PPARGC1A|WWP2|GPD1L|ARC|CACNG4|GAL|FXYD6|JPH3|CNIH3	0.000315284	0.0207104
GO:1900451	GO Biological Processes	positive regulation of glutamate receptor signaling pathway	6	ADRB2|EPHB2|RELN|CACNG3|ARC|CACNG4	0.000318119	0.0207104
hsa04913	KEGG Pathway	Ovarian steroidogenesis	12	ADCY9|CGA|CYP1B1|FSHR|GDF9|HSD3B1|HSD3B2|INS|INSR|ACOT2|HSD17B7|ADCY4	0.000316289	0.0207104
hsa00603	KEGG Pathway	Glycosphingolipid biosynthesis - globo and isoglobo series	6	FUT1|NAGA|ST3GAL1|ST3GAL2|ST8SIA1|FUT9	0.000318119	0.0207104
GO:0055091	GO Biological Processes	phospholipid homeostasis	6	ABCA3|ITGB6|ABCB11|LIPG|ANGPTL3|RCN3	0.000318119	0.0207104
GO:0002263	GO Biological Processes	cell activation involved in immune response	75	AP1G1|CAPN1|CD44|CDH17|CHI3L1|CHIT1|CCR6|CSNK2B|CST3|CTSD|DEFA1|DEFA4|PTK2B|FOXF1|GDI2|GYG1|HLA-DMB|HMGB1|HMOX1|HSPA1A|HSPA1B|IFNB1|IFNW1|IRF4|JUP|KRT1|LGALS3|LTF|MIF|NEU1|NME2|NOTCH2|NRAS|PCK1|SERPINB10|PKM|PKP1|PPIA|MAPK1|PSEN1|PSMD3|PTAFR|PTGER4|PTPRJ|PTPRN2|PYGL|RAC1|RNASE2|RORA|ST3GAL1|SYK|TNFAIP6|TRPM2|RNASET2|IST1|CAP1|OLFM4|METTL7A|COMMD9|DYNC1LI1|CALML5|TOLLIP|CMTM6|SNX6|GSDMD|GHDC|ORMDL…	0.000326733	0.0208434
GO:0045604	GO Biological Processes	regulation of epidermal cell differentiation	13	BMP4|ZFP36L1|CBFB|CDSN|KRT84|NME2|REG3A|PRKCH|NCOA3|GDF3|MAFF|REG3G|CD109	0.000323738	0.0208434
GO:0009746	GO Biological Processes	response to hexose	27	PTK2B|GHRHR|KCNB1|NME1|NME2|PCK1|PCK2|PRKAA1|PTPRN2|RAC1|RPS6KB1|SLC8A1|SMARCB1|TCF7L2|TH|ZNF236|PLA2G6|IRS2|BRSK2|PPARGC1A|FGF21|TRPM4|PIH1D1|APOM|AACS|SESN2|MAFA	0.000325734	0.0208434
GO:0016311	GO Biological Processes	dephosphorylation	55	ADORA1|CDKN3|DLG1|DUSP8|EYA3|IMPA1|LGALS3|MGAT5|NCK1|PPIA|PPP1R8|PPP2R2B|PPP2R2C|PPP6C|PTPN7|PTPRG|PTPRJ|PTPRM|PTPRN2|STYX|RNGTT|BTRC|PPM1F|FIG4|CTDSP2|RIPK3|PNKP|PPM1E|PHLPP2|CABIN1|PTPN18|PPA2|VRK3|MTMR12|MTMR10|PPP2R3C|THNSL2|PPP6R3|DUSP22|PPM1H|PDP2|G6PC2|TSKS|PHACTR4|LRRC2|CSRNP2|PPP1R14C|FAM220A|UBASH3B|NT5C1B|PHACTR3|MDP1|PGP|BOD1L2|ELFN1	0.000322741	0.0208434
GO:0031960	GO Biological Processes	response to corticosteroid	23	ABCA3|ALDH3A1|AQP1|ZFP36L1|GHRHR|GOT1|HMGB1|HSD3B1|HSD3B2|HSD11B2|PAPPA|PCK1|PCK2|PTAFR|RPS6KB1|SLIT3|TAT|TH|UBE2L3|USP8|BCL2L11|FAM107A|NPAS4	0.000327856	0.0208434
ko04921	KEGG Pathway	Oxytocin signaling pathway	23	ADCY9|CACNA1C|CACNA1S|CACNG1|GNAO1|ITPR1|KCNJ3|KCNJ5|PPP1R12B|NFATC2|NFATC4|NRAS|PRKAA1|MAPK1|MAPK7|MAP2K5|RYR3|TRPM2|CACNG3|CACNG4|CALML5|CAMK1G|ADCY4	0.000327856	0.0208434
GO:0010817	GO Biological Processes	regulation of hormone levels	59	ADORA1|ADORA2A|CACNA1C|CGA|AKR1C4|CYP1B1|CYP2D6|CYP11B1|CYP11B2|AKR1C1|GDF9|GHRHR|GLP1R|HSD3B1|HSD3B2|HSD11B2|IDE|INS|ITPR1|KCNB1|KCNC2|PCK2|PDGFRA|PTPRN2|RAC1|STAT5B|TCF7L2|TPO|TSHB|VIP|FZD4|PLA2G6|IRS2|BRSK2|SYT7|CARTPT|ZMPSTE24|PPARGC1A|BACE2|DKKL1|DKK3|PCLO|GAL|HSD17B14|HSD17B7|FAM3B|TRPM4|RETSAT|CYP2W1|RDH14|G6PC2|SNX6|AACS|SLC44A4|FAM3D|SYT9|EXOC3L1|IYD|MAFA	0.000329871	0.0208434
GO:0006211	GO Biological Processes	5-methylcytosine catabolic process	3	TET2|TET1|TET3	0.000332021	0.0208434
GO:0019857	GO Biological Processes	5-methylcytosine metabolic process	3	TET2|TET1|TET3	0.000332021	0.0208434
GO:1904640	GO Biological Processes	response to methionine	3	PCK1|PPARGC1A|FGF21	0.000332021	0.0208434
GO:0002038	GO Biological Processes	positive regulation of L-glutamate import across plasma membrane	3	ITGB1|PSEN1|ARL6IP1	0.000332021	0.0208434
GO:0099576	GO Biological Processes	regulation of protein catabolic process at postsynapse, modulating synaptic transmission	3	CDH1|USP8|RNF19A	0.000332021	0.0208434
GO:0060235	GO Biological Processes	lens induction in camera-type eye	3	BMP4|HIPK2|HIPK1	0.000332021	0.0208434
GO:0016054	GO Biological Processes	organic acid catabolic process	36	ACAT1|ALDH3A2|AUH|BCAT2|CD44|ECI1|FABP1|FGF2|GOT1|HDC|OGDH|PCCA|PCK1|PCK2|PGD|TAT|ABHD16A|ABCB11|IRS2|ACAA2|SLC25A17|SDS|DDAH2|CRYL1|HAO2|CYP2W1|THNSL2|ACOXL|ASRGL1|SESN2|MFSD2A|ACOT4|CPT1C|GNPDA2|IL4I1|NUDT7	0.000337468	0.0210696
GO:0046395	GO Biological Processes	carboxylic acid catabolic process	36	ACAT1|ALDH3A2|AUH|BCAT2|CD44|ECI1|FABP1|FGF2|GOT1|HDC|OGDH|PCCA|PCK1|PCK2|PGD|TAT|ABHD16A|ABCB11|IRS2|ACAA2|SLC25A17|SDS|DDAH2|CRYL1|HAO2|CYP2W1|THNSL2|ACOXL|ASRGL1|SESN2|MFSD2A|ACOT4|CPT1C|GNPDA2|IL4I1|NUDT7	0.000337468	0.0210696
GO:0051170	GO Biological Processes	import into nucleus	24	ANGPT1|BMP4|CBLB|CDH1|CSE1L|JUP|PML|MAPK1|PSEN1|SNRPD3|SYK|TSC2|NUP153|NUTF2|IPO7|SIX2|DDX20|NUP62|NPAP1|UBR5|IPO4|POM121L2|PRICKLE1|RGPD3	0.000339523	0.0211401
GO:0042059	GO Biological Processes	negative regulation of epidermal growth factor receptor signaling pathway	11	AREG|BTC|CBLB|PSEN1|PTPRJ|SPRY1|NUP62|RNF115|SNX6|SOCS4|EPGN	0.000354955	0.0218039
GO:0017038	GO Biological Processes	protein import	28	ANGPT1|BMP4|CBLB|CDH1|CSE1L|HSPA4|JUP|PEX14|PML|MAPK1|PSEN1|SYK|TSC2|PDCD5|NUP153|NUTF2|IPO7|SIX2|NUP62|NPAP1|UBR5|TOMM7|IPO4|POM121L2|PRICKLE1|GPIHBP1|RGPD3|TIMM23	0.00035394	0.0218039
GO:0051272	GO Biological Processes	positive regulation of cellular component movement	64	AIF1|ANGPT1|BDKRB1|BMP4|CDH13|CGA|CCR6|CMKLR1|DSCAM|ETS1|PTK2B|FGF2|FOXF1|FUT1|GRB7|HMGB1|HMOX1|INS|INSR|ITGB1|LGALS3|MGAT5|PDGFRA|MAPK1|PTAFR|RAC1|RPS6KB1|RRAS|CCL1|SLC8A1|STAT5A|STK4|TDGF1|TNFAIP6|GFUS|NUMB|IRS2|TRADD|NRP2|SPAG9|PPM1F|SEMA3E|HDAC9|FERMT2|FAM107A|SYNE2|ANGPTL3|CD274|ANGPT4|RIN2|TRPM4|BCAS3|CCAR1|PDGFC|SEMA6A|PREX1|LGR6|PRDM14|FBXO31|SEMA6D|MIEN1|DOCK7|CCBE1|FAM83H	0.000352	0.0218039
GO:0046461	GO Biological Processes	neutral lipid catabolic process	11	DAGLA|FABP1|LIPC|SORL1|ABHD16A|LIPG|FGF21|ABHD6|ABHD12B|LIPH|DAGLB	0.000354955	0.0218039
GO:0046464	GO Biological Processes	acylglycerol catabolic process	11	DAGLA|FABP1|LIPC|SORL1|ABHD16A|LIPG|FGF21|ABHD6|ABHD12B|LIPH|DAGLB	0.000354955	0.0218039
GO:0007173	GO Biological Processes	epidermal growth factor receptor signaling pathway	20	ADORA1|AREG|ARF4|BTC|CBLB|CDH13|PTK2B|GRB7|PSEN1|PTPRJ|TDGF1|HAP1|RPS6KA5|SPRY1|NEU3|NUP62|RNF115|SNX6|SOCS4|EPGN	0.00037383	0.0228671
GO:0000082	GO Biological Processes	G1/S transition of mitotic cell cycle	35	AIF1|CCNB1|CDK1|CDK7|CDKN3|RCC1|GADD45A|DLG1|E2F4|GML|GSPT1|PRMT1|MCM5|MYC|NPAT|ORC1|PKD1|PML|PPP6C|PSME1|PSME2|RPA2|RPS6KB1|TFDP2|WEE1|CUL5|CDC7|CUL2|KLF4|KIF14|CTDSP2|FAM107A|POLA2|FBXO31|DCUN1D3	0.000375264	0.0228671
GO:0055065	GO Biological Processes	metal ion homeostasis	68	ABL2|ADORA1|ADORA2A|ANK3|ATP1B3|BDKRB1|BDKRB2|CACNA1C|CHRNA7|CCR6|CMKLR1|CP|CYP11B2|PTK2B|FGF2|GLP1R|GOT1|MCHR1|GRIA1|GRIN2B|HCRT|HMGB1|HMOX1|HRC|ITPR1|KCNMA1|LRP6|LTF|TRPM1|MYC|NEDD8|SLC11A2|PDE4D|PDGFRA|PKD1|PKHD1|PML|PSEN1|PTGER4|REG1A|RYR3|CCL1|CCL13|SLC8A1|SLC12A4|TRPC4|TRPM2|WFS1|NCOA4|AP3B1|NOL3|HAP1|ATP6V0D1|TPCN1|TRPM4|TRPM7|JPH3|SLC30A5|CCDC115|UBASH3B|COX19|SMDT1|BTBD9|WBP2NL|DHRS7C|SL…	0.000374771	0.0228671
GO:0071300	GO Biological Processes	cellular response to retinoic acid	13	ABL2|AQP1|EPHA3|PTK2B|FGFR2|GJB3|MYOG|PCK1|PPARG|FZD4|TEAD2|KLF4|FZD10	0.000380804	0.0230597
hsa04218	KEGG Pathway	cellular senescence	25	ZFP36L1|CAPN1|CCNB1|CDK1|GADD45A|E2F4|ETS1|HLA-E|HUS1|ITPR1|MYC|NFATC2|NFATC4|NRAS|MAPK1|MAP2K6|RRAD|RRAS|TSC2|BTRC|RAD50|HIPK2|CALML5|TRPM7|HIPK1	0.000380095	0.0230597
ko04261	KEGG Pathway	Adrenergic signaling in cardiomyocytes	22	ADCY9|ADRB2|ATP1B3|FXYD2|CACNA1C|CACNA1S|CACNG1|CREM|KCNQ1|PPP2R2B|PPP2R2C|MAPK1|SLC8A1|TNNT2|TPM3|RPS6KA5|CACNG3|CACNG4|CALML5|PPP2R3C|CREB3L4|ADCY4	0.000381453	0.0230597
GO:0021761	GO Biological Processes	limbic system development	17	DAB1|ETS1|FGFR2|HSD3B1|HSD3B2|MAS1|NME1|RELN|NRP2|HAP1|KIF14|UQCRQ|TMEM108|NDNF|ATAT1|KIRREL3|MFSD2A	0.000383391	0.0230686
GO:1901990	GO Biological Processes	regulation of mitotic cell cycle phase transition	50	AIF1|BLM|ZFP36L1|BUB1|CCNB1|CDK1|GADD45A|DLG1|E2F4|GML|PRMT1|HUS1|ORC1|PKD1|PML|PSMB10|PSMC6|PSMD3|PSME1|PSME2|RAD17|RAD51C|RPA2|TFDP2|WEE1|XRCC3|CDC7|MAD1L1|BTRC|KLF4|PSMF1|DLGAP5|KIF14|RBX1|CTDSP2|ZWINT|FAM107A|DYNC1LI1|HAUS6|TEX14|TRIM39|MTA3|ANAPC1|FBXO31|CEP63|CHMP4C|DCUN1D3|HUS1B|STOX1|NSMCE2	0.000383619	0.0230686
GO:0016197	GO Biological Processes	endosomal transport	32	ARL1|CLTC|MYO5B|RAB13|SORL1|TRAPPC10|AP3B1|SPAG9|DCLK1|TBC1D5|BVES|DENND5A|ACAP2|HEATR5A|CHMP2B|CHMP4A|SNX8|ITSN2|VPS36|UBAP1|SNX9|RAB6B|MAGEL2|CMTM6|SNX6|TBC1D17|MICALL2|ANKRD27|RAB6C|TMEM87B|CHMP4C|VTI1A	0.000385707	0.0231333
GO:1904062	GO Biological Processes	regulation of cation transmembrane transport	41	ADRB2|ANK3|ATP1B3|FXYD2|BDKRB1|CACNA1C|CACNG1|CAPN1|DLG1|EPHB2|PTK2B|GRIA1|GRIN2B|HRC|ITGB1|KCNC2|KCNQ1|KCNS1|PDE4B|PDE4D|PDZK1|RELN|RRAD|SLC8A1|HAP1|CACNG3|PPARGC1A|WWP2|GPD1L|ARC|CACNG4|KCNIP1|GAL|FXYD6|JPH3|SLC30A5|UBASH3B|SESTD1|TMC1|CNIH3|DHRS7C	0.000393026	0.0234492
GO:0007059	GO Biological Processes	chromosome segregation	41	BUB1|CCNB1|RCC1|CORT|FEN1|RAD51C|SYCP1|TTN|XRCC3|BAG6|MAD1L1|TOP3B|DLGAP5|KIF14|REC8|CTCF|ZWINT|PDS5A|NUP62|CHMP2B|EML4|CHMP4A|DYNC1LI1|MAP10|NCAPG2|HJURP|TEX14|SPC25|ANAPC1|CENPH|CENPT|SETDB2|CHMP4C|ARL8A|BANF2|HORMAD2|EME2|MAPK15|MEIOB|RNF212|NSMCE2	0.000393026	0.0234492
GO:0006979	GO Biological Processes	response to oxidative stress	51	AIF1|AQP1|CYP1B1|ETS1|FABP1|PTK2B|GCH1|GNAO1|GPX2|GPX3|HMOX1|HSPA1A|HSPA1B|INS|KCNC2|KRT1|MB|NUDT1|NDUFA6|NME2|PDGFRA|PML|PPIA|PRKAA1|MAPK1|MAPK7|MAPK9|PSEN1|SLC8A1|STAU1|TAT|TPO|TRPM2|RNF112|PXDN|NOL3|PDLIM1|GPR37L1|KLF4|BAG5|SGK2|NET1|PPARGC1A|RIPK3|PNKP|EGLN1|ZFAND1|PRR5L|SESN2|SIRPA|STOX1	0.000399286	0.0237606
hsa04520	KEGG Pathway	Adherens junction	15	ACTN1|CDH1|CSNK2B|CTNNA2|ERBB2|INSR|MAPK1|PTPRJ|PTPRM|RAC1|TCF7L2|NCOA3|SORBS1|CSNK2A3|POTEF	0.000403392	0.0239426
GO:0003015	GO Biological Processes	heart process	36	ADORA1|ATP1B3|FXYD2|CACNA1C|CACNA1S|CACNG1|DLG1|GCH1|GNAO1|HRC|ITPR1|JUP|KCND3|KCNJ3|KCNJ5|KCNQ1|PDE4B|PDE4D|MAP2K6|RYR3|SLC8A1|TH|TNNI1|TNNI2|TNNT2|TTN|ZMPSTE24|CACNG3|BVES|GPD1L|WWTR1|CACNG4|KCNIP1|FXYD6|TRPM4|SGCZ	0.0004126	0.0244257
GO:0007178	GO Biological Processes	transmembrane receptor protein serine/threonine kinase signaling pathway	43	BMP4|BMPR1B|COL3A1|CSNK2B|FBN1|GDF9|GOT1|HSPA1A|ITGB1|ITGB6|NBL1|NOTCH2|PML|PPARG|SORL1|TDGF1|SLC33A1|GDF3|SPRY1|FERMT2|ZC3H3|NOMO1|WWTR1|DKK3|HIPK2|CHST11|PARD6A|TRIM33|IL17RD|CFC1|PMEPA1|DUSP22|SNX6|PBLD|ZMIZ2|CD109|EID2|LEMD2|RGMB|VWC2|NOMO3|FAM83G|CFC1B	0.000420981	0.0247297
GO:0010038	GO Biological Processes	response to metal ion	42	ANK3|ANXA11|APOBEC1|AQP1|AQP9|ATF1|CCNB1|CDH1|CYP11B1|CYP11B2|PTK2B|GOT1|HMOX1|KCNC2|KCNH1|KCNMA1|NUDT1|MYOG|NFATC4|SLC11A2|PRKAA1|MAPK1|MAPK9|RYR3|TAT|TH|TNNT2|TRPM2|TSHB|TTN|RASAL1|SYT7|CPNE6|NDRG1|PPARGC1A|SLC30A5|SYT8|SYT2|SYT9|CPNE8|SYT6|SYT10	0.000419797	0.0247297
GO:0001764	GO Biological Processes	neuron migration	22	ASTN1|COL3A1|CTNNA2|DAB1|ERBB4|NDN|NTRK2|RELN|PSEN1|RAC1|NRP2|DCLK1|LRIG2|SATB2|LHX6|BARHL1|SEMA6A|NDNF|FBXO31|KIRREL3|NAV1|MDGA1	0.000420774	0.0247297
GO:0048704	GO Biological Processes	embryonic skeletal system morphogenesis	16	BMP4|COL11A1|DLG1|FGFR2|HOXC4|HOXC9|PDGFRA|ALX1|IFT140|SIX2|SATB2|SLC39A1|CHST11|DYNC2I1|DSCAML1|FUZ	0.000423839	0.0248337
GO:0042110	GO Biological Processes	T cell activation	53	AIF1|RHOH|BMP4|ZFP36L1|CBFB|CBLB|CD8A|CD8B|CD44|CCR6|DLG1|DTX1|ERBB2|HLA-DMB|HLA-E|HMGB1|IFNB1|IFNW1|IGF2|IL7R|INS|IRF4|ITK|LEPR|LGALS3|NCK1|NFATC2|PCK1|PSEN1|PSMB10|PTGER4|RAC1|RORA|SFTPD|SLC7A1|STAT5B|SYK|ZBTB16|LAPTM5|MAD1L1|AP3B1|RIPK3|CD160|IL36B|CD274|IL20RB|PREX1|PDCD1LG2|ZC3H8|NLRP3|SIRPA|NKX2-3|GPR89A	0.000428897	0.0248655
GO:0007411	GO Biological Processes	axon guidance	35	ALCAM|RHOH|BMPR1B|DAB1|DPYSL2|DSCAM|EPHA3|EPHB1|EPHB2|ERBB2|GRB7|NOTCH2|PLXNA2|MAPK1|MAPK7|RELN|PTPRM|RAC1|ROBO2|SLIT3|TNR|PLA2G10|IRS2|NRP2|RPS6KA5|SEMA3E|PLXNC1|ENAH|DSCAML1|IGSF9|SEMA6A|LGR6|SEMA6D|PLXNA4|DOK6	0.000429822	0.0248655
ko04080	KEGG Pathway	Neuroactive ligand-receptor interaction	35	ADCYAP1R1|ADORA1|ADORA2A|ADRB2|BDKRB1|BDKRB2|CGA|CHRNA7|LTB4R|CRHR2|FSHR|GABRB2|GABRB3|GHRHR|GLP1R|MCHR1|GRIA1|GRID1|GRIN2B|GRM4|GRM8|HTR1D|HTR1E|HTR4|HTR6|LEPR|MAS1|OPRD1|PTAFR|PTGER4|TSHB|VIPR2|GLP2R|CALCRL|LTB4R2	0.000429822	0.0248655
GO:0060047	GO Biological Processes	heart contraction	35	ADORA1|ATP1B3|FXYD2|CACNA1C|CACNA1S|CACNG1|DLG1|GCH1|GNAO1|HRC|ITPR1|JUP|KCND3|KCNJ3|KCNJ5|KCNQ1|PDE4B|PDE4D|MAP2K6|RYR3|SLC8A1|TH|TNNI1|TNNI2|TNNT2|TTN|ZMPSTE24|CACNG3|BVES|GPD1L|CACNG4|KCNIP1|FXYD6|TRPM4|SGCZ	0.000429822	0.0248655
GO:0043616	GO Biological Processes	keratinocyte proliferation	11	AREG|ZFP36L1|CDH13|FGFR2|KRT2|NOTCH2|REG3A|TGM1|SLURP1|REG3G|CD109	0.000429352	0.0248655
GO:0044774	GO Biological Processes	mitotic DNA integrity checkpoint	18	BLM|CCNB1|CDK1|GADD45A|E2F4|GML|PRMT1|HUS1|ORC1|PML|RAD17|RPA2|SETMAR|TFDP2|TRIM39|FBXO31|HUS1B|EME2	0.000434141	0.0250519
GO:1900449	GO Biological Processes	regulation of glutamate receptor signaling pathway	13	ADRB2|CAPN1|DLG1|EPHB2|PTK2B|GRIA1|GRIN2B|RELN|CACNG3|PPARGC1A|ARC|CACNG4|CNIH3	0.000446196	0.0255539
GO:2000147	GO Biological Processes	positive regulation of cell motility	62	AIF1|ANGPT1|BDKRB1|BMP4|CDH13|CGA|CCR6|CMKLR1|ETS1|PTK2B|FGF2|FOXF1|FUT1|GRB7|HMGB1|HMOX1|INS|INSR|ITGB1|LGALS3|MGAT5|PDGFRA|MAPK1|PTAFR|RAC1|RPS6KB1|RRAS|CCL1|SLC8A1|STAT5A|STK4|TDGF1|TNFAIP6|GFUS|NUMB|IRS2|TRADD|NRP2|SPAG9|PPM1F|SEMA3E|HDAC9|FERMT2|FAM107A|SYNE2|ANGPTL3|CD274|ANGPT4|RIN2|BCAS3|CCAR1|PDGFC|SEMA6A|PREX1|LGR6|PRDM14|FBXO31|SEMA6D|MIEN1|DOCK7|CCBE1|FAM83H	0.000444408	0.0255539
R-HSA-373755	Reactome Gene Sets	Semaphorin interactions	13	DPYSL2|ERBB2|ITGB1|PLXNA2|RAC1|RRAS|SEMA3E|ARHGEF11|PLXNC1|ARHGEF12|SEMA6A|SEMA6D|PLXNA4	0.000446196	0.0255539
GO:0033209	GO Biological Processes	tumor necrosis factor-mediated signaling pathway	25	TNFRSF17|PTK2B|UBE2K|HSPA1A|HSPA1B|LTA|PSMB10|PSMC6|PSMD3|PSME1|PSME2|SYK|LAPTM5|TRADD|NOL3|MAP3K14|PSMF1|PIAS3|CLDN18|RNF31|SPPL2A|EDARADD|COMMD7|HIPK1|PELI3	0.000453121	0.0258856
GO:0048729	GO Biological Processes	tissue morphogenesis	67	ADARB1|AP2A1|BMP4|CD44|CLTC|COL11A1|CSNK2B|DLG1|FGF2|FGFR2|FOXF1|ITGB1|KRT6A|LRP6|MYC|NFATC4|NOTCH2|PCDH8|PKD1|PKHD1|PML|PSEN1|PSMB10|PSMC6|PSMD3|PSME1|PSME2|RAC1|ROBO2|SIX3|STK4|TBX5|TNNT2|TSC2|TTN|LUZP1|FZD4|TEAD2|NRP2|BTRC|BRSK2|KLF4|PSMF1|MICAL2|SEMA3E|GPC6|SPRY1|SIX2|FERMT2|COBL|ZFPM2|CECR2|PARD6A|RASIP1|BTBD7|PLEKHA4|PHACTR4|IRX3|FUZ|CCM2|SETDB2|PHLDB2|KRT71|BBS5|PRICKLE1|RSPO2|FMN1	0.000458323	0.0261176
GO:0097485	GO Biological Processes	neuron projection guidance	35	ALCAM|RHOH|BMPR1B|DAB1|DPYSL2|DSCAM|EPHA3|EPHB1|EPHB2|ERBB2|GRB7|NOTCH2|PLXNA2|MAPK1|MAPK7|RELN|PTPRM|RAC1|ROBO2|SLIT3|TNR|PLA2G10|IRS2|NRP2|RPS6KA5|SEMA3E|PLXNC1|ENAH|DSCAML1|IGSF9|SEMA6A|LGR6|SEMA6D|PLXNA4|DOK6	0.000459654	0.0261283
GO:0010466	GO Biological Processes	negative regulation of peptidase activity	33	ADORA2A|AQP1|CD44|CST3|FABP1|ITIH2|LTF|SERPINB2|SERPINB8|SERPINB10|MAP2K5|PROS1|SORL1|SPP2|TIMP3|SERPINB7|NOL3|KLF4|PSMF1|CST8|ARL6IP1|SPOCK3|PIH1D1|BCL2L12|PAPLN|CSTL1|CST9L|CST9|CD109|CST11|NLRP7|HMSD|COL28A1	0.000463143	0.0262188
M2701	Canonical Pathways	ST MYOCYTE AD PATHWAY	8	CRP|EPHB2|GAST|ITPR1|KCNJ3|KCNJ5|MAPK1|RAC1	0.000463541	0.0262188
GO:0060627	GO Biological Processes	regulation of vesicle-mediated transport	58	ABL2|ADORA2A|AP2A1|AP1G1|ANGPT1|C2|CDH13|EPHA3|FOXF1|HMGB1|HMOX1|INSR|KCNB1|LGALS3|PPARG|PPT1|PRKAA1|MAPK1|PSEN1|PTAFR|PTPRJ|RAB13|RAC1|SFTPD|SORL1|SYK|TSC2|NUMB|HAP1|SYT7|TBC1D5|MERTK|OLFM4|NEU3|BVES|RIMS1|RAB21|ARC|RAB26|FGF21|PCLO|STXBP6|STX18|RUFY2|SLC17A7|SNX6|ANKRD27|SYT8|BTBD9|RAB3C|SPACA3|SYT2|SIRPA|SYT9|SYT6|MAPK15|SYT10|RAB15	0.000469662	0.0264994
GO:0090316	GO Biological Processes	positive regulation of intracellular protein transport	23	ANK3|CDH1|ERBB2|HSPA1L|JUP|KCNB1|PDZK1|PRKAA1|MAPK1|PSEN1|SORL1|TCF7L2|UBE2L3|PDCD5|NUTF2|UBR5|TOMM7|BCAS3|RNF31|RHOU|ZFAND1|MICALL2|PRR5L	0.000478724	0.0268819
GO:0051896	GO Biological Processes	regulation of protein kinase B signaling	32	ANGPT1|AREG|BTC|CHI3L1|CSF3|DLG1|ERBB2|ERBB4|FGF2|FGFR2|IGF2|INS|INSR|ITGB1|NTRK2|PDGFRA|PKHD1|PTPRJ|RAC1|RRAS|TCF7L2|TSC2|IRS2|KLF4|FERMT2|PHLPP2|RASD2|PHLDA3|RCN3|PIK3AP1|LEMD2|EPGN	0.000478795	0.0268819
GO:0051973	GO Biological Processes	positive regulation of telomerase activity	9	MYC|PARN|MAPK1|KLF4|PNKP|PARM1|ACD|NEK7|MAPK15	0.000489206	0.0271991
GO:0086005	GO Biological Processes	ventricular cardiac muscle cell action potential	9	CACNA1C|DLG1|JUP|KCND3|KCNJ3|KCNJ5|KCNQ1|GPD1L|TRPM4	0.000489206	0.0271991
GO:0007088	GO Biological Processes	regulation of mitotic nuclear division	24	BMP4|BTC|BUB1|CCNB1|RCC1|HSPA1A|HSPA1B|IGF2|INS|INSR|KIF11|XRCC3|MAD1L1|DLGAP5|ZWINT|NUP62|CHMP2B|DYNC1LI1|TEX14|ANAPC1|CHMP4C|EPGN|NSMCE2|FBXO43	0.000488693	0.0271991
hsa04211	KEGG Pathway	Longevity regulating pathway	18	ADCY9|HSPA1A|HSPA1B|HSPA1L|INS|INSR|NRAS|PPARG|PRKAA1|RPS6KB1|TSC2|IRS2|PPARGC1A|EHMT2|SESN2|AKT1S1|CREB3L4|ADCY4	0.000486886	0.0271991
GO:0051129	GO Biological Processes	negative regulation of cellular component organization	79	APOBEC1|BMP4|BUB1|CAPG|CCNB1|CST3|CTNNA2|DAB1|DFFA|EPHA3|EPHB2|GMFB|GRIN2B|HMGB1|HSPA1A|HSPA1B|LGALS3|NFATC4|OPRD1|PSEN1|PTGER4|PTPRG|RAC1|ROBO2|SETMAR|SMARCB1|SORL1|TNR|TSC2|XRCC3|MAD1L1|NOL3|SPAG9|BAG5|SEMA3E|LRIG2|KIF14|RAD50|ACAA2|AVIL|NEU3|PPARGC1A|ZWINT|FAM107A|KDM1A|FSTL4|DENND5A|CAMSAP2|RPL13A|DNM3|TINF2|CHMP4A|DYNC1LI1|UBR5|BCAS3|PIH1D1|KDM4D|APOM|TEX14|PMEPA1|DUSP22|SEMA6A|DIP2B|NMNAT1|…	0.000492864	0.027336
GO:0046503	GO Biological Processes	glycerolipid catabolic process	14	DAGLA|FABP1|LIPC|SORL1|ABHD16A|PLA2G6|PLA2G10|LIPG|FGF21|SMPD4|ABHD6|ABHD12B|LIPH|DAGLB	0.000496349	0.0274626
GO:0007159	GO Biological Processes	leukocyte cell-cell adhesion	43	AIF1|RHOH|BMP4|CBFB|CBLB|CD44|DLG1|DTX1|ERBB2|ETS1|HLA-DMB|HLA-E|HMGB1|IFNB1|IGF2|IL7R|ITGB1|LGALS3|NCK1|PCK1|PTAFR|RAC1|SFTPD|SLC7A1|STAT5B|SYK|GFUS|ZBTB16|LAPTM5|MAD1L1|AP3B1|KLF4|TNIP1|FUT9|CD160|IL36B|CD274|IL20RB|GOLPH3|PDCD1LG2|ZC3H8|NLRP3|SIRPA	0.000500322	0.0276156
hsa04261	KEGG Pathway	Adrenergic signaling in cardiomyocytes	22	ADCY9|ADRB2|ATP1B3|FXYD2|CACNA1C|CACNA1S|CACNG1|CREM|KCNQ1|PPP2R2B|PPP2R2C|MAPK1|SLC8A1|TNNT2|TPM3|RPS6KA5|CACNG3|CACNG4|CALML5|PPP2R3C|CREB3L4|ADCY4	0.000510152	0.0280903
GO:0071333	GO Biological Processes	cellular response to glucose stimulus	20	GHRHR|KCNB1|NME1|NME2|PCK1|PCK2|PRKAA1|PTPRN2|RAC1|SMARCB1|TH|ZNF236|PLA2G6|IRS2|BRSK2|PPARGC1A|FGF21|TRPM4|PIH1D1|AACS	0.000512564	0.0281553
GO:0009395	GO Biological Processes	phospholipid catabolic process	11	LIPC|ABHD16A|PLA2G6|PLA2G10|LIPG|SMPDL3B|ANGPTL3|SMPD4|ABHD6|ABHD12B|PLBD2	0.000516375	0.0282289
GO:0002009	GO Biological Processes	morphogenesis of an epithelium	58	AP2A1|BMP4|CD44|CLTC|CSNK2B|DLG1|FGF2|FGFR2|FOXF1|KRT6A|LRP6|MYC|NFATC4|NOTCH2|PCDH8|PKD1|PKHD1|PML|PSEN1|PSMB10|PSMC6|PSMD3|PSME1|PSME2|RAC1|STK4|TBX5|TSC2|LUZP1|FZD4|TEAD2|BTRC|BRSK2|KLF4|PSMF1|MICAL2|SEMA3E|GPC6|SPRY1|SIX2|FERMT2|COBL|CECR2|PARD6A|RASIP1|BTBD7|PLEKHA4|PHACTR4|IRX3|FUZ|CCM2|SETDB2|PHLDB2|KRT71|BBS5|PRICKLE1|RSPO2|FMN1	0.000515402	0.0282289
GO:2000272	GO Biological Processes	negative regulation of signaling receptor activity	13	CBLB|EPHB2|LY6E|LY6H|PPARG|PSEN1|PPARGC1A|DKKL1|DKK3|LY6G6D|SNX6|LYNX1|SOCS4	0.000520862	0.0284062
GO:0034284	GO Biological Processes	response to monosaccharide	27	PTK2B|GHRHR|KCNB1|NME1|NME2|PCK1|PCK2|PRKAA1|PTPRN2|RAC1|RPS6KB1|SLC8A1|SMARCB1|TCF7L2|TH|ZNF236|PLA2G6|IRS2|BRSK2|PPARGC1A|FGF21|TRPM4|PIH1D1|APOM|AACS|SESN2|MAFA	0.000534441	0.0286679
GO:0048514	GO Biological Processes	blood vessel morphogenesis	70	ANGPT1|AQP1|BMP4|ZFP36L1|CD34|CDH13|CHI3L1|CHRNA7|COL8A1|CYP1B1|GADD45A|EMP2|EPHB1|EPHB2|ERBB2|ETS1|PTK2B|FGF2|FGFR2|FOXF1|FUT1|HHEX|HMGB1|HMOX1|ITGB1|JUP|KRT1|LEPR|NFATC4|NOTCH2|NTRK2|PDGFRA|PKM|PML|PPARG|MAPK7|MAP2K5|PTPRM|RORA|RRAS|STK4|SYK|TBX5|TDGF1|FZD4|TEAD2|NRP2|KLF4|SEMA3E|HDAC9|CALCRL|CD160|EPN2|ZFPM2|ANGPTL3|HIPK2|ANGPT4|RIN2|EGLN1|BCAS3|RASIP1|SEMA6A|NDNF|CCM2|CCBE1|COL22A1|HIPK1|SLC3…	0.000534428	0.0286679
GO:0048736	GO Biological Processes	appendage development	24	BMP4|BMPR1B|CACNA1C|FGFR2|KRT84|LRP6|NOTCH2|PLXNA2|PSEN1|FBXW4|TBX5|ZBTB16|IFT140|BCL2L11|FERMT2|SLC39A1|CHST11|ZNF219|DYNC2H1|KREMEN1|SP8|RSPO2|FMN1|RSPO4	0.000533927	0.0286679
GO:0060173	GO Biological Processes	limb development	24	BMP4|BMPR1B|CACNA1C|FGFR2|KRT84|LRP6|NOTCH2|PLXNA2|PSEN1|FBXW4|TBX5|ZBTB16|IFT140|BCL2L11|FERMT2|SLC39A1|CHST11|ZNF219|DYNC2H1|KREMEN1|SP8|RSPO2|FMN1|RSPO4	0.000533927	0.0286679
GO:0021954	GO Biological Processes	central nervous system neuron development	15	ADARB1|EPHB1|EPHB2|FGFR2|NTRK2|ROBO2|SLIT3|NRP2|DCLK1|ATF5|LHX6|UQCRQ|NDNF|AGBL4|PLXNA4	0.000528932	0.0286679
GO:0051345	GO Biological Processes	positive regulation of hydrolase activity	79	ABL2|ARF4|ARHGAP5|ARL1|ATP1B3|FXYD2|BCR|CTSD|ERBB2|FABP1|PTK2B|FGF2|FGFR2|GDI2|GNAO1|GRIN2B|HMGB1|HSPA1A|ITGB1|ITK|MBP|MYC|NTRK2|PDGFRA|PMAIP1|PML|PPARG|PSME1|PSME2|PTAFR|RSU1|CCL1|CCL13|SETMAR|SYK|TNNT2|TNNT3|TSC2|LAPTM5|RASAL1|TRADD|PDCD5|PPM1F|TBC1D5|ARHGEF11|BCL2L11|NET1|NOD1|CDC42EP2|FERMT2|ADAP1|RIPK3|FZD10|TBC1D9B|ARHGEF12|ACAP2|CIDEB|VRK3|SNX9|RIN2|BCAS3|ARHGEF10L|NLRP2|DEPDC1B|RCN3|PREX1…	0.000531606	0.0286679
R-HSA-397014	Reactome Gene Sets	Muscle contraction	27	ACTN3|ATP1B3|FXYD2|CACNA1C|ITPR1|KCND3|KCNQ1|RYR3|SLC8A1|TBX5|TNNI1|TNNI2|TNNT2|TNNT3|TPM3|TTN|KCNK5|SORBS1|WWTR1|CACNG4|HIPK2|KCNIP1|FXYD6|KCNK10|KCNK16|KCNK17|HIPK1	0.000534441	0.0286679
GO:0009100	GO Biological Processes	glycoprotein metabolic process	48	APCS|BMPR1B|TMEM258|COL11A1|CST3|FUT1|MGAT5|MUC2|MUC4|MUC5AC|PMM2|PSEN1|ST3GAL1|ST3GAL2|ST8SIA1|SOAT1|TCF7L2|FAM20B|HS3ST4|HS3ST3B1|CHST4|TNIP1|FUT9|GALNT6|SDF2L1|BACE2|CHST11|SPOCK3|CHST15|TET2|CHST12|GOLPH3|XYLT1|GNPTAB|GALNT14|NDNF|TET1|ST6GAL2|B3GNT9|ALG10|DERL3|MUC16|EGFLAM|XXYLT1|TET3|STT3B|GALNT18|MUC5B	0.000538342	0.0287422
GO:0051260	GO Biological Processes	protein homooligomerization	25	ABCA3|BLM|C9|PRMT1|KCNA7|KCNB1|KCNC2|KCND3|KCNS1|MIF|RYR3|SLC1A2|SYCP1|TRPM2|RNF112|G3BP2|ARC|KCTD2|UPB1|TRPM4|GSDMD|KCTD19|KCNG3|CRTC2|KCTD8	0.000538167	0.0287422
GO:1903322	GO Biological Processes	positive regulation of protein modification by small protein conjugation or removal	21	ANGPT1|CBLB|MAPK9|RPS2|UBE2L3|WFS1|LAPTM5|BTRC|RBX1|TNIP1|PIAS3|FAM107A|KDM1A|RASD2|RCHY1|TOLLIP|DCUN1D2|SPRTN|DCUN1D5|DCUN1D3|PRICKLE1	0.000540233	0.0287759
GO:1903050	GO Biological Processes	regulation of proteolysis involved in cellular protein catabolic process	30	PTK2B|UBE2K|HSPA1A|HSPA1B|PKD1|PML|MAPK9|PSEN1|PSME1|PSME2|STYX|TAF9|XPO1|LAPTM5|BAG6|EIF3H|BTRC|BRSK2|PSMF1|BAG5|RBX1|RNF19A|RCHY1|HIPK2|RNFT1|TRIM39|AGBL4|DERL3|SOCS4|PRICKLE1	0.000545565	0.0289923
GO:1902106	GO Biological Processes	negative regulation of leukocyte differentiation	17	APCS|BMP4|CBFB|DTX1|ERBB2|FBN1|HMGB1|IFNB1|LTF|MYC|NME1|NME2|CARTPT|PIAS3|CLDN18|ZC3H8|UBASH3B	0.000550684	0.0291965
WP3888	WikiPathways	VEGFA-VEGFR2 Signaling Pathway	49	ADRB2|AP2A1|ARF4|CLIC1|CLTC|CSRP1|EPB41|EPHB2|ETS1|PTK2B|FUT1|HMGB1|HSPA1A|ITGB1|NCK1|NFATC2|PGD|PRKAA1|MAPK1|MAPK9|MAP2K6|PTPRJ|RAC1|RPS6KB1|RPS11|SLC7A1|SLC8A1|SRP54|TFCP2|TPM3|NUMB|EIF3H|NRP2|ATP6V0D1|RPS6KA5|MICAL2|HDAC9|NDRG1|RPL13A|SDF2L1|FJX1|FHOD1|LARP7|LRRC59|MLST8|SEMA6D|AKT1S1|CGNL1|OCLN	0.000559494	0.0295949
GO:0098771	GO Biological Processes	inorganic ion homeostasis	75	ABL2|ADORA1|ADORA2A|ANK3|ATP1B3|BDKRB1|BDKRB2|CACNA1C|CHRNA7|CKB|CCR6|CMKLR1|CP|CYP11B2|PTK2B|FGF2|GLP1R|GOT1|MCHR1|GRIA1|GRIN2B|HCRT|HMGB1|HMOX1|HRC|ITPR1|KCNMA1|LRP6|LTF|TRPM1|MYC|NEDD8|SLC11A2|PDE4D|PDGFRA|PKD1|PKHD1|PML|PPT1|MAPK1|PSEN1|PTGER4|REG1A|RYR3|CCL1|CCL13|SLC8A1|SLC9A5|SLC12A4|TRPC4|TRPM2|WFS1|NCOA4|AP3B1|NOL3|HAP1|ATP6V0D1|TPCN1|TRPM4|TRPM7|SLAMF8|JPH3|SLC30A5|CCDC115|UBASH3B|COX19…	0.000570073	0.030043
WP2118	WikiPathways	Arrhythmogenic Right Ventricular Cardiomyopathy	14	ACTN1|ACTN3|CACNA1C|CACNA1S|CACNG1|CTNNA2|ITGB1|ITGB6|JUP|SLC8A1|TCF7L2|ITGA10|CACNG3|CACNG4	0.00057191	0.030043
hsa05412	KEGG Pathway	Arrhythmogenic right ventricular cardiomyopathy	14	ACTN3|CACNA1C|CACNA1S|CACNG1|CTNNA2|ITGB1|ITGB6|JUP|SLC8A1|TCF7L2|ITGA10|CACNG3|CACNG4|POTEF	0.00057191	0.030043
GO:0002275	GO Biological Processes	myeloid cell activation involved in immune response	59	CAPN1|CD44|CHI3L1|CHIT1|CSNK2B|CST3|CTSD|DEFA1|DEFA4|FOXF1|GDI2|GYG1|HMGB1|HMOX1|HSPA1A|HSPA1B|JUP|KRT1|LGALS3|LTF|MIF|NEU1|NME2|NRAS|SERPINB10|PKM|PKP1|PPIA|MAPK1|PSEN1|PSMD3|PTAFR|PTPRJ|PTPRN2|PYGL|RAC1|RNASE2|SYK|TNFAIP6|TRPM2|RNASET2|IST1|CAP1|OLFM4|METTL7A|COMMD9|DYNC1LI1|CALML5|TOLLIP|CMTM6|SNX6|GSDMD|GHDC|ORMDL3|SLC15A4|ARL8A|SIRPA|CLEC4C|DEFA1B	0.000576309	0.0300667
GO:0045616	GO Biological Processes	regulation of keratinocyte differentiation	10	ZFP36L1|CBFB|CDSN|KRT84|NME2|REG3A|PRKCH|NCOA3|REG3G|CD109	0.000576187	0.0300667
GO:0022602	GO Biological Processes	ovulation cycle process	10	BMPR1B|FSHR|GDF9|PDGFRA|MAP2K6|ROBO2|SLIT3|STAT5B|FZD4|GPR149	0.000576187	0.0300667
GO:0007015	GO Biological Processes	actin filament organization	49	ACTN1|AIF1|RHOH|CAPG|CSF3|CTNNA2|DLG1|EMP2|PTK2B|GMFB|ITGB1|MARCKS|MYO5B|NCK1|NRAP|PTGER4|RAC1|TPM3|TTN|WIPF1|GAS7|PDLIM1|MICAL2|PPM1F|ELMO1|FCHSD2|CDC42EP2|SORBS1|AVIL|FERMT2|FAM107A|PPM1E|COBL|FHOD1|SNX9|MSRB1|MAGEL2|ARHGEF10L|ENAH|PREX1|MYO1G|ELMO3|MICALL2|CGNL1|PHLDB2|SHROOM1|FAM171A1|FMN1|PFN4	0.000588926	0.030655
ko05216	KEGG Pathway	Thyroid cancer	8	CDH1|MYC|NRAS|PPARG|MAPK1|TCF7L2|TPM3|NCOA4	0.000601545	0.0312407
GO:0051222	GO Biological Processes	positive regulation of protein transport	36	ADORA2A|ANK3|CD34|CDH1|ERBB2|HSPA1L|JUP|KCNB1|PCK2|PDZK1|PPIA|PRKAA1|MAPK1|PSEN1|RAC1|SORL1|TCF7L2|TTN|UBE2L3|PLA2G6|IRS2|PDCD5|NUTF2|PARD6A|UBR5|TOMM7|TRPM4|BCAS3|RNF31|FRMD4A|RHOU|GOLPH3|AACS|ZFAND1|MICALL2|PRR5L	0.000608737	0.0314214
R-HSA-5173105	Reactome Gene Sets	O-linked glycosylation	18	MUC4|MUC5AC|ST3GAL1|ST3GAL2|ADAMTS3|CHST4|SPON1|GALNT6|THSD1|GALNT14|THSD7B|B3GNT9|ADAMTSL1|MUC16|ADAMTS17|THSD7A|GALNT18|MUC5B	0.00060915	0.0314214
R-HSA-1640170	Reactome Gene Sets	Cell Cycle	71	BLM|BUB1|CCNB1|CDK1|CDK7|RCC1|CSNK2B|DNA2|E2F4|FEN1|HUS1|MCM5|MYC|PPP1R12B|ORC1|POLR2K|PPP6C|MAPK1|PSMB10|PSMC6|PSMD3|PSME1|PSME2|RAD17|RAD51C|RPA2|RPS27|SYCP1|TFDP2|TMPO|WEE1|XPO1|CDC7|MAD1L1|BLZF1|BTRC|PSMF1|IST1|NUP153|RBX1|REC8|RAD50|ZWINT|SYNE2|PDS5A|SUN1|NUP62|POLA2|CHMP2B|TINF2|EML4|CHMP4A|NME7|DYNC1LI1|HAUS6|NCAPG2|PPP6R3|HJURP|SPC25|ANAPC1|CENPH|ACD|TUBAL3|MZT2B|CENPT|CEP63|CHMP4C|TUBA3E…	0.000606874	0.0314214
WP536	WikiPathways	Calcium Regulation in the Cardiac Cell	22	ADCY9|ADRB2|ATP1B3|FXYD2|CACNA1C|CACNA1S|GJA3|GJB3|GJB5|GNAO1|GNG4|ITPR1|KCNB1|KCNJ3|KCNJ5|PRKAR1B|PRKCH|RYR3|SLC8A1|GNG12|GJB4|ADCY4	0.000615626	0.0314471
GO:0055080	GO Biological Processes	cation homeostasis	74	ABL2|ADORA1|ADORA2A|ANK3|ATP1B3|BDKRB1|BDKRB2|CACNA1C|CHRNA7|CCR6|CMKLR1|CP|CYP11B2|PTK2B|FGF2|GLP1R|GOT1|MCHR1|GRIA1|GRIN2B|HCRT|HMGB1|HMOX1|HRC|ITPR1|KCNMA1|LRP6|LTF|TRPM1|MYC|NEDD8|SLC11A2|PDE4D|PDGFRA|PKD1|PKHD1|PML|PPT1|MAPK1|PSEN1|PTGER4|REG1A|RYR3|CCL1|CCL13|SLC8A1|SLC9A5|SLC12A4|TRPC4|TRPM2|WFS1|NCOA4|AP3B1|NOL3|HAP1|ATP6V0D1|TPCN1|TRPM4|TRPM7|SLAMF8|JPH3|SLC30A5|CCDC115|UBASH3B|COX19|SMD…	0.000614252	0.0314471
WP1471	WikiPathways	Target Of Rapamycin (TOR) Signaling	9	PRKAA1|RAC1|RPS6KB1|TSC2|ULK2|RRAGA|MLST8|PRR5L|AKT1S1	0.000612545	0.0314471
R-HSA-5620920	Reactome Gene Sets	Cargo trafficking to the periciliary membrane	11	ARF4|BBS1|MCHR1|PKD1|CCT5|BBS9|EXOC6|EXOC2|BBS5|EXOC8|ARL13B	0.000617648	0.0314471
R-HSA-163125	Reactome Gene Sets	Post-translational modification: synthesis of GPI-anchored proteins	16	GP2|LY6E|LY6H|PSCA|LY6D|CNTN5|LY6K|LY6G6D|LY6G6C|NRN1L|PIGU|CD109|LYPD2|MDGA2|MDGA1|GPIHBP1	0.000617905	0.0314471
GO:0031146	GO Biological Processes	SCF-dependent proteasomal ubiquitin-dependent protein catabolic process	16	PSMB10|PSMC6|PSMD3|PSME1|PSME2|FBXW4|STYX|CUL5|CUL2|BTRC|PSMF1|KIF14|RBX1|WWTR1|FBXL8|FBXO31	0.000617905	0.0314471
R-HSA-193648	Reactome Gene Sets	NRAGE signals death through JNK	12	RAC1|ARHGEF11|BCL2L11|NET1|ARHGEF12|ARHGEF4|ARHGEF3|ARHGEF10L|ARHGEF40|PREX1|OBSCN|FGD4	0.000624002	0.0315466
M281	Canonical Pathways	PID FAK PATHWAY	12	ACTN1|ETS1|GRB7|ITGB1|NCK1|MAPK1|MAPK9|RAC1|RRAS|ARHGEF11|ELMO1|MAPK8IP3	0.000624002	0.0315466
WP3527	WikiPathways	Preimplantation Embryo	12	AQP9|CDH1|IRF4|POU5F1|SIX3|KLF4|MTA3|NANOG|ZFP42|DPPA3|NANOGNB|DPRX	0.000624002	0.0315466
GO:0071331	GO Biological Processes	cellular response to hexose stimulus	20	GHRHR|KCNB1|NME1|NME2|PCK1|PCK2|PRKAA1|PTPRN2|RAC1|SMARCB1|TH|ZNF236|PLA2G6|IRS2|BRSK2|PPARGC1A|FGF21|TRPM4|PIH1D1|AACS	0.000628118	0.0315939
GO:1900180	GO Biological Processes	regulation of protein localization to nucleus	20	ANGPT1|BMP4|CDK1|CDH1|INS|JUP|MAPK1|PSEN1|DCLK1|NUTF2|FERMT2|CCT5|NUP62|WWTR1|CLDN18|UBR5|LARP7|SESN2|ORMDL3|TRIM40	0.000628118	0.0315939
GO:0007389	GO Biological Processes	pattern specification process	48	BMP4|BMPR1B|ERBB4|FGFR2|FOXF1|HHEX|HOXC4|HOXC5|HOXC6|HOXC9|LRP6|NBL1|NOTCH2|PCDH8|PLXNA2|RELN|PSEN1|PSKH1|ROBO2|SIX3|TBX5|TDGF1|XRCC2|ZBTB16|NRP2|MICAL2|IFT140|SPRY1|SIX2|ARC|COBL|SATB2|DPCD|HIPK2|CFC1|DSCAML1|IRX3|DYNC2H1|FUZ|CXXC4|SETDB2|BBS5|DZIP1L|ARL13B|HIPK1|SP8|UNCX|CFC1B	0.000629085	0.0315939
GO:0071248	GO Biological Processes	cellular response to metal ion	26	ANK3|AQP1|CCNB1|CDH1|CYP11B1|CYP11B2|HMOX1|KCNH1|MYOG|NFATC4|PRKAA1|MAPK1|MAPK9|RYR3|TH|TRPM2|RASAL1|SYT7|CPNE6|PPARGC1A|SYT8|SYT2|SYT9|CPNE8|SYT6|SYT10	0.000633569	0.0317493
GO:0007156	GO Biological Processes	homophilic cell adhesion via plasma membrane adhesion molecules	24	CDH1|CDH8|CDH9|CDH10|CDH13|CDH16|CDH17|DSCAM|ITGB1|PCDH1|PCDH8|PKD1|PTPRG|PTPRM|ROBO2|CDH19|PCDH12|DSCAML1|IGSF9|PCDH10|KIRREL3|IGSF21|IGFN1|FAT3	0.000635476	0.0317752
GO:0033865	GO Biological Processes	nucleoside bisphosphate metabolic process	21	ACAT1|HMGCS2|OGDH|PDHB|PPT1|SUCLG2|ACOT2|SULT4A1|PDPR|PDP2|ELOVL6|PANK3|SCD5|ELOVL7|ACSF2|ACSBG2|ACOT4|NUDT7|ACSM4|ACOT1|ACOT6	0.000655783	0.0325669
GO:0033875	GO Biological Processes	ribonucleoside bisphosphate metabolic process	21	ACAT1|HMGCS2|OGDH|PDHB|PPT1|SUCLG2|ACOT2|SULT4A1|PDPR|PDP2|ELOVL6|PANK3|SCD5|ELOVL7|ACSF2|ACSBG2|ACOT4|NUDT7|ACSM4|ACOT1|ACOT6	0.000655783	0.0325669
GO:0034032	GO Biological Processes	purine nucleoside bisphosphate metabolic process	21	ACAT1|HMGCS2|OGDH|PDHB|PPT1|SUCLG2|ACOT2|SULT4A1|PDPR|PDP2|ELOVL6|PANK3|SCD5|ELOVL7|ACSF2|ACSBG2|ACOT4|NUDT7|ACSM4|ACOT1|ACOT6	0.000655783	0.0325669
GO:1901863	GO Biological Processes	positive regulation of muscle tissue development	14	ACTN3|BMP4|CCNB1|ERBB4|FGF2|FGFR2|IGF2|MYOG|PRKAA1|MAPK1|RPS6KB1|TBX5|PPARGC1A|ZFPM2	0.000657011	0.0325669
GO:0010876	GO Biological Processes	lipid localization	48	ABCA3|ABCA4|PLIN2|AQP9|BDKRB2|AKR1C4|CRP|AKR1C1|FABP1|GDF9|LCAT|LIPC|LRP6|ATP8B1|PPARG|PRKAA1|MAP2K6|RPS6KB1|SOAT1|STAT5B|SYK|FZD4|PLA2G10|ABCB11|IRS2|SYT7|LIPG|STOML1|ATP9A|ABCC4|SLC25A17|SLCO2B1|ABCA5|STX12|ANGPTL3|SLCO3A1|GAL|APOM|ESYT2|PLEKHA3|FTO|PLEKHA8|MFSD2A|OSBPL6|OSBPL10|FITM1|SLC10A5|OC90	0.000662225	0.0327543
GO:0090674	GO Biological Processes	endothelial cell-matrix adhesion via fibronectin	4	FUT1|RRAS|GFUS|RIN2	0.000678031	0.0333198
GO:1904904	GO Biological Processes	regulation of endothelial cell-matrix adhesion via fibronectin	4	FUT1|RRAS|GFUS|RIN2	0.000678031	0.0333198
GO:0019401	GO Biological Processes	alditol biosynthetic process	4	GOT1|PCK1|PCK2|PGP	0.000678031	0.0333198
GO:0071326	GO Biological Processes	cellular response to monosaccharide stimulus	20	GHRHR|KCNB1|NME1|NME2|PCK1|PCK2|PRKAA1|PTPRN2|RAC1|SMARCB1|TH|ZNF236|PLA2G6|IRS2|BRSK2|PPARGC1A|FGF21|TRPM4|PIH1D1|AACS	0.000693893	0.0337495
GO:0071466	GO Biological Processes	cellular response to xenobiotic stimulus	25	NAT2|ALDH3A1|AQP1|CACNA1S|CYP1B1|CYP2D6|AKR1C1|GSTA3|GSTA4|PCK1|PCK2|RORA|RPS6KB1|RYR3|SLC8A1|STAT5A|STAT5B|CES2|USP8|PPARGC1A|CES3|PHGDH|N6AMT1|CYP2W1|CMBL	0.000691871	0.0337495
ko01040	KEGG Pathway	Biosynthesis of unsaturated fatty acids	7	FADS1|FADS2|ACOT2|ELOVL6|SCD5|ACOT4|ACOT1	0.000691392	0.0337495
GO:0072527	GO Biological Processes	pyrimidine-containing compound metabolic process	17	APOBEC1|DPYSL2|NME1|NME2|NME3|NTHL1|MAPK1|SLC19A2|SMUG1|NME7|UPB1|TET2|AGPAT5|AGPAT3|TET1|UPP2|TET3	0.00069416	0.0337495
GO:0071577	GO Biological Processes	zinc ion transmembrane transport	7	TRPM2|SLC39A1|SLC39A2|SLC30A5|TMEM163|SLC39A11|SLC39A12	0.000691392	0.0337495
hsa04012	KEGG Pathway	ErbB signaling pathway	16	ABL2|AREG|BTC|CBLB|ERBB2|ERBB4|MYC|NCK1|NRAS|MAPK1|MAPK9|RPS6KB1|STAT5A|STAT5B|KCNH4|PIGU	0.000697541	0.0338419
GO:0042771	GO Biological Processes	intrinsic apoptotic signaling pathway in response to DNA damage by p53 class mediator	10	CD44|MIF|PML|TAF9|BAG6|KDM1A|PHLDA3|HIPK2|BCL2L12|HIPK1	0.000699871	0.033883
GO:0000075	GO Biological Processes	cell cycle checkpoint	28	BLM|BUB1|CCNB1|CDK1|GADD45A|DNA2|E2F4|GML|PRMT1|HUS1|ORC1|PML|RAD17|RPA2|SETMAR|TFDP2|WEE1|XRCC3|MAD1L1|ZWINT|DYNC1LI1|TEX14|TRIM39|FBXO31|CEP63|CHMP4C|HUS1B|EME2	0.000716558	0.0346175
GO:0051493	GO Biological Processes	regulation of cytoskeleton organization	58	ABL2|RHOH|CAPG|RCC1|CLTC|CSF3|CTNNA2|DLG1|EPHA3|PTK2B|GMFB|HSPA1A|HSPA1B|KIF11|NCK1|NOTCH2|PDGFRA|PKD1|PKHD1|PRKAA1|MAPK1|PTGER4|RAC1|TRPM2|XRCC3|PPM1F|SEMA3E|FCHSD2|CDC42EP2|AVIL|FERMT2|FAM107A|FZD10|ATF5|PPM1E|CAMSAP2|NUP62|CHMP2B|FHOD1|SNX9|MAGEL2|BCAS3|ARHGEF10L|PREX1|MLST8|ATAT1|RAB6C|CGNL1|PHLDB2|CHMP4C|SPATA4|CAMSAP1|SLC39A12|MAPK15|FMN1|PFN4|IQCJ-SCHIP1|OCLN	0.000740917	0.0357188
GO:0072331	GO Biological Processes	signal transduction by p53 class mediator	33	BDKRB2|BLM|CCNB1|CD44|CDK1|CSNK2B|GADD45A|DNA2|E2F4|GML|PRMT1|HUS1|MIF|PMAIP1|PML|PRKAA1|RAD17|RPA2|TAF9|TAF12|TFDP2|BAG6|RAD50|ZMPSTE24|NDRG1|EHMT2|KDM1A|PHLDA3|HIPK2|BCL2L12|SESN2|ZNF385B|HIPK1	0.000744852	0.0358328
GO:0048588	GO Biological Processes	developmental cell growth	29	ALCAM|DPYSL2|DSCAM|GDF9|NDN|REG1A|SLIT3|TNR|RASAL1|NRP2|SPAG9|MAP3K13|DCLK1|CPNE6|ULK2|SEMA3E|IST1|RIMS1|RAB21|FSTL4|COBL|ITSN2|SEMA6A|DIP2B|TMEM108|SEMA6D|PLXNA4|NRN1L|SYT2	0.000751484	0.0360003
GO:0000723	GO Biological Processes	telomere maintenance	23	BLM|DNA2|FEN1|HUS1|MYC|PARN|PML|MAPK1|RAD51C|RPA2|XRCC3|TELO2|RAD50|PNKP|CCT5|SMG1|POLA2|TINF2|ACD|HUS1B|NEK7|MAPK15|NSMCE2	0.000749958	0.0360003
GO:0007176	GO Biological Processes	regulation of epidermal growth factor-activated receptor activity	8	ADORA1|AREG|BTC|CBLB|PSEN1|SNX6|SOCS4|EPGN	0.000770895	0.036853
GO:2000116	GO Biological Processes	regulation of cysteine-type endopeptidase activity	30	ADORA2A|AQP1|CD44|CTSD|FABP1|GRIN2B|HMGB1|LTF|MYC|PMAIP1|PML|PPARG|MAP2K5|SYK|LAPTM5|TRADD|NOL3|PDCD5|KLF4|PPM1F|BCL2L11|NOD1|ARL6IP1|CIDEB|PIH1D1|NLRP2|BCL2L12|NLRP12|NLRP3|USP50	0.000782061	0.0373087
GO:1903037	GO Biological Processes	regulation of leukocyte cell-cell adhesion	39	AIF1|RHOH|BMP4|CBFB|CBLB|CD44|DLG1|DTX1|ERBB2|ETS1|HLA-DMB|HLA-E|HMGB1|IFNB1|IGF2|IL7R|LGALS3|NCK1|PCK1|PTAFR|RAC1|SFTPD|SLC7A1|STAT5B|SYK|ZBTB16|LAPTM5|MAD1L1|AP3B1|KLF4|FUT9|CD160|IL36B|CD274|IL20RB|PDCD1LG2|ZC3H8|NLRP3|SIRPA	0.000793643	0.0377824
GO:0007423	GO Biological Processes	sensory organ development	57	ASCL2|BMP4|BMPR1B|CACNA1C|COL8A1|COL11A1|CYP1B1|DLG1|DSCAM|EPHB2|FBN1|FGF2|FGFR2|GABRB2|HMGB1|HSF4|KCNQ1|LRP6|NOTCH2|NRL|NTRK2|PDGFRA|ATP8B1|MAPK1|PSEN1|PTPRM|RP1|SIX3|TH|FZD4|MYOM2|KLF4|GDF3|IFT140|BCL2L11|SPRY1|MERTK|MAB21L2|SIX2|ZHX2|FJX1|LRIG1|CECR2|HIPK2|BNC2|SLC17A7|PHACTR4|SLC44A4|CCM2|MFSD2A|IGFN1|TMC1|TMEM132E|HIPK1|ABCB5|RD3|OC90	0.00079632	0.037831
GO:0018108	GO Biological Processes	peptidyl-tyrosine phosphorylation	43	ABL2|ADORA1|ANGPT1|AREG|BTC|CBLB|CD44|CNTN1|CSF3|EPHA3|EPHB1|EPHB2|ERBB2|ERBB4|PTK2B|FGFR2|IGF2|INSR|ITK|MIF|NTRK2|PDGFRA|MAP2K5|MAP2K6|RELN|PSEN1|PTPRJ|SYK|TDGF1|TTN|WEE1|MERTK|HIPK2|ANGPT4|NCAPG2|PDGFC|DUSP22|CLK4|SNX6|PEAK1|SOCS4|HIPK1|EPGN	0.000824079	0.0390685
M00052	KEGG Pathway	Pyrimidine ribonucleotide biosynthesis, UMP => UDP/UTP,CDP/CTP	5	NME1|NME2|NME3|NME7|NME1-NME2	0.000832284	0.039174
hsa_M00052	KEGG Pathway	Pyrimidine ribonucleotide biosynthesis, UMP => UDP/UTP,CDP/CTP	5	NME1|NME2|NME3|NME7|NME1-NME2	0.000832284	0.039174
GO:1903332	GO Biological Processes	regulation of protein folding	5	SNRNP70|ST13|PDCD5|BAG5|SGTB	0.000832284	0.039174
GO:0002253	GO Biological Processes	activation of immune response	75	APCS|C1QB|C2|C9|CBFB|CBLB|CMKLR1|CRP|HMGB1|HSPA1A|HSPA1B|IGLL1|IRF3|IRF4|ITK|KRT1|LGALS3|LTF|MFAP4|MUC2|MUC4|MUC5AC|MYO10|NCK1|NFATC2|NFKBIL1|NRAS|PDE4B|PDE4D|PIK3C3|PRKCH|MAPK1|MAP2K6|PROS1|PSEN1|PSMB10|PSMC6|PSMD3|PSME1|PSME2|PTPRJ|RAC1|SFTPD|SYK|TLR1|WIPF1|LAPTM5|BAG6|PLA2G6|AP3B1|BTRC|RPS6KA5|THEMIS2|PSMF1|ELMO1|TNIP1|NOD1|CD160|SMPDL3B|RNF125|RNF31|MYO1G|TNIP3|ZBP1|MUC16|ERMAP|PIK3AP1|SLC15A…	0.000833161	0.039174
GO:0051056	GO Biological Processes	regulation of small GTPase mediated signal transduction	38	ABL2|ARHGAP5|RHOH|BCR|COL3A1|EPHB2|GDI2|NOTCH2|RELN|RAC1|TSC2|RASAL1|IRS2|CYTH3|ARHGEF11|DENND4B|KIF14|SPRY1|NET1|ARFGEF2|ARHGEF12|NUP62|ARHGEF4|ARHGEF3|RASIP1|LRRC59|DENND4C|DEPDC1B|PREX1|RHOU|ARAP3|OBSCN|CGNL1|ARAP2|FGD4|CCDC125|MMD2|SCAI	0.000840054	0.0393745
GO:1904951	GO Biological Processes	positive regulation of establishment of protein localization	39	ADORA2A|ANK3|CD34|CDH1|ERBB2|HSPA1L|JUP|KCNB1|PCK2|PDZK1|PMAIP1|PPIA|PRKAA1|MAPK1|PSEN1|RAC1|SORL1|TCF7L2|TFDP2|TTN|UBE2L3|PLA2G6|IRS2|PDCD5|NUTF2|CCT5|PARD6A|UBR5|TOMM7|TRPM4|BCAS3|RNF31|FRMD4A|RHOU|GOLPH3|AACS|ZFAND1|MICALL2|PRR5L	0.000840872	0.0393745
GO:0030003	GO Biological Processes	cellular cation homeostasis	67	ABL2|ADORA1|ATP1B3|BDKRB1|BDKRB2|CACNA1C|CHRNA7|CCR6|CMKLR1|CP|PTK2B|FGF2|GLP1R|GOT1|MCHR1|GRIA1|GRIN2B|HCRT|HMGB1|HMOX1|HRC|ITPR1|KCNMA1|LRP6|LTF|TRPM1|MYC|NEDD8|SLC11A2|PDE4D|PDGFRA|PKD1|PKHD1|PML|PPT1|MAPK1|PSEN1|PTGER4|RYR3|CCL1|CCL13|SLC8A1|SLC9A5|TRPC4|TRPM2|WFS1|NCOA4|AP3B1|NOL3|HAP1|ATP6V0D1|TPCN1|TRPM4|TRPM7|SLAMF8|JPH3|SLC30A5|CCDC115|UBASH3B|COX19|SMDT1|WBP2NL|DHRS7C|SLC39A12|TMEM9|SLC…	0.000850376	0.0397381
GO:0006893	GO Biological Processes	Golgi to plasma membrane transport	12	ANK3|BBS1|BLZF1|ARFGEF2|RAB26|STXBP6|EXOC6|EXOC2|GOLPH3|C16orf70|EXOC8|STEAP2	0.000854022	0.0398271
ko04260	KEGG Pathway	Cardiac muscle contraction	14	ATP1B3|FXYD2|CACNA1C|CACNA1S|CACNG1|COX7C|SLC8A1|TNNT2|TPM3|COX7A2L|CACNG3|UQCRQ|CACNG4|COX8C	0.000859658	0.0400082
GO:0031032	GO Biological Processes	actomyosin structure organization	26	CNN3|CSRP1|EPB41|PTK2B|ITGB1|NRAP|PDGFRA|PTGER4|RAC1|TNNT2|TNNT3|TTN|PDLIM1|PPM1F|KLHL41|SORBS1|FERMT2|PPM1E|FHOD1|TRPM7|ARHGEF10L|OBSCN|CGNL1|FRMD5|PHLDB2|FAM171A1	0.000869612	0.0400864
GO:0019395	GO Biological Processes	fatty acid oxidation	17	ACAT1|ALDH3A2|AUH|ECI1|FABP1|PPARG|PRKAA1|ABCB11|IRS2|ACAA2|SLC25A17|PPARGC1A|HAO2|ACOXL|SESN2|MFSD2A|CPT1C	0.000868482	0.0400864
GO:0009620	GO Biological Processes	response to fungus	11	DEFA1|DEFA4|DEFA5|DEFA6|HTN1|HTN3|LTF|SYK|RNASE7|RNASE8|DEFA1B	0.000870109	0.0400864
GO:0033135	GO Biological Processes	regulation of peptidyl-serine phosphorylation	21	ANGPT1|BDKRB2|CD44|CSF3|GADD45A|HRC|IFNB1|IFNW1|MIF|NCK1|NTRK2|OPRD1|PDE4D|PRKAA1|STK4|TCL1A|TCL1B|PPM1F|GPD1L|DOCK7|STOX1	0.000869035	0.0400864
GO:0048562	GO Biological Processes	embryonic organ morphogenesis	34	BMP4|COL11A1|DLG1|EPHB2|FBN1|FGFR2|FOXF1|HOXC4|HOXC9|LRP6|NOTCH2|PDGFRA|MAPK1|PSEN1|SIX3|TH|ALX1|TEAD2|MICAL2|IFT140|SIX2|SATB2|LRIG1|SLC39A1|HIPK2|CHST11|DYNC2I1|DSCAML1|PHACTR4|FUZ|SLC44A4|SETDB2|BBS5|HIPK1	0.000863766	0.0400864
GO:0006873	GO Biological Processes	cellular ion homeostasis	68	ABL2|ADORA1|ATP1B3|BDKRB1|BDKRB2|CACNA1C|CHRNA7|CKB|CCR6|CMKLR1|CP|PTK2B|FGF2|GLP1R|GOT1|MCHR1|GRIA1|GRIN2B|HCRT|HMGB1|HMOX1|HRC|ITPR1|KCNMA1|LRP6|LTF|TRPM1|MYC|NEDD8|SLC11A2|PDE4D|PDGFRA|PKD1|PKHD1|PML|PPT1|MAPK1|PSEN1|PTGER4|RYR3|CCL1|CCL13|SLC8A1|SLC9A5|TRPC4|TRPM2|WFS1|NCOA4|AP3B1|NOL3|HAP1|ATP6V0D1|TPCN1|TRPM4|TRPM7|SLAMF8|JPH3|SLC30A5|CCDC115|UBASH3B|COX19|SMDT1|WBP2NL|DHRS7C|SLC39A12|TMEM9…	0.000888937	0.0408714
GO:0045089	GO Biological Processes	positive regulation of innate immune response	45	AP1G1|UBE2K|HLA-E|HMGB1|HSPA1A|HSPA1B|IFNB1|IRF3|IRF4|LTF|MUC2|MUC4|MUC5AC|NFKBIL1|NRAS|PIK3C3|MAP2K6|PSMB10|PSMC6|PSMD3|PSME1|PSME2|SFTPD|STAT5B|SYK|TLR1|AP3B1|BTRC|RPS6KA5|PSMF1|TNIP1|NOD1|POLR3G|POLR3C|CD160|SMPDL3B|RNF125|TNIP3|ZBP1|MUC16|PIK3AP1|SLC15A4|REG3G|CLEC4C|MUC5B	0.000894656	0.0410518
GO:0035637	GO Biological Processes	multicellular organismal signaling	27	ANK3|ATP1B3|FXYD2|CACNA1C|CACNA1S|CACNG1|HCRT|HRC|ITPR1|JUP|KCND3|KCNJ3|KCNJ5|KCNQ1|NTRK2|PDE4D|RYR3|SLC8A1|TNR|CARTPT|ZMPSTE24|CACNG3|CACNG4|KCNIP1|FXYD6|TRPM4|CLDN19	0.000918854	0.0419935
WP334	WikiPathways	GPCRs, Class B Secretin-like	7	ADCYAP1R1|CRHR2|GHRHR|GLP1R|VIPR2|GLP2R|CALCRL	0.00091813	0.0419935
WP382	WikiPathways	MAPK Signaling Pathway	31	CACNA1C|CACNA1S|CACNG1|GADD45A|DUSP8|FGF2|FGFR2|HSPA1A|HSPA1B|HSPA1L|MYC|NRAS|NTRK2|MAPK1|MAPK7|MAPK9|MAP2K5|MAP2K6|PTPN7|RAC1|RRAS|STK4|MAP3K14|MAP3K13|RPS6KA5|CACNG3|MAPK8IP3|FGF21|CACNG4|GNG12|PPP5D1	0.000925932	0.0421619
R-HSA-166520	Reactome Gene Sets	Signaling by NTRKs	20	ADCYAP1R1|ADORA2A|AP2A1|ATF1|CLTC|GRIN2B|NRAS|NTRK2|MAPK1|MAPK7|MAP2K5|RAC1|RPS6KA2|RRAD|TCF12|IRS2|RPS6KA5|ARC|DNM3|VRK3	0.000928075	0.0421619
GO:0090101	GO Biological Processes	negative regulation of transmembrane receptor protein serine/threonine kinase signaling pathway	20	FBN1|HSPA1A|NBL1|PPARG|SORL1|GDF3|SPRY1|NOMO1|HIPK2|CHST11|TRIM33|IL17RD|PMEPA1|SNX6|PBLD|CD109|EID2|LEMD2|VWC2|NOMO3	0.000928075	0.0421619
R-HSA-187037	Reactome Gene Sets	Signaling by NTRK1 (TRKA)	18	ADCYAP1R1|ADORA2A|AP2A1|ATF1|CLTC|NRAS|NTRK2|MAPK1|MAPK7|MAP2K5|RPS6KA2|RRAD|TCF12|IRS2|RPS6KA5|ARC|DNM3|VRK3	0.000934445	0.042332
GO:0010837	GO Biological Processes	regulation of keratinocyte proliferation	9	AREG|ZFP36L1|FGFR2|NOTCH2|REG3A|TGM1|SLURP1|REG3G|CD109	0.000935525	0.042332
GO:0070588	GO Biological Processes	calcium ion transmembrane transport	36	BDKRB1|CACNA1C|CACNA1S|CACNG1|CHRNA7|PTK2B|FGF2|GRIN2B|HRC|ITPR1|TRPM1|PDE4B|PDE4D|PKD1|PSEN1|RRAD|RYR3|SLC8A1|TRPC4|TRPM2|CUL5|NOL3|HAP1|CACNG3|CACNG4|TPCN1|TRPM4|TRPM7|JPH3|TRPM3|UBASH3B|SESTD1|SMDT1|TMC1|DHRS7C|PKD1L3	0.000938144	0.0423666
GO:0032412	GO Biological Processes	regulation of ion transmembrane transporter activity	32	ADRB2|ANK3|ATP1B3|FXYD2|CAPN1|DLG1|EPHB2|PTK2B|GRIA1|GRIN2B|HRC|HTR3A|ITGB1|KCNC2|KCNS1|PDE4B|PDE4D|PDZK1|RELN|PTAFR|RRAD|HAP1|CACNG3|PPARGC1A|WWP2|GPD1L|ARC|CACNG4|GAL|FXYD6|JPH3|CNIH3	0.000948024	0.0426443
GO:0006875	GO Biological Processes	cellular metal ion homeostasis	60	ABL2|ADORA1|ATP1B3|BDKRB1|BDKRB2|CACNA1C|CHRNA7|CCR6|CMKLR1|CP|PTK2B|FGF2|GLP1R|GOT1|MCHR1|GRIA1|GRIN2B|HCRT|HMGB1|HMOX1|HRC|ITPR1|KCNMA1|LRP6|LTF|TRPM1|MYC|NEDD8|SLC11A2|PDE4D|PDGFRA|PKD1|PKHD1|PML|PSEN1|PTGER4|RYR3|CCL1|CCL13|SLC8A1|TRPC4|TRPM2|WFS1|NCOA4|AP3B1|NOL3|HAP1|ATP6V0D1|TPCN1|TRPM4|TRPM7|JPH3|SLC30A5|CCDC115|UBASH3B|COX19|SMDT1|WBP2NL|DHRS7C|SLC39A12	0.000946624	0.0426443
GO:0022898	GO Biological Processes	regulation of transmembrane transporter activity	33	ADRB2|ANK3|ATP1B3|FXYD2|CAPN1|DLG1|EPHB2|PTK2B|GRIA1|GRIN2B|HRC|HTR3A|INS|ITGB1|KCNC2|KCNS1|PDE4B|PDE4D|PDZK1|RELN|PTAFR|RRAD|HAP1|CACNG3|PPARGC1A|WWP2|GPD1L|ARC|CACNG4|GAL|FXYD6|JPH3|CNIH3	0.000965816	0.0430853
GO:2001257	GO Biological Processes	regulation of cation channel activity	24	ADRB2|ANK3|CAPN1|DLG1|EPHB2|PTK2B|GRIA1|GRIN2B|HRC|ITGB1|KCNC2|KCNS1|PDE4B|PDE4D|RELN|RRAD|HAP1|CACNG3|PPARGC1A|ARC|CACNG4|GAL|JPH3|CNIH3	0.000965961	0.0430853
GO:0018212	GO Biological Processes	peptidyl-tyrosine modification	43	ABL2|ADORA1|ANGPT1|AREG|BTC|CBLB|CD44|CNTN1|CSF3|EPHA3|EPHB1|EPHB2|ERBB2|ERBB4|PTK2B|FGFR2|IGF2|INSR|ITK|MIF|NTRK2|PDGFRA|MAP2K5|MAP2K6|RELN|PSEN1|PTPRJ|SYK|TDGF1|TTN|WEE1|MERTK|HIPK2|ANGPT4|NCAPG2|PDGFC|DUSP22|CLK4|SNX6|PEAK1|SOCS4|HIPK1|EPGN	0.000967256	0.0430853
GO:0006869	GO Biological Processes	lipid transport	43	ABCA3|ABCA4|PLIN2|AQP9|BDKRB2|AKR1C4|AKR1C1|FABP1|GDF9|LCAT|LIPC|LRP6|ATP8B1|PPARG|PRKAA1|MAP2K6|RPS6KB1|SOAT1|SYK|FZD4|PLA2G10|ABCB11|IRS2|SYT7|LIPG|STOML1|ATP9A|ABCC4|SLC25A17|SLCO2B1|ABCA5|STX12|SLCO3A1|GAL|APOM|ESYT2|PLEKHA3|PLEKHA8|MFSD2A|OSBPL6|OSBPL10|SLC10A5|OC90	0.000967256	0.0430853
R-HSA-68882	Reactome Gene Sets	Mitotic Anaphase	30	BUB1|CCNB1|CDK1|RCC1|PSMB10|PSMC6|PSMD3|PSME1|PSME2|RPS27|TMPO|XPO1|MAD1L1|PSMF1|IST1|ZWINT|PDS5A|NUP62|CHMP2B|CHMP4A|DYNC1LI1|SPC25|ANAPC1|CENPH|TUBAL3|CENPT|CHMP4C|TUBA3E|CC2D1B|LEMD2	0.00096345	0.0430853
R-HSA-6804114	Reactome Gene Sets	TP53 Regulates Transcription of Genes Involved in G2 Cell Cycle Arrest	6	CCNB1|CDK1|GADD45A|E2F4|PRMT1|TFDP2	0.000985014	0.0432857
GO:0070875	GO Biological Processes	positive regulation of glycogen metabolic process	6	HMGB1|IGF2|INS|INSR|IRS2|SORBS1	0.000985014	0.0432857
GO:0006704	GO Biological Processes	glucocorticoid biosynthetic process	6	CYP11B1|CYP11B2|HSD3B1|HSD3B2|HSD11B2|DKK3	0.000985014	0.0432857
GO:0021884	GO Biological Processes	forebrain neuron development	8	FGFR2|ROBO2|SLIT3|NRP2|ATF5|LHX6|UQCRQ|NDNF	0.000976529	0.0432857
R-HSA-9668328	Reactome Gene Sets	Sealing of the nuclear envelope (NE) by ESCRT-III	8	IST1|CHMP2B|CHMP4A|TUBAL3|CHMP4C|TUBA3E|CC2D1B|LEMD2	0.000976529	0.0432857
GO:0031330	GO Biological Processes	negative regulation of cellular catabolic process	34	ACTN3|CST3|DFFA|HMOX1|INS|LEPR|MYOG|YBX1|PARN|PKP1|PML|PSEN1|SNRNP70|SORL1|STYX|TAF9|TIMP3|TSC2|VIP|BAG6|EIF3H|PSMF1|BAG5|LRIG2|RRAGA|PPARGC1A|SMG1|HIPK2|CHMP4A|RASIP1|TRIM39|NMNAT1|MFSD2A|DERL3	0.00097958	0.0432857
GO:0045116	GO Biological Processes	protein neddylation	6	NEDD8|RBX1|DCUN1D2|DCUN1D5|DCUN1D3|TRIM40	0.000985014	0.0432857
hsa04213	KEGG Pathway	Longevity regulating pathway - multiple species	12	ADCY9|HSPA1A|HSPA1B|HSPA1L|INS|INSR|NRAS|PRKAA1|RPS6KB1|IRS2|AKT1S1|ADCY4	0.000993199	0.0434782
ko04213	KEGG Pathway	Longevity regulating pathway - multiple species	12	ADCY9|HSPA1A|HSPA1B|HSPA1L|INS|INSR|NRAS|PRKAA1|RPS6KB1|IRS2|AKT1S1|ADCY4	0.000993199	0.0434782
GO:0021879	GO Biological Processes	forebrain neuron differentiation	11	ERBB4|FGFR2|ROBO2|SLIT3|NRP2|ATF5|SATB2|LHX6|UQCRQ|NDNF|UNCX	0.00102523	0.044709
WP2795	WikiPathways	Cardiac Hypertrophic Response	11	CDK7|FGF2|FGFR2|NFATC2|MAPK1|MAPK7|MAP2K5|MAP2K6|RAC1|MAP3K14|HDAC9	0.00102523	0.044709
R-HSA-2555396	Reactome Gene Sets	Mitotic Metaphase and Anaphase	30	BUB1|CCNB1|CDK1|RCC1|PSMB10|PSMC6|PSMD3|PSME1|PSME2|RPS27|TMPO|XPO1|MAD1L1|PSMF1|IST1|ZWINT|PDS5A|NUP62|CHMP2B|CHMP4A|DYNC1LI1|SPC25|ANAPC1|CENPH|TUBAL3|CENPT|CHMP4C|TUBA3E|CC2D1B|LEMD2	0.00103157	0.0448999
GO:0071241	GO Biological Processes	cellular response to inorganic substance	28	ANK3|AQP1|BLM|CCNB1|CDH1|CYP11B1|CYP11B2|HMOX1|KCNC2|KCNH1|MYOG|NFATC4|PRKAA1|MAPK1|MAPK9|RYR3|TH|TRPM2|RASAL1|SYT7|CPNE6|PPARGC1A|SYT8|SYT2|SYT9|CPNE8|SYT6|SYT10	0.00103396	0.0449184
GO:1903706	GO Biological Processes	regulation of hemopoiesis	53	APCS|RHOH|BMP4|ZFP36L1|CBFB|CSF3|DTX1|ERBB2|ETS1|PTK2B|FBN1|HMGB1|PRMT1|HSPA1A|HSPA1B|IFNB1|IL7R|IRF4|LGALS3|LTF|MYC|NFATC2|NME1|NME2|NOTCH2|PCK1|PSMB10|PSMC6|PSMD3|PSME1|PSME2|PURB|DPF2|STAT5B|SYK|TCF12|ZBTB16|AP3B1|PSMF1|CARTPT|PIAS3|IKZF3|IL36B|CLDN18|YTHDF2|KLF13|NCAPG2|PPP2R3C|SLAMF8|ZC3H8|UBASH3B|NLRP3|ATXN1L	0.00106176	0.0460384
hsa04014	KEGG Pathway	Ras signaling pathway	32	ABL2|ANGPT1|ETS1|FGF2|FGFR2|FLT3LG|GNG4|GRIN2B|IGF2|INS|INSR|NRAS|NTRK2|PDGFRA|MAPK1|MAPK9|RAC1|RRAS|STK4|NCOA3|PLA2G6|PLA2G10|RASAL1|RGL1|KCNH4|FGF21|ANGPT4|CALML5|EXOC2|GNG12|PDGFC|PIGU	0.00107963	0.0466362
GO:0006892	GO Biological Processes	post-Golgi vesicle-mediated transport	17	AP2A1|AP1G1|ANK3|BBS1|SORL1|LAPTM5|BLZF1|ARFGEF2|RAB26|STXBP6|EXOC6|EXOC2|GOLPH3|C16orf70|VTI1A|EXOC8|STEAP2	0.00107881	0.0466362
GO:0001525	GO Biological Processes	angiogenesis	61	ANGPT1|AQP1|BMP4|CD34|CDH13|CHI3L1|CHRNA7|COL8A1|CYP1B1|GADD45A|EMP2|EPHB1|EPHB2|ERBB2|ETS1|PTK2B|FGF2|FGFR2|FUT1|HHEX|HMGB1|HMOX1|ITGB1|JUP|KRT1|LEPR|NFATC4|NOTCH2|PDGFRA|PKM|PML|PPARG|MAPK7|MAP2K5|PTPRM|RORA|RRAS|STK4|SYK|TDGF1|NRP2|KLF4|SEMA3E|HDAC9|CALCRL|CD160|EPN2|ANGPTL3|HIPK2|ANGPT4|EGLN1|BCAS3|RASIP1|SEMA6A|NDNF|CCBE1|COL22A1|HIPK1|SLC39A12|THSD7A|EPGN	0.0010838	0.0467282
GO:0048880	GO Biological Processes	sensory system development	42	BMP4|BMPR1B|CACNA1C|COL8A1|CYP1B1|DLG1|DSCAM|EPHB2|FBN1|FGF2|HMGB1|HSF4|LRP6|NOTCH2|NRL|NTRK2|PDGFRA|PSEN1|PTPRM|RP1|SIX3|TH|FZD4|MYOM2|KLF4|GDF3|IFT140|SPRY1|MERTK|MAB21L2|ZHX2|FJX1|HIPK2|SLC17A7|PHACTR4|SLC44A4|MFSD2A|IGFN1|TMEM132E|HIPK1|ABCB5|RD3	0.0010878	0.0468121
GO:0043161	GO Biological Processes	proteasome-mediated ubiquitin-dependent protein catabolic process	47	CCNB1|CDK1|UBE2K|HSPA1A|HSPA1B|PML|MAPK9|PSEN1|PSMB10|PSMC6|PSMD3|PSME1|PSME2|FBXW4|STYX|TAF9|WFS1|XPO1|BAG6|CUL5|CUL2|EIF3H|BTRC|PSMF1|BAG5|KIF14|RBX1|UBE4B|WWP2|KCTD2|RNF19A|RCHY1|WWTR1|LTN1|BFAR|SGTB|FBXL8|TRIM39|ANAPC1|RMND5A|FBXO31|DCAF11|SPSB3|DERL3|SOCS4|PRICKLE1|STT3B	0.00111185	0.0477572
GO:0090288	GO Biological Processes	negative regulation of cellular response to growth factor stimulus	24	FBN1|FGF2|HHEX|HSPA1A|NBL1|PPARG|SORL1|GDF3|SPRY1|EPN2|HIPK2|CHST11|TRIM33|IL17RD|PMEPA1|SEMA6A|SNX6|PRDM14|PBLD|FUZ|CD109|EID2|LEMD2|VWC2	0.00113486	0.048654
GO:0001678	GO Biological Processes	cellular glucose homeostasis	21	GHRHR|KCNB1|NME1|NME2|PCK1|PCK2|PRKAA1|PTPRN2|RAC1|SMARCB1|TH|ZNF236|PLA2G6|IRS2|BRSK2|CARTPT|PPARGC1A|FGF21|TRPM4|PIH1D1|AACS	0.00113952	0.0487623
hsa05216	KEGG Pathway	Thyroid cancer	9	CDH1|GADD45A|MYC|NRAS|PPARG|MAPK1|TCF7L2|TPM3|NCOA4	0.0011423	0.04879
GO:0048706	GO Biological Processes	embryonic skeletal system development	18	BMP4|COL11A1|DLG1|FGFR2|HOXC4|HOXC6|HOXC9|PDGFRA|ALX1|IFT140|SIX2|SATB2|SLC39A1|CHST11|DYNC2I1|DSCAML1|XYLT1|FUZ	0.00114633	0.048871
hsa04015	KEGG Pathway	Rap1 signaling pathway	29	ADCY9|ADORA2A|ANGPT1|CDH1|FGF2|FGFR2|GNAO1|GRIN2B|INS|INSR|ITGB1|NRAS|PDGFRA|MAPK1|MAP2K6|RAC1|RRAS|NCOA3|MAGI1|FGF21|PARD6A|ANGPT4|CALML5|PDGFC|ARAP3|ADCY4|MAGI3|PFN4|POTEF	0.00114858	0.0488755
GO:0007187	GO Biological Processes	G protein-coupled receptor signaling pathway, coupled to cyclic nucleotide second messenger	32	ADCY9|ADCYAP1R1|ADORA1|ADORA2A|ADRB2|CORT|CRHR2|FSHR|GHRHR|GLP1R|GNAO1|GNAZ|MCHR1|GPR26|GRM4|GRM8|HTR1D|HTR1E|HTR4|HTR6|NME2|OPRD1|PDE4B|PDE4D|PTGER4|VIP|VIPR2|GPR37L1|GLP2R|CALCRL|OXER1|ADCY4	0.00115121	0.0488964
GO:0008211	GO Biological Processes	glucocorticoid metabolic process	7	CYP11B1|CYP11B2|HSD3B1|HSD3B2|HSD11B2|DKK3|GAL	0.00119956	0.0506676
ko00062	KEGG Pathway	Fatty acid elongation	7	PPT1|ACAA2|ACOT2|ELOVL6|ELOVL7|ACOT4|ACOT1	0.00119956	0.0506676
GO:0035902	GO Biological Processes	response to immobilization stress	7	PTK2B|GOT1|PPARG|REG1A|SLC8A1|TH|GAL	0.00119956	0.0506676
GO:0022029	GO Biological Processes	telencephalon cell migration	11	DAB1|HTR6|RELN|PSEN1|SLIT3|TNR|NRP2|SYNE2|LHX6|NDNF|ARL13B	0.00120246	0.0506965
R-HSA-437239	Reactome Gene Sets	Recycling pathway of L1	10	AP2A1|CLTC|DPYSL2|MAPK1|RPS6KA2|NUMB|RPS6KA5|DNM3|TUBAL3|TUBA3E	0.00120805	0.0508382
GO:0035915	GO Biological Processes	pore formation in membrane of other organism	3	DEFA1|GSDMD|DEFA1B	0.00125918	0.0508434
GO:1903955	GO Biological Processes	positive regulation of protein targeting to mitochondrion	8	HSPA1L|PRKAA1|UBE2L3|PDCD5|TOMM7|RNF31|RHOU|MICALL2	0.0012238	0.0508434
GO:1901070	GO Biological Processes	guanosine-containing compound biosynthetic process	5	NME1|NME2|NME3|GMPS|NME7	0.00127554	0.0508434
GO:0009101	GO Biological Processes	glycoprotein biosynthetic process	40	BMPR1B|TMEM258|FUT1|MGAT5|MUC2|MUC4|MUC5AC|PMM2|PSEN1|ST3GAL1|ST3GAL2|ST8SIA1|SOAT1|TCF7L2|FAM20B|HS3ST3B1|CHST4|TNIP1|FUT9|GALNT6|SDF2L1|BACE2|CHST11|CHST15|TET2|CHST12|GOLPH3|XYLT1|GALNT14|TET1|ST6GAL2|B3GNT9|ALG10|DERL3|MUC16|XXYLT1|TET3|STT3B|GALNT18|MUC5B	0.00123622	0.0508434
GO:0006936	GO Biological Processes	muscle contraction	40	ACTN3|ADORA1|ADRB2|BDKRB2|CACNA1C|CACNA1S|LTB4R|DLG1|GNAO1|HRC|HTR1D|JUP|KCND3|KCNJ3|KCNJ5|KCNMA1|KCNQ1|MB|MYBPH|PPP1R12B|PDE4B|PDE4D|MAP2K6|PTAFR|RPS6KB1|SLC8A1|TNNI1|TNNI2|TNNT2|TNNT3|TPM3|TTN|MYOM2|ARHGEF11|CALCRL|KLHL41|SORBS1|GPD1L|TRPM4|ORMDL3	0.00123622	0.0508434
GO:0071415	GO Biological Processes	cellular response to purine-containing compound	5	CACNA1S|RYR3|SLC8A1|TRPM2|PPARGC1A	0.00127554	0.0508434
GO:0090673	GO Biological Processes	endothelial cell-matrix adhesion	4	FUT1|RRAS|GFUS|RIN2	0.0012816	0.0508434
GO:0005975	GO Biological Processes	carbohydrate metabolic process	65	ACTN3|AP2A1|CHI3L1|CHIT1|CLTC|CREM|PTK2B|FUT1|GOT1|GYG1|HMGB1|IGF2|IMPA1|INS|INSR|LEPR|MAS1|MYOG|NAGA|NEU1|OGDH|PCK1|PCK2|PDHB|PGD|PKM|PMAIP1|PMM2|PRKAA1|PSEN1|PTAFR|PYGL|RORA|ST3GAL2|ST8SIA1|PARG|IRS2|NUP153|CHST4|ZMPSTE24|SORBS1|FUT9|NEU3|PPARGC1A|SDS|GPD1L|NUP62|ANGPTL3|CHST11|CRYL1|PCDH12|CHST15|FGGY|CHST12|NLN|G6PC2|GNPTAB|SESN2|ST6GAL2|B3GNT9|OMA1|GNPDA2|YDJC|CRTC2|PGP	0.00125081	0.0508434
GO:0006705	GO Biological Processes	mineralocorticoid biosynthetic process	5	CYP11B1|CYP11B2|HSD3B1|HSD3B2|DKK3	0.00127554	0.0508434
GO:0008212	GO Biological Processes	mineralocorticoid metabolic process	5	CYP11B1|CYP11B2|HSD3B1|HSD3B2|DKK3	0.00127554	0.0508434
CORUM:5423	CORUM	HSP70-BAG5-PARK2 complex	3	HSPA1A|HSPA4|BAG5	0.00125918	0.0508434
GO:0061083	GO Biological Processes	regulation of protein refolding	3	SNRNP70|ST13|BAG5	0.00125918	0.0508434
GO:0061084	GO Biological Processes	negative regulation of protein refolding	3	SNRNP70|ST13|BAG5	0.00125918	0.0508434
WP1423	WikiPathways	Ganglio Sphingolipid Metabolism	5	FUT1|ST3GAL1|ST3GAL2|ST8SIA1|SLC33A1	0.00127554	0.0508434
GO:0042445	GO Biological Processes	hormone metabolic process	30	CGA|AKR1C4|CYP1B1|CYP2D6|CYP11B1|CYP11B2|AKR1C1|GHRHR|HSD3B1|HSD3B2|HSD11B2|IDE|PDGFRA|STAT5B|TCF7L2|TPO|TSHB|ZMPSTE24|PPARGC1A|BACE2|DKKL1|DKK3|GAL|HSD17B14|HSD17B7|RETSAT|CYP2W1|RDH14|SLC44A4|IYD	0.00126173	0.0508434
R-HSA-5221030	Reactome Gene Sets	TET1,2,3 and TDG demethylate DNA	3	TET2|TET1|TET3	0.00125918	0.0508434
ko05412	KEGG Pathway	Arrhythmogenic right ventricular cardiomyopathy (ARVC)	13	ACTN3|CACNA1C|CACNA1S|CACNG1|CTNNA2|ITGB1|ITGB6|JUP|SLC8A1|TCF7L2|ITGA10|CACNG3|CACNG4	0.00122641	0.0508434
ko04520	KEGG Pathway	Adherens junction	13	ACTN1|CDH1|CSNK2B|CTNNA2|ERBB2|INSR|MAPK1|PTPRJ|PTPRM|RAC1|TCF7L2|SORBS1|CSNK2A3	0.00122641	0.0508434
GO:0007507	GO Biological Processes	heart development	58	BMP4|ZFP36L1|CACNA1C|CCNB1|COL3A1|COL11A1|ERBB2|ERBB4|FBN1|FGF2|FGFR2|FOXF1|INSR|LRP6|NFATC4|NOTCH2|NRAP|PDGFRA|PKD1|PPARG|MAPK1|MAP2K5|PSEN1|PSKH1|ROBO2|SLC8A1|SLIT3|STK4|TBX5|TDGF1|TFDP2|TH|TNNT2|TSC2|TTN|LUZP1|TEAD2|NRP2|PDLIM1|MICAL2|HDAC9|IFT140|CALCRL|SPRY1|ZMPSTE24|BVES|NCOA6|ZFPM2|CFC1|DYNC2H1|CCM2|SETDB2|BBS5|SGCZ|PRICKLE1|SMYD1|LEMD2|CFC1B	0.00124477	0.0508434
GO:0021889	GO Biological Processes	olfactory bulb interneuron differentiation	5	ERBB4|ROBO2|SLIT3|ATF5|UNCX	0.00127554	0.0508434
GO:1903320	GO Biological Processes	regulation of protein modification by small protein conjugation or removal	30	ANGPT1|CBLB|HSPA1A|HSPA1B|PPIA|MAPK9|PSEN1|RPS2|UBE2L3|WFS1|LAPTM5|BTRC|BAG5|RBX1|TNIP1|HMG20A|PIAS3|FAM107A|KDM1A|RASD2|RCHY1|UBR5|TOLLIP|TRIM44|DCUN1D2|OTUB2|SPRTN|DCUN1D5|DCUN1D3|PRICKLE1	0.00126173	0.0508434
WP1984	WikiPathways	Integrated Breast Cancer Pathway	22	ATF1|BLM|CDH1|CDK7|GADD45A|IMPA1|MYC|PML|MAPK1|RAC1|RRAS|TSC2|WEE1|XRCC3|NCOA3|TRADD|MAP3K13|RAD50|HIPK2|LGALS13|MAP3K7CL|JAKMIP1	0.00124913	0.0508434
GO:1900113	GO Biological Processes	negative regulation of histone H3-K9 trimethylation	3	SMARCB1|PIH1D1|KDM4D	0.00125918	0.0508434
GO:0014878	GO Biological Processes	response to electrical stimulus involved in regulation of muscle adaptation	3	MYOG|RPS6KB1|PPARGC1A	0.00125918	0.0508434
GO:0014889	GO Biological Processes	muscle atrophy	5	ACTN3|MYOG|RPS6KB1|NOL3|PPARGC1A	0.00127554	0.0508434
GO:0014732	GO Biological Processes	skeletal muscle atrophy	4	ACTN3|MYOG|RPS6KB1|PPARGC1A	0.0012816	0.0508434
GO:0021942	GO Biological Processes	radial glia guided migration of Purkinje cell	3	RERE|CTNNA2|DAB1	0.00125918	0.0508434
CORUM:5544	CORUM	CDC2-PCNA-CCNB1-GADD45A complex	3	CCNB1|CDK1|GADD45A	0.00125918	0.0508434
P00054	PANTHER Pathway	Toll receptor signaling pathway	3	GAST|IGF2|LTA	0.00125918	0.0508434
hsa00400	KEGG Pathway	Phenylalanine, tyrosine and tryptophan biosynthesis	4	GOT1|TAT|ATAT1|IL4I1	0.0012816	0.0508434
R-HSA-77111	Reactome Gene Sets	Synthesis of Ketone Bodies	4	ACAT1|BDH1|HMGCS2|AACS	0.0012816	0.0508434
WP3407	WikiPathways	FTO Obesity Variant Mechanism	4	PPARGC1A|FTO|IRX3|ARID5B	0.0012816	0.0508434
GO:0072102	GO Biological Processes	glomerulus morphogenesis	4	BMP4|NOTCH2|PDGFRA|KIRREL3	0.0012816	0.0508434
ko04140	KEGG Pathway	Autophagy - animal	19	CTSD|HMGB1|INS|ITPR1|NRAS|PIK3C3|PRKAA1|MAPK1|MAPK9|RPS6KB1|RRAS|TSC2|IRS2|ULK2|RRAGA|TP53INP2|MLST8|VMP1|AKT1S1	0.00131408	0.0520416
GO:1902105	GO Biological Processes	regulation of leukocyte differentiation	34	APCS|RHOH|BMP4|ZFP36L1|CBFB|DTX1|ERBB2|FBN1|HMGB1|IFNB1|IL7R|IRF4|LGALS3|LTF|MYC|NFATC2|NME1|NME2|NOTCH2|PCK1|STAT5B|SYK|ZBTB16|AP3B1|CARTPT|PIAS3|IKZF3|IL36B|CLDN18|PPP2R3C|SLAMF8|ZC3H8|UBASH3B|NLRP3	0.00133043	0.0521641
GO:0009165	GO Biological Processes	nucleotide biosynthetic process	43	ACAT1|ACTN3|ADCY9|AMPD1|GART|INS|INSR|MYOG|NME1|NME2|NME3|NNMT|OGDH|PDHB|PKM|PPT1|PRKAA1|MAPK1|PRPSAP2|PSEN1|RCVRN|GMPS|NUP153|RAD50|PPARGC1A|NMNAT2|NUP62|NME7|RRM2B|PDPR|AGPAT5|AGPAT3|PDP2|NMNAT1|ELOVL6|PANK3|SCD5|ELOVL7|ACSBG2|UPP2|ADCY4|RD3|MTHFD2L	0.00132077	0.0521641
R-HSA-421270	Reactome Gene Sets	Cell-cell junction organization	12	CDH1|CDH8|CDH9|CDH10|CDH13|CDH17|JUP|PARD6A|CLDN18|CLDN23|CLDN19|CADM2	0.00132839	0.0521641
WP45	WikiPathways	G1 to S cell cycle control	12	CCNB1|CDK1|CDK7|GADD45A|MCM5|MYC|ORC1|RPA2|TFDP2|WEE1|POLA2|CREB3L4	0.00132839	0.0521641
GO:0021872	GO Biological Processes	forebrain generation of neurons	12	ERBB4|FGFR2|ROBO2|SLIT3|NUMB|NRP2|ATF5|SATB2|LHX6|UQCRQ|NDNF|UNCX	0.00132839	0.0521641
GO:0048593	GO Biological Processes	camera-type eye morphogenesis	17	BMP4|COL8A1|DSCAM|EPHB2|LRP6|NOTCH2|PTPRM|RP1|SIX3|TH|ZHX2|FJX1|HIPK2|PHACTR4|MFSD2A|IGFN1|HIPK1	0.00133087	0.0521641
GO:0090305	GO Biological Processes	nucleic acid phosphodiester bond hydrolysis	36	DFFA|DNA2|DNASE1L2|FEN1|HMGB1|NTHL1|PARN|PPP1R8|RNASE2|RPA2|SETMAR|TSNAX|RNASET2|RBX1|RAD50|TBL3|RPP14|PNKP|FAN1|EDC4|UTP20|CECR2|N4BP2|STK31|NYNRIN|NMNAT1|RPP21|RNASE7|ERI2|EXOSC6|RNASE8|NOP9|EME2|PDE12|MEIOB|RNASE13	0.00133581	0.0522683
GO:0009611	GO Biological Processes	response to wounding	70	ACTN1|ADORA2A|APCS|ARF4|ZFP36L1|CCNB1|CD9|CD34|CD44|CLIC1|COL3A1|CSRP1|EPHB2|ERBB2|ERBB4|ETS1|FGF2|FGFR2|FOXF1|HHEX|HMGB1|HMOX1|IFNB1|INS|ITGB1|ITPR1|KRT1|KRT6A|MYOG|NOTCH2|SERPINB2|REG3A|PDGFRA|PKM|POU5F1|PPIA|PRKAR1B|PRKCH|MAPK1|PROS1|RAC1|RAD51C|REG1A|RPS6KB1|SYK|TM4SF4|TNR|MAFK|AP3B1|NOL3|SYT7|KLF4|LRIG2|MERTK|FERMT2|AKAP10|KDM1A|MAPK8IP3|ZFPM2|MAFF|LGR6|NMNAT1|NDNF|KREMEN1|UBASH3B|PHLDB2|REG…	0.00135472	0.0526891
GO:0051640	GO Biological Processes	organelle localization	72	ADORA2A|AREG|CCNB1|CDK1|AP3S1|DAB1|DLG1|FOXF1|GRIA1|HMOX1|ITGB1|KCNB1|MYO5B|PEX14|PKHD1|PLXNA2|PPP6C|PSEN1|RAB13|SYK|TRAPPC10|XPO1|SYN3|MAD1L1|PPFIA3|AP3B1|HAP1|BRSK2|SPAG9|SYT7|DLGAP5|KIF14|RABEPK|SPRY1|BVES|RIMS1|KIF1B|SYNE2|NUP62|STX12|CHMP2B|DNM3|B9D1|EML4|PCLO|CHMP4A|FHOD1|EXOC6|HAUS6|PPP6R3|ESYT2|SNX6|MYO1G|CEP63|POLR2M|AGBL4|DOCK7|SYT8|CHMP4C|RAB3C|SYT2|BBS5|SYT9|CNIH3|SCFD2|NOP9|TSNARE1|M…	0.00134926	0.0526891
GO:0031290	GO Biological Processes	retinal ganglion cell axon guidance	6	ALCAM|BMPR1B|EPHB1|EPHB2|PTPRM|ROBO2	0.00135579	0.0526891
R-HSA-174414	Reactome Gene Sets	Processive synthesis on the C-strand of the telomere	6	BLM|DNA2|FEN1|RPA2|TINF2|ACD	0.00135579	0.0526891
GO:0050806	GO Biological Processes	positive regulation of synaptic transmission	22	ADORA1|ADORA2A|ADRB2|CHRNA7|CRHR2|EPHB2|PTK2B|GRIN2B|INS|NFATC4|NTRK2|MAPK1|RELN|STAU1|TNR|HAP1|CACNG3|FAM107A|RIMS1|ARC|CACNG4|SYT9	0.00135823	0.0526943
hsa04713	KEGG Pathway	circadian entrainment	16	ADCY9|ADCYAP1R1|CACNA1C|GNAO1|GNG4|GRIA1|GRIN2B|ITPR1|KCNJ3|KCNJ5|MAPK1|RYR3|RPS6KA5|CALML5|GNG12|ADCY4	0.00138281	0.05344
GO:0008207	GO Biological Processes	C21-steroid hormone metabolic process	9	AKR1C4|CYP11B1|CYP11B2|AKR1C1|HSD3B1|HSD3B2|STAT5B|PPARGC1A|DKK3	0.00138447	0.05344
M62	Canonical Pathways	PID EPHB FWD PATHWAY	9	EPHB1|EPHB2|GRB7|GRIA1|NCK1|NRAS|MAPK1|RAC1|RRAS	0.00138447	0.05344
WP3584	WikiPathways	MECP2 and Associated Rett Syndrome	13	CSRP1|FGF2|GRIA1|GRID1|HNRNPF|IGF2|MBP|YBX1|CTCF|TET2|TET1|PRPF38A|TET3	0.00139909	0.0539134
GO:0060759	GO Biological Processes	regulation of response to cytokine stimulus	25	ANGPT1|CBFB|UBE2K|HSPA1A|HSPA1B|IFNGR2|IRF3|PPARG|MAPK7|MAP2K5|SLIT3|SYK|TAF9|LAPTM5|PXDN|TRADD|NOL3|KLF4|YTHDF2|TRIM44|RNF31|ZBP1|SPPL2A|HIPK1|PELI3	0.00140379	0.0540033
GO:0001894	GO Biological Processes	tissue homeostasis	29	ABCA3|ABCA4|ADRB2|BBS1|CD34|PTK2B|ITGB6|KRT1|LTF|MUC2|MUC4|RAC1|RP1|SFTPD|SYK|CUBN|CARTPT|WWTR1|CLDN18|IL20RB|RCN3|TP53INP2|PRDM14|PBLD|UBASH3B|LCA5|POTEI|POTEJ|POTEF	0.00140796	0.0540729
hsa04260	KEGG Pathway	Cardiac muscle contraction	15	ATP1B3|FXYD2|CACNA1C|CACNA1S|CACNG1|COX7C|SLC8A1|TNNT2|TPM3|COX7A2L|CACNG3|CCNI|UQCRQ|CACNG4|COX8C	0.00141669	0.0543169
ko04015	KEGG Pathway	Rap1 signaling pathway	27	ADCY9|ADORA2A|ANGPT1|CDH1|FGF2|FGFR2|GNAO1|GRIN2B|INS|INSR|ITGB1|NRAS|PDGFRA|MAPK1|MAP2K6|RAC1|RRAS|MAGI1|FGF21|PARD6A|ANGPT4|CALML5|PDGFC|ARAP3|ADCY4|MAGI3|PFN4	0.00142089	0.0543867
ko04925	KEGG Pathway	Aldosterone synthesis and secretion	14	ADCY9|ATF1|DAGLA|CACNA1C|CACNA1S|CYP11B2|HSD3B1|HSD3B2|ITPR1|CALML5|CAMK1G|CREB3L4|ADCY4|DAGLB	0.00142511	0.0544567
GO:0002762	GO Biological Processes	negative regulation of myeloid leukocyte differentiation	10	APCS|FBN1|LTF|MYC|NME1|NME2|CARTPT|PIAS3|CLDN18|UBASH3B	0.00143255	0.0546497
R-HSA-5576891	Reactome Gene Sets	Cardiac conduction	19	ATP1B3|FXYD2|CACNA1C|ITPR1|KCND3|KCNQ1|RYR3|SLC8A1|TBX5|KCNK5|WWTR1|CACNG4|HIPK2|KCNIP1|FXYD6|KCNK10|KCNK16|KCNK17|HIPK1	0.00144298	0.0549559
GO:0045927	GO Biological Processes	positive regulation of growth	31	ACTN3|CCNB1|DSCAM|ERBB2|ERBB4|PTK2B|FGF2|FGFR2|GHRHR|IGF2|INS|INSR|MAPK1|MAP2K5|REG1A|RPS6KB1|STAT5B|TBX5|WFS1|RASAL1|MAP3K13|CPNE6|PPM1F|IST1|RIMS1|ZFPM2|N6AMT1|ITSN2|SLC44A4|MFSD2A|SYT2	0.00146285	0.0556201
GO:0021987	GO Biological Processes	cerebral cortex development	17	COL3A1|DAB1|GART|HTR6|LRP6|NTRK2|RELN|PSEN1|TH|NRP2|KIF14|TACC2|KDM1A|SYNE2|LHX6|GNG12|NDNF	0.00147451	0.0556926
GO:0034440	GO Biological Processes	lipid oxidation	17	ACAT1|ALDH3A2|AUH|ECI1|FABP1|PPARG|PRKAA1|ABCB11|IRS2|ACAA2|SLC25A17|PPARGC1A|HAO2|ACOXL|SESN2|MFSD2A|CPT1C	0.00147451	0.0556926
GO:0016055	GO Biological Processes	Wnt signaling pathway	54	AP2A1|CBFB|CLTC|CSNK2B|FGFR2|GNAO1|HHEX|JUP|LRP6|NFATC4|PKD1|PRKAA1|PSEN1|PSMB10|PSMC6|PSMD3|PSME1|PSME2|RAC1|FBXW4|STK4|TCF7L2|TSC2|FZD4|JRK|BTRC|USP8|KLF4|PSMF1|USP34|RBX1|GPC6|FERMT2|FZD10|WWTR1|DKKL1|DKK3|PARD6A|UBR5|TRPM4|DEPDC1B|NDRG2|PLEKHA4|LGR6|FUZ|CXXC4|KREMEN1|PRICKLE1|AMER3|CCNY|TMEM9|RSPO2|RSPO4|TRABD2B	0.00147051	0.0556926
GO:0010256	GO Biological Processes	endomembrane system organization	51	ANK3|ARL1|MYRF|CCNB1|CDK1|EMP2|ATP8B1|MAPK1|RFX2|RNF112|REEP5|BAG6|AP3B1|BLZF1|SYT7|USP8|BAG5|IST1|ZMPSTE24|NDRG1|ARFGEF2|ARL6IP1|CAMSAP2|SUN1|CHMP2B|CHMP4A|EMC9|VPS36|SNX9|GET4|STX18|DYM|BCAS3|DNAJC28|XKR8|SMPD4|GOLPH3|SH3TC2|DYNC2H1|VMP1|CHMP4C|LYSMD3|ZPBP2|VTI1A|EXOC8|LEMD2|MAPK15|TMEM9|SUN3|USP50|XKR5	0.00146883	0.0556926
GO:0033157	GO Biological Processes	regulation of intracellular protein transport	29	ANGPT1|ANK3|BMP4|CDH1|ERBB2|HSPA1L|JUP|KCNB1|PDZK1|PRKAA1|MAPK1|PSEN1|SORL1|TCF7L2|UBE2L3|BRSK2|PDCD5|NUTF2|NUP62|UBR5|TOMM7|BCAS3|RNF31|RHOU|SH3TC2|ZFAND1|MICALL2|PRR5L|DERL3	0.00150501	0.0567508
R-HSA-418990	Reactome Gene Sets	Adherens junctions interactions	8	CDH1|CDH8|CDH9|CDH10|CDH13|CDH17|JUP|CADM2	0.00151843	0.0568815
R-HSA-420092	Reactome Gene Sets	Glucagon-type ligand receptors	8	ADCYAP1R1|GHRHR|GLP1R|GNG4|VIP|VIPR2|GLP2R|GNG12	0.00151843	0.0568815
GO:0019932	GO Biological Processes	second-messenger-mediated signaling	48	ACTN3|ADCY9|ADORA2A|ADRB2|AQP1|CACNA1C|CDH13|CCR6|CMKLR1|PTK2B|FSHR|GHRHR|GLP1R|GPR26|GRIN2B|HRC|INS|ITPR1|KCNC2|NFATC2|NFATC4|NME2|PDE4B|PDE4D|PRKAA1|PRKAR1B|MAPK7|PTGER4|PTPRJ|SLC8A1|SYK|TRPM2|VIP|HAP1|CALCRL|ZMPSTE24|CAP1|RASD2|DDAH2|PCLO|GAL|TRPM4|MCTP2|JPH3|NDNF|C10orf71|ADCY4|MAFA	0.00151812	0.0568815
GO:0015721	GO Biological Processes	bile acid and bile salt transport	8	AQP9|AKR1C4|AKR1C1|ATP8B1|PRKAA1|ABCB11|SLCO2B1|SLC10A5	0.00151843	0.0568815
GO:0048278	GO Biological Processes	vesicle docking	12	KCNB1|RAB13|PPFIA3|RABEPK|BVES|STX12|EXOC6|RAB3C|SCFD2|TSNARE1|RAB15|STX19	0.00152813	0.0571512
GO:1901293	GO Biological Processes	nucleoside phosphate biosynthetic process	43	ACAT1|ACTN3|ADCY9|AMPD1|GART|INS|INSR|MYOG|NME1|NME2|NME3|NNMT|OGDH|PDHB|PKM|PPT1|PRKAA1|MAPK1|PRPSAP2|PSEN1|RCVRN|GMPS|NUP153|RAD50|PPARGC1A|NMNAT2|NUP62|NME7|RRM2B|PDPR|AGPAT5|AGPAT3|PDP2|NMNAT1|ELOVL6|PANK3|SCD5|ELOVL7|ACSBG2|UPP2|ADCY4|RD3|MTHFD2L	0.00153668	0.057377
GO:0050830	GO Biological Processes	defense response to Gram-positive bacterium	16	CRP|DEFA1|DEFA4|DEFA5|DEFA6|HLA-E|IL7R|KRT6A|LTA|RNASE2|NOD1|GSDMD|RNASE7|RNASE8|REG3G|DEFA1B	0.00153945	0.0573794
GO:0070201	GO Biological Processes	regulation of establishment of protein localization	59	ADORA2A|ANGPT1|ANK3|BMP4|CACNA1C|CD34|CDH1|CTSD|ERBB2|GLP1R|HSPA1L|INS|ITPR1|JUP|KCNB1|KCNC2|PCK2|PDZK1|PMAIP1|PPIA|PRKAA1|MAPK1|PSEN1|RAC1|SORL1|TCF7L2|TFDP2|TTN|UBE2L3|PLA2G6|IRS2|BRSK2|SYT7|PDCD5|CARTPT|PPM1F|NUTF2|WWP2|CCT5|NUP62|PARD6A|UBR5|TOMM7|TRPM4|BCAS3|RNF31|FRMD4A|G6PC2|RHOU|GOLPH3|AACS|SH3TC2|ZFAND1|MICALL2|PRR5L|DERL3|FAM3D|SYT9|DPH3	0.00154254	0.0573794
GO:0071377	GO Biological Processes	cellular response to glucagon stimulus	7	ADCY9|GLP1R|PCK1|PRKAR1B|GLP2R|FGF21|ADCY4	0.00154428	0.0573794
GO:0021953	GO Biological Processes	central nervous system neuron differentiation	24	ADARB1|EPHB1|EPHB2|ERBB4|FGFR2|LRP6|NTRK2|PSEN1|ROBO2|RORA|SLIT3|NRP2|DCLK1|ATF5|SATB2|LHX6|UQCRQ|NDNF|DYNC2H1|AGBL4|PLXNA4|MDGA2|MDGA1|UNCX	0.00155018	0.057505
GO:0051223	GO Biological Processes	regulation of protein transport	55	ADORA2A|ANGPT1|ANK3|BMP4|CACNA1C|CD34|CDH1|ERBB2|GLP1R|HSPA1L|INS|ITPR1|JUP|KCNB1|KCNC2|PCK2|PDZK1|PPIA|PRKAA1|MAPK1|PSEN1|RAC1|SORL1|TCF7L2|TTN|UBE2L3|PLA2G6|IRS2|BRSK2|SYT7|PDCD5|CARTPT|PPM1F|NUTF2|WWP2|NUP62|PARD6A|UBR5|TOMM7|TRPM4|BCAS3|RNF31|FRMD4A|G6PC2|RHOU|GOLPH3|AACS|SH3TC2|ZFAND1|MICALL2|PRR5L|DERL3|FAM3D|SYT9|DPH3	0.00155316	0.0575222
GO:0042058	GO Biological Processes	regulation of epidermal growth factor receptor signaling pathway	15	ADORA1|AREG|BTC|CBLB|CDH13|PSEN1|PTPRJ|HAP1|SPRY1|NEU3|NUP62|RNF115|SNX6|SOCS4|EPGN	0.00158628	0.0582765
WP673	WikiPathways	ErbB Signaling Pathway	15	ABL2|AREG|BTC|CBLB|ERBB2|ERBB4|MYC|NCK1|NRAS|MAPK1|MAPK9|RPS6KB1|STAT5A|STAT5B|BCL2L11	0.00158628	0.0582765
R-HSA-162909	Reactome Gene Sets	Host Interactions of HIV factors	19	AP2A1|AP1G1|CD8B|RCC1|PPIA|PSMB10|PSMC6|PSMD3|PSME1|PSME2|RAC1|XPO1|CUL5|BTRC|PSMF1|ELMO1|NUP153|RBX1|NUP62	0.00158246	0.0582765
GO:0016571	GO Biological Processes	histone methylation	19	MECOM|PRMT1|RLF|SETMAR|SMARCB1|EED|CTCF|EHMT2|PRDM5|KDM1A|N6AMT1|TET2|PIH1D1|KDM4D|PRDM14|TET1|SETDB2|SMYD1|TET3	0.00158246	0.0582765
hsa04114	KEGG Pathway	Oocyte meiosis	19	ADCY9|AREG|BUB1|CCNB1|CDK1|INS|ITPR1|MAPK1|RPS6KA2|MAD1L1|BTRC|RBX1|REC8|ANAPC13|CALML5|ANAPC1|ADCY4|FBXO43|SPDYC	0.00158246	0.0582765
GO:0198738	GO Biological Processes	cell-cell signaling by wnt	54	AP2A1|CBFB|CLTC|CSNK2B|FGFR2|GNAO1|HHEX|JUP|LRP6|NFATC4|PKD1|PRKAA1|PSEN1|PSMB10|PSMC6|PSMD3|PSME1|PSME2|RAC1|FBXW4|STK4|TCF7L2|TSC2|FZD4|JRK|BTRC|USP8|KLF4|PSMF1|USP34|RBX1|GPC6|FERMT2|FZD10|WWTR1|DKKL1|DKK3|PARD6A|UBR5|TRPM4|DEPDC1B|NDRG2|PLEKHA4|LGR6|FUZ|CXXC4|KREMEN1|PRICKLE1|AMER3|CCNY|TMEM9|RSPO2|RSPO4|TRABD2B	0.00160233	0.0587719
GO:0061337	GO Biological Processes	cardiac conduction	21	ATP1B3|FXYD2|CACNA1C|CACNA1S|CACNG1|HRC|ITPR1|JUP|KCND3|KCNJ3|KCNJ5|KCNQ1|PDE4D|RYR3|SLC8A1|ZMPSTE24|CACNG3|CACNG4|KCNIP1|FXYD6|TRPM4	0.00161006	0.0588662
GO:0042133	GO Biological Processes	neurotransmitter metabolic process	21	DAGLA|CD34|CYP1B1|PTK2B|GART|GCH1|HDC|INSR|RAC1|RORA|TH|KLF4|SDS|DDAH2|PHGDH|UPB1|SLC44A4|BTBD9|SIRPA|PRIMA1|DAGLB	0.00161006	0.0588662
GO:0010907	GO Biological Processes	positive regulation of glucose metabolic process	9	ACTN3|HMGB1|IGF2|INS|INSR|PMAIP1|IRS2|SORBS1|PPARGC1A	0.00166628	0.0607274
GO:0090224	GO Biological Processes	regulation of spindle organization	9	RCC1|CLTC|HSPA1A|HSPA1B|PKD1|NUP62|CHMP2B|CHMP4C|MAPK15	0.00166628	0.0607274
GO:0051348	GO Biological Processes	negative regulation of transferase activity	35	ADARB1|ADORA2A|RHOH|BMP4|CBLB|GADD45A|DUSP8|EPHB2|GMFB|HHEX|LRP6|NCK1|PPARG|PPIA|PRKAR1B|PSEN1|PTPRJ|SLC8A1|SORL1|TSC2|IRS2|BAG5|PPM1F|SPRY1|IPO7|PPM1E|NUP62|WWTR1|RASIP1|DUSP22|SNX6|AKT1S1|UBASH3B|ORMDL3|SOCS4	0.00168317	0.061226
R-HSA-1280215	Reactome Gene Sets	Cytokine Signaling in Immune system	70	ABL2|ATF1|TNFRSF17|CD44|CSF3|PTK2B|FGF2|FLT3LG|HLA-E|HMGB1|HMOX1|HNRNPF|IFNB1|IFNGR2|IL7R|IRF3|IRF4|ITGB1|LTA|MIF|MYC|NDN|NRAS|OPRD1|SERPINB2|PML|PPIA|MAPK1|MAPK7|MAPK9|MAP2K6|PSMB10|PSMC6|PSMD3|PSME1|PSME2|PTAFR|PTPN7|PTPRJ|RORA|RPS6KA2|STAT5A|STAT5B|SYK|IRS2|BTRC|MAP3K14|RPS6KA5|PSMF1|NUP153|RBX1|BCL2L11|IRF9|NOD1|TRIM31|NUP62|PTPN18|IL36B|IL36A|TRIM17|VRK3|IL20RB|TOLLIP|IL36G|RHOU|TRIM48|NANOG…	0.00168532	0.061226
GO:0006644	GO Biological Processes	phospholipid metabolic process	49	ABCA3|CSNK2B|PTK2B|FGF2|HMGCS2|IMPA1|LCAT|LIPC|FADS1|PDGFRA|PIK3C3|ABHD16A|PLA2G6|PLA2G10|KLF4|CPNE6|LIPG|FIG4|SMG1|GPD1L|SMPDL3B|ANGPTL3|LGALS13|MTMR12|MTMR10|CYP2W1|AGPAT5|SMPD4|AGPAT3|ABHD6|PLEKHA4|PLEKHA3|SLC44A4|DDHD1|PLEKHA8|MFSD2A|PGAP3|ORMDL3|OSBPL10|IP6K3|SOCS4|SLC44A3|PIGU|ABHD12B|FITM1|PLBD2|LIPH|PGP|OC90	0.00169736	0.0613709
GO:0000819	GO Biological Processes	sister chromatid segregation	26	BUB1|CCNB1|FEN1|RAD51C|TTN|XRCC3|MAD1L1|DLGAP5|KIF14|REC8|CTCF|ZWINT|PDS5A|NUP62|CHMP2B|EML4|CHMP4A|DYNC1LI1|MAP10|NCAPG2|TEX14|ANAPC1|CHMP4C|HORMAD2|MAPK15|NSMCE2	0.00169486	0.0613709
WP2431	WikiPathways	Spinal Cord Injury	18	AIF1|AQP1|C1QB|CDK1|LTB4R|GADD45A|LGALS3|MBP|MIF|MYC|PLXNA2|MAPK1|RAC1|SLIT3|PLA2G6|CHST11|SEMA6A|XYLT1	0.00169443	0.0613709
GO:0044773	GO Biological Processes	mitotic DNA damage checkpoint	16	BLM|CCNB1|CDK1|GADD45A|E2F4|GML|PRMT1|HUS1|PML|RAD17|RPA2|TFDP2|TRIM39|FBXO31|HUS1B|EME2	0.00171072	0.0616589
hsa04925	KEGG Pathway	aldosterone synthesis and secretion	16	ADCY9|ATF1|ATP1B3|DAGLA|CACNA1C|CACNA1S|CYP11B2|HSD3B1|HSD3B2|ITPR1|KCNJ5|CALML5|CAMK1G|CREB3L4|ADCY4|DAGLB	0.00171072	0.0616589
R-HSA-162906	Reactome Gene Sets	HIV Infection	29	AP2A1|AP1G1|CD8B|CDK7|RCC1|FEN1|POLR2K|PPIA|PSMB10|PSMC6|PSMD3|PSME1|PSME2|RAC1|TAF9|TAF12|XPO1|CUL5|RNGTT|BTRC|PSMF1|ELMO1|NUP153|RBX1|NUP62|CHMP2B|CHMP4A|UBAP1|CHMP4C	0.00171655	0.0617716
GO:0045862	GO Biological Processes	positive regulation of proteolysis	42	CTSD|PTK2B|GRIN2B|HMGB1|HSPA1A|HSPA1B|MBP|MYC|PMAIP1|PML|PPARG|MAPK9|PSEN1|PSME1|PSME2|SYK|LAPTM5|BAG6|TRADD|BTRC|PDCD5|PPM1F|IST1|RBX1|BCL2L11|TNIP1|NOD1|SPON1|RNF19A|RCHY1|CIDEB|RNFT1|SNX9|NLRP2|RCN3|AGBL4|NLRP12|NLRP3|SOCS4|PRICKLE1|CCBE1|USP50	0.00172956	0.0620441
GO:0045088	GO Biological Processes	regulation of innate immune response	50	AP1G1|UBE2K|HLA-E|HMGB1|HSPA1A|HSPA1B|IFNB1|IFNGR2|INS|IRF3|IRF4|LTF|MUC2|MUC4|MUC5AC|NFKBIL1|NRAS|PIK3C3|PPARG|MAP2K6|PSMB10|PSMC6|PSMD3|PSME1|PSME2|SFTPD|STAT5B|SYK|TLR1|AP3B1|BTRC|RPS6KA5|PSMF1|TNIP1|NOD1|POLR3G|POLR3C|CD160|SMPDL3B|YTHDF2|RNF125|SLAMF8|TNIP3|ZBP1|MUC16|PIK3AP1|SLC15A4|REG3G|CLEC4C|MUC5B	0.0017269	0.0620441
GO:0006469	GO Biological Processes	negative regulation of protein kinase activity	30	ADARB1|ADORA2A|BMP4|CBLB|GADD45A|DUSP8|EPHB2|GMFB|HHEX|LRP6|NCK1|PPIA|PRKAR1B|PSEN1|PTPRJ|SLC8A1|SORL1|TSC2|PPM1F|SPRY1|IPO7|PPM1E|NUP62|WWTR1|RASIP1|DUSP22|SNX6|AKT1S1|UBASH3B|SOCS4	0.00174476	0.0624915
GO:0055081	GO Biological Processes	anion homeostasis	12	ABCA3|ADORA1|CKB|GOT1|INS|ITGB6|PRKAA1|SLC12A4|ABCB11|LIPG|ANGPTL3|RCN3	0.00175197	0.0626516
R-HSA-442755	Reactome Gene Sets	Activation of NMDA receptors and postsynaptic events	15	DLG1|ERBB4|GRIA1|GRIN2B|NRAS|PRKAA1|PRKAR1B|MAPK1|RAC1|RPS6KA2|PPM1F|PPM1E|LIN7B|TUBAL3|TUBA3E	0.0017725	0.0632866
GO:0006260	GO Biological Processes	DNA replication	33	ATF1|BLM|CDK1|CORT|DACH1|DNA2|E4F1|FEN1|HCRT|HUS1|MAS1|MCM5|ORC1|RAC1|RAD17|RBBP6|RPA2|SETMAR|CDC7|RAD50|ZMPSTE24|EHMT2|WDHD1|BAZ1A|PNKP|KIN|PDS5A|POLA2|POLL|RRM2B|TOP1MT|EME2|ZBTB38	0.00178513	0.0636382
GO:0032411	GO Biological Processes	positive regulation of transporter activity	17	ADRB2|ANK3|ATP1B3|FXYD2|EPHB2|HTR3A|KCNC2|PDZK1|RELN|PTAFR|HAP1|SYNGR3|SGK2|CACNG3|ARC|CACNG4|GAL	0.00180126	0.0637588
R-HSA-2995410	Reactome Gene Sets	Nuclear Envelope (NE) Reassembly	13	CCNB1|CDK1|RCC1|TMPO|IST1|NUP62|CHMP2B|CHMP4A|TUBAL3|CHMP4C|TUBA3E|CC2D1B|LEMD2	0.00180526	0.0637588
GO:0045844	GO Biological Processes	positive regulation of striated muscle tissue development	13	ACTN3|BMP4|CCNB1|ERBB4|FGF2|FGFR2|IGF2|MYOG|PRKAA1|MAPK1|RPS6KB1|TBX5|ZFPM2	0.00180526	0.0637588
GO:0048636	GO Biological Processes	positive regulation of muscle organ development	13	ACTN3|BMP4|CCNB1|ERBB4|FGF2|FGFR2|IGF2|MYOG|PRKAA1|MAPK1|RPS6KB1|TBX5|ZFPM2	0.00180526	0.0637588
GO:0072332	GO Biological Processes	intrinsic apoptotic signaling pathway by p53 class mediator	13	BDKRB2|CD44|MIF|PMAIP1|PML|TAF9|BAG6|KDM1A|PHLDA3|HIPK2|BCL2L12|ZNF385B|HIPK1	0.00180526	0.0637588
GO:0051701	GO Biological Processes	interaction with host	28	APCS|CDK1|CDH1|DEFA1|HSPA1A|HSPA1B|IDE|INSR|ITGB1|ITGB6|KRT6A|LY6E|PML|PPIA|IST1|NUP153|BCL2L11|TNIP1|RRAGA|WWP2|TRIM31|CHMP2B|HAVCR1|HIPK2|EXOC2|TRIM11|CHMP4C|DEFA1B	0.00179586	0.0637588
GO:0010959	GO Biological Processes	regulation of metal ion transport	42	ADORA1|ADORA2A|ADRB2|ANK3|ATP1B3|FXYD2|BDKRB1|CACNA1C|CACNG1|CNTN1|DLG1|EPB41|PTK2B|GNAO1|MCHR1|HCRT|HRC|ITGB1|KCNC2|KCNQ1|KCNS1|LGALS3|OPRD1|PDE4B|PDE4D|PML|RCVRN|RRAD|SLC8A1|VIP|WFS1|HAP1|WWP2|GPD1L|KCNIP1|GAL|FXYD6|JPH3|UBASH3B|SESTD1|TMC1|DHRS7C	0.00181803	0.0641109
GO:0008016	GO Biological Processes	regulation of heart contraction	30	ADORA1|ATP1B3|FXYD2|CACNA1C|CACNA1S|CACNG1|DLG1|GCH1|GNAO1|HRC|ITPR1|JUP|KCND3|KCNJ3|KCNJ5|KCNQ1|PDE4B|PDE4D|RYR3|SLC8A1|TH|TNNT2|ZMPSTE24|CACNG3|BVES|GPD1L|CACNG4|KCNIP1|FXYD6|TRPM4	0.00185849	0.0647872
WP4724	WikiPathways	Omega-9 FA synthesis	5	FADS1|FADS2|ACOT2|ELOVL6|SCD5	0.00187153	0.0647872
R-HSA-2032785	Reactome Gene Sets	YAP1- and WWTR1 (TAZ)-stimulated gene expression	5	TBX5|TEAD2|WWTR1|HIPK2|HIPK1	0.00187153	0.0647872
GO:0009895	GO Biological Processes	negative regulation of catabolic process	37	ACTN3|ADORA1|CST3|DFFA|HMOX1|INS|LEPR|MYOG|YBX1|PARN|PKP1|PML|PRKAA1|PSEN1|SNRNP70|SORL1|STYX|TAF9|TIMP3|TSC2|VIP|BAG6|EIF3H|PSMF1|BAG5|LRIG2|RRAGA|PPARGC1A|SMG1|HIPK2|CHMP4A|RASIP1|TRIM39|NMNAT1|MFSD2A|DERL3|TRIM40	0.00185725	0.0647872
GO:0051567	GO Biological Processes	histone H3-K9 methylation	8	MECOM|SMARCB1|EHMT2|PRDM5|KDM1A|PIH1D1|KDM4D|SETDB2	0.00186657	0.0647872
CORUM:626	CORUM	LSD1 complex	5	HSPA1A|HSPA1B|ZMYM2|HMG20A|KDM1A	0.00187153	0.0647872
GO:0006022	GO Biological Processes	aminoglycan metabolic process	23	AP2A1|ANGPT1|CD44|CHI3L1|CHIT1|CLTC|FGF2|ITIH2|ST3GAL1|ST3GAL2|HS3ST3B1|HS3ST1|GPC6|CHST11|SPOCK3|CHST15|CHST12|HPSE2|XYLT1|HS3ST6|NDNF|B3GNT9|EGFLAM	0.0018462	0.0647872
GO:0031929	GO Biological Processes	TOR signaling	18	HTR6|PKHD1|PRKAA1|RPS6KB1|TSC2|TELO2|ZMPSTE24|RRAGA|SMG1|MIOS|PIH1D1|GOLPH3|MLST8|PRR5L|SESN2|AKT1S1|C12orf66|GPR137C	0.00186165	0.0647872
GO:0070232	GO Biological Processes	regulation of T cell apoptotic process	8	BMP4|IL7R|LGALS3|ST3GAL1|RIPK3|LGALS13|CD274|ZC3H8	0.00186657	0.0647872
GO:0030575	GO Biological Processes	nuclear body organization	5	ETS1|PML|USPL1|HIPK2|USP50	0.00187153	0.0647872
R-HSA-9679504	Reactome Gene Sets	Translation of Replicase and Assembly of the Replication Transcription Complex	5	PIK3C3|CHMP2B|CHMP4A|MAP1LC3B|CHMP4C	0.00187153	0.0647872
R-HSA-9694676	Reactome Gene Sets	Translation of Replicase and Assembly of the Replication Transcription Complex	5	PIK3C3|CHMP2B|CHMP4A|MAP1LC3B|CHMP4C	0.00187153	0.0647872
GO:0007163	GO Biological Processes	establishment or maintenance of cell polarity	27	AQP1|ARF4|RHOH|DLG1|EPHB1|PTK2B|FOXF1|ITGB1|PKD1|PKHD1|RAC1|WEE1|BRSK2|PDLIM1|CYTH3|ARHGEF11|SPRY1|CAP1|PARVB|PARD6A|BCAS3|FRMD4A|KIAA1614|GOLPH3|PARVG|LIN7B|DOCK7	0.00187407	0.0647872
GO:0043270	GO Biological Processes	positive regulation of ion transport	33	ABCA3|ADORA1|ADORA2A|ADRB2|ANK3|ATP1B3|FXYD2|BDKRB1|CNTN1|DLG1|EPHB2|MCHR1|HCRT|HTR3A|ITGB1|KCNC2|KCNQ1|LGALS3|PDZK1|MAP2K6|RELN|PSEN1|PTAFR|WFS1|PLA2G10|ABCB11|HAP1|CACNG3|GPD1L|ARL6IP1|ARC|CACNG4|GAL	0.00189319	0.0648412
GO:0060048	GO Biological Processes	cardiac muscle contraction	19	ADORA1|CACNA1C|DLG1|HRC|JUP|KCND3|KCNJ3|KCNJ5|KCNQ1|PDE4B|PDE4D|MAP2K6|SLC8A1|TNNI1|TNNI2|TNNT2|TTN|GPD1L|TRPM4	0.00189591	0.0648412
GO:0051783	GO Biological Processes	regulation of nuclear division	25	BMP4|BTC|BUB1|CCNB1|RCC1|HSPA1A|HSPA1B|IGF2|INS|INSR|KIF11|XRCC3|MAD1L1|DLGAP5|ZWINT|NUP62|CHMP2B|DYNC1LI1|TEX14|ANAPC1|CHMP4C|MAPK15|EPGN|NSMCE2|FBXO43	0.00188285	0.0648412
GO:0048285	GO Biological Processes	organelle fission	50	BMP4|BTC|BUB1|CCNB1|RCC1|CORT|COX10|HSPA1A|HSPA1B|IGF2|INS|INSR|KIF11|RAD51C|SYCP1|TTN|XRCC3|BAG6|MAD1L1|AP3B1|PEX11B|DLGAP5|KIF14|REC8|BCL2L11|RAD50|PPARGC1A|ZWINT|PDS5A|NUP62|CHMP2B|DNM3|EML4|CHMP4A|DYNC1LI1|MAP10|NCAPG2|TEX14|ANAPC1|TMEM135|DDHD1|CHMP4C|HORMAD2|EME2|MAPK15|MEIOB|EPGN|RNF212|NSMCE2|FBXO43	0.00188677	0.0648412
GO:0021885	GO Biological Processes	forebrain cell migration	11	DAB1|HTR6|RELN|PSEN1|SLIT3|TNR|NRP2|SYNE2|LHX6|NDNF|ARL13B	0.00189076	0.0648412
hsa04140	KEGG Pathway	Autophagy - animal	19	CTSD|HMGB1|INS|ITPR1|NRAS|PIK3C3|PRKAA1|MAPK1|MAPK9|RPS6KB1|RRAS|TSC2|IRS2|ULK2|RRAGA|TP53INP2|MLST8|VMP1|AKT1S1	0.00189591	0.0648412
GO:0043065	GO Biological Processes	positive regulation of apoptotic process	66	BMP4|BMPR1B|CTSD|CYP1B1|GADD45A|DFFA|HMGB1|HMOX1|IFNB1|ITGB1|KCNMA1|LTA|MYC|NCK1|NFATC4|NOTCH2|PMAIP1|PML|PPARG|MAPK9|MAP2K6|PSEN1|RPS6KA2|STK4|SYK|TFDP2|TIMP3|ZBTB16|LAPTM5|TRADD|PDCD5|PPM1F|ARHGEF11|BCL2L11|NET1|NOD1|PPARGC1A|RNPS1|RIPK3|CD160|DDX20|ARHGEF12|PHLDA3|DKKL1|CIDEB|LGALS13|CD274|ARHGEF4|ARHGEF3|GAL|PTRH2|NLRP2|CCAR1|UBAP2|TRIM39|PREX1|ZBP1|OBSCN|TRAF7|ZC3H8|NLRP12|NLRP3|OMA1|FGD4|DC…	0.00189833	0.0648412
GO:0042136	GO Biological Processes	neurotransmitter biosynthetic process	16	DAGLA|CD34|CYP1B1|PTK2B|GCH1|HDC|INSR|RAC1|RORA|TH|KLF4|DDAH2|UPB1|SLC44A4|SIRPA|DAGLB	0.00189768	0.0648412
GO:0002227	GO Biological Processes	innate immune response in mucosa	7	DEFA1|DEFA4|DEFA5|DEFA6|LTF|RNASE2|DEFA1B	0.00196145	0.0666981
GO:0006829	GO Biological Processes	zinc ion transport	7	TRPM2|SLC39A1|SLC39A2|SLC30A5|TMEM163|SLC39A11|SLC39A12	0.00196145	0.0666981
GO:1903859	GO Biological Processes	regulation of dendrite extension	7	REG1A|RASAL1|SPAG9|CPNE6|RIMS1|ITSN2|SYT2	0.00196145	0.0666981
GO:1903035	GO Biological Processes	negative regulation of response to wounding	15	APCS|CD9|CD34|FGF2|KRT1|SERPINB2|PDGFRA|PROS1|TNR|LRIG2|KREMEN1|UBASH3B|PHLDB2|CD109|CLDN19	0.00197661	0.0671136
GO:0051972	GO Biological Processes	regulation of telomerase activity	10	MYC|PARN|PPARG|MAPK1|KLF4|PNKP|PARM1|ACD|NEK7|MAPK15	0.00198313	0.0671355
GO:0070231	GO Biological Processes	T cell apoptotic process	10	BMP4|DFFA|IL7R|LGALS3|ST3GAL1|BCL2L11|RIPK3|LGALS13|CD274|ZC3H8	0.00198313	0.0671355
GO:0050770	GO Biological Processes	regulation of axonogenesis	23	DAB1|DPYSL2|DSCAM|EPHB2|NTRK2|PLXNA2|PSEN1|ROBO2|TNR|BRSK2|MAP3K13|SEMA3E|IST1|PLXNC1|RAB21|FSTL4|SEMA6A|DIP2B|LRRC4C|SEMA6D|LINGO1|PLXNA4|SLITRK1	0.00199282	0.0672642
R-HSA-5693579	Reactome Gene Sets	Homologous DNA Pairing and Strand Exchange	9	BLM|DNA2|HUS1|RAD17|RAD51C|RPA2|XRCC2|XRCC3|RAD50	0.00199222	0.0672642
GO:0033673	GO Biological Processes	negative regulation of kinase activity	32	ADARB1|ADORA2A|RHOH|BMP4|CBLB|GADD45A|DUSP8|EPHB2|GMFB|HHEX|LRP6|NCK1|PPIA|PRKAR1B|PSEN1|PTPRJ|SLC8A1|SORL1|TSC2|IRS2|PPM1F|SPRY1|IPO7|PPM1E|NUP62|WWTR1|RASIP1|DUSP22|SNX6|AKT1S1|UBASH3B|SOCS4	0.00200459	0.0673632
GO:2000573	GO Biological Processes	positive regulation of DNA biosynthetic process	12	PTK2B|FGF2|MYC|PARN|MAPK1|KLF4|PNKP|CCT5|PARM1|ACD|NEK7|MAPK15	0.00200204	0.0673632
GO:0086003	GO Biological Processes	cardiac muscle cell contraction	12	ADORA1|CACNA1C|DLG1|JUP|KCND3|KCNJ3|KCNJ5|KCNQ1|PDE4B|PDE4D|GPD1L|TRPM4	0.00200204	0.0673632
GO:0043410	GO Biological Processes	positive regulation of MAPK cascade	56	ADORA1|ADRB2|ANGPT1|BMP4|CD44|CDK1|CHI3L1|CHRNA7|GADD45A|DDT|ERBB2|ERBB4|PTK2B|FGF2|FGFR2|FSHR|GRM4|HMGB1|PRMT1|IGF2|INS|INSR|MIF|NOTCH2|NTRK2|PDGFRA|PPIA|PRKAA1|MAPK1|MAP2K5|MAP2K6|PSEN1|PTPRJ|CCL1|CCL13|SYK|TDGF1|LAPTM5|FZD4|MAP3K14|SPAG9|MAP3K13|GPR37L1|CARTPT|NOD1|FERMT2|FZD10|MAPK8IP3|FGF21|HIPK2|PDGFC|DUSP22|NMNAT1|TRAF7|EPGN|OR2AT4	0.00200897	0.067411
GO:0007193	GO Biological Processes	adenylate cyclase-inhibiting G protein-coupled receptor signaling pathway	14	ADCY9|ADORA1|CORT|GNAZ|MCHR1|GRM4|GRM8|HTR1D|HTR1E|HTR4|OPRD1|GPR37L1|OXER1|ADCY4	0.00202876	0.0676359
WP437	WikiPathways	EGF/EGFR Signaling Pathway	22	AP2A1|ATF1|CBLB|ERBB2|PTK2B|NCK1|NEDD8|MAPK1|MAPK4|MAPK7|MAPK9|MAP2K5|RAC1|RPS6KA2|RPS6KB1|STAT5A|STAT5B|PXDN|NCOA3|USP8|RPS6KA5|PIAS3	0.00203434	0.0676359
GO:0061136	GO Biological Processes	regulation of proteasomal protein catabolic process	25	UBE2K|HSPA1A|HSPA1B|PKD1|MAPK9|PSEN1|PSME1|PSME2|STYX|TAF9|XPO1|BAG6|EIF3H|BTRC|BRSK2|PSMF1|BAG5|RBX1|RNF19A|RCHY1|RNFT1|TRIM39|DERL3|SOCS4|PRICKLE1	0.00202241	0.0676359
GO:2000058	GO Biological Processes	regulation of ubiquitin-dependent protein catabolic process	22	PTK2B|UBE2K|HSPA1A|HSPA1B|PML|MAPK9|PSEN1|STYX|TAF9|XPO1|LAPTM5|BAG6|EIF3H|BAG5|RBX1|RNF19A|RCHY1|HIPK2|TRIM39|AGBL4|SOCS4|PRICKLE1	0.00203434	0.0676359
GO:1900182	GO Biological Processes	positive regulation of protein localization to nucleus	14	CDK1|CDH1|INS|JUP|MAPK1|PSEN1|NUTF2|FERMT2|CCT5|WWTR1|UBR5|LARP7|SESN2|ORMDL3	0.00202876	0.0676359
ko04022	KEGG Pathway	cGMP-PKG signaling pathway	22	ADCY9|ADORA1|ADRB2|ATP1B3|FXYD2|BDKRB2|CACNA1C|CACNA1S|INS|INSR|ITPR1|KCNMA1|NFATC2|NFATC4|OPRD1|MAPK1|SLC8A1|PDE5A|IRS2|CALML5|CREB3L4|ADCY4	0.00203434	0.0676359
GO:0006898	GO Biological Processes	receptor-mediated endocytosis	38	ADRB2|AP2A1|AP1G1|ANGPT1|CD9|CLTC|GRIA1|INSR|ITGB1|LRP6|PPARG|PPT1|PSEN1|RAC1|SFTPD|SORL1|SYK|CUBN|NUMB|CD163|TBC1D5|FCHSD2|CALCRL|RABEPK|CACNG3|CAP1|NEU3|RAB21|ARC|DNM3|FGF21|CACNG4|ITSN2|SNX9|GPR107|TMEM108|LDLRAD3|BTBD8	0.00204231	0.0676359
R-HSA-204998	Reactome Gene Sets	Cell death signalling via NRAGE, NRIF and NADE	13	PSEN1|RAC1|ARHGEF11|BCL2L11|NET1|ARHGEF12|ARHGEF4|ARHGEF3|ARHGEF10L|ARHGEF40|PREX1|OBSCN|FGD4	0.0020422	0.0676359
GO:0009791	GO Biological Processes	post-embryonic development	13	BMP4|DSCAM|FBN1|FGFR2|ITPR1|NDN|PSEN1|KLF4|BCL2L11|ATF5|CHST11|ARID5B|NKX2-3	0.0020422	0.0676359
GO:0010595	GO Biological Processes	positive regulation of endothelial cell migration	19	ANGPT1|BMP4|ETS1|PTK2B|FGF2|FUT1|HMGB1|HMOX1|RAC1|RRAS|STAT5A|TDGF1|GFUS|NRP2|HDAC9|ANGPT4|RIN2|BCAS3|CCBE1	0.00207132	0.0684975
GO:0048592	GO Biological Processes	eye morphogenesis	20	BMP4|COL8A1|DSCAM|EPHB2|FBN1|LRP6|NOTCH2|NRL|NTRK2|PTPRM|RP1|SIX3|TH|ZHX2|FJX1|HIPK2|PHACTR4|MFSD2A|IGFN1|HIPK1	0.00207694	0.068584
WP702	WikiPathways	Metapathway biotransformation Phase I and II	24	NAT2|AKR1C4|CYP1B1|CYP2D6|CYP11B1|CYP11B2|AKR1C1|GPX2|GPX3|GSTA3|GSTA4|GSTT2|NNMT|HS3ST4|HS3ST3B1|HS3ST1|CHST4|INMT|SULT4A1|CHST11|CYP2W1|CHST12|HS3ST6|GLYATL1	0.00208948	0.0687121
GO:0001654	GO Biological Processes	eye development	40	BMP4|BMPR1B|CACNA1C|COL8A1|CYP1B1|DLG1|DSCAM|EPHB2|FBN1|FGF2|HMGB1|HSF4|LRP6|NOTCH2|NRL|NTRK2|PDGFRA|PSEN1|PTPRM|RP1|SIX3|TH|FZD4|MYOM2|KLF4|GDF3|IFT140|SPRY1|MERTK|MAB21L2|ZHX2|FJX1|HIPK2|SLC17A7|PHACTR4|MFSD2A|IGFN1|HIPK1|ABCB5|RD3	0.00208431	0.0687121
GO:0002758	GO Biological Processes	innate immune response-activating signal transduction	36	HMGB1|HSPA1A|HSPA1B|IRF3|IRF4|LTF|MUC2|MUC4|MUC5AC|NFKBIL1|NRAS|PIK3C3|MAP2K6|PSMB10|PSMC6|PSMD3|PSME1|PSME2|SFTPD|SYK|TLR1|AP3B1|BTRC|RPS6KA5|PSMF1|TNIP1|NOD1|SMPDL3B|RNF125|TNIP3|MUC16|PIK3AP1|SLC15A4|REG3G|CLEC4C|MUC5B	0.00208984	0.0687121
GO:0090087	GO Biological Processes	regulation of peptide transport	57	ADORA1|ADORA2A|ANGPT1|ANK3|BMP4|CACNA1C|CD34|CDH1|ERBB2|GHRHR|GLP1R|HSPA1L|INS|ITPR1|JUP|KCNB1|KCNC2|PCK2|PDZK1|PPIA|PRKAA1|MAPK1|PSEN1|RAC1|SORL1|TCF7L2|TTN|UBE2L3|PLA2G6|IRS2|BRSK2|SYT7|PDCD5|CARTPT|PPM1F|NUTF2|WWP2|NUP62|PARD6A|UBR5|TOMM7|TRPM4|BCAS3|RNF31|FRMD4A|G6PC2|RHOU|GOLPH3|AACS|SH3TC2|ZFAND1|MICALL2|PRR5L|DERL3|FAM3D|SYT9|DPH3	0.00210329	0.0689561
GO:1901570	GO Biological Processes	fatty acid derivative biosynthetic process	16	ACAT1|BDH1|GGT5|HMGCS2|FADS1|MIF|PPT1|SYK|TBXAS1|AACS|ELOVL6|SCD5|ELOVL7|ACSBG2|GGTLC2|DAGLB	0.00210141	0.0689561
GO:0032200	GO Biological Processes	telomere organization	23	BLM|DNA2|FEN1|HUS1|MYC|PARN|PML|MAPK1|RAD51C|RPA2|XRCC3|TELO2|RAD50|PNKP|CCT5|SMG1|POLA2|TINF2|ACD|HUS1B|NEK7|MAPK15|NSMCE2	0.00214923	0.0702603
GO:0015718	GO Biological Processes	monocarboxylic acid transport	23	PLIN2|AQP9|BDKRB2|AKR1C4|AKR1C1|FABP1|ATP8B1|PPARG|PRKAA1|MAP2K6|RPS6KB1|SYK|TRPC4|PLA2G10|ABCB11|IRS2|ABCC4|SLC25A17|SLCO2B1|SLCO3A1|MFSD2A|SLC10A5|OC90	0.00214923	0.0702603
GO:0021800	GO Biological Processes	cerebral cortex tangential migration	4	RELN|NRP2|LHX6|NDNF	0.00218052	0.0704768
GO:0014891	GO Biological Processes	striated muscle atrophy	4	ACTN3|MYOG|RPS6KB1|PPARGC1A	0.00218052	0.0704768
GO:0021932	GO Biological Processes	hindbrain radial glia guided cell migration	4	RERE|CTNNA2|DAB1|ARL13B	0.00218052	0.0704768
GO:0046951	GO Biological Processes	ketone body biosynthetic process	4	ACAT1|BDH1|HMGCS2|AACS	0.00218052	0.0704768
GO:0007135	GO Biological Processes	meiosis II	4	BUB1|RAD51C|REC8|HORMAD2	0.00218052	0.0704768
GO:0045144	GO Biological Processes	meiotic sister chromatid segregation	4	BUB1|RAD51C|REC8|HORMAD2	0.00218052	0.0704768
GO:0051177	GO Biological Processes	meiotic sister chromatid cohesion	4	BUB1|RAD51C|REC8|HORMAD2	0.00218052	0.0704768
GO:0061983	GO Biological Processes	meiosis II cell cycle process	4	BUB1|RAD51C|REC8|HORMAD2	0.00218052	0.0704768
R-HSA-6803157	Reactome Gene Sets	Antimicrobial peptides	15	CCR6|DEFA1|DEFA4|DEFA5|DEFA6|HTN1|HTN3|LTF|REG3A|TLR1|RNASE7|LEAP2|RNASE8|REG3G|DEFA1B	0.00219989	0.0709023
WP4746	WikiPathways	Thyroid hormones production and their peripheral downstream signalling effects	15	AGRP|PPARG|MAPK1|RPS6KB1|TPO|TSC2|TSHB|SECISBP2L|PPARGC1A|KDM1A|FGF21|MLST8|AKT1S1|IYD|MAFA	0.00219989	0.0709023
GO:0043010	GO Biological Processes	camera-type eye development	35	BMP4|BMPR1B|CACNA1C|COL8A1|CYP1B1|DLG1|DSCAM|EPHB2|FBN1|FGF2|HSF4|LRP6|NOTCH2|PDGFRA|PSEN1|PTPRM|RP1|SIX3|TH|FZD4|MYOM2|KLF4|IFT140|SPRY1|MERTK|MAB21L2|ZHX2|FJX1|HIPK2|SLC17A7|PHACTR4|MFSD2A|IGFN1|HIPK1|RD3	0.00222667	0.0716644
GO:0035107	GO Biological Processes	appendage morphogenesis	19	BMP4|BMPR1B|CACNA1C|FGFR2|LRP6|NOTCH2|PLXNA2|PSEN1|FBXW4|TBX5|ZBTB16|IFT140|BCL2L11|CHST11|ZNF219|DYNC2H1|SP8|RSPO2|FMN1	0.0022602	0.0725392
GO:0035108	GO Biological Processes	limb morphogenesis	19	BMP4|BMPR1B|CACNA1C|FGFR2|LRP6|NOTCH2|PLXNA2|PSEN1|FBXW4|TBX5|ZBTB16|IFT140|BCL2L11|CHST11|ZNF219|DYNC2H1|SP8|RSPO2|FMN1	0.0022602	0.0725392
R-HSA-3906995	Reactome Gene Sets	Diseases associated with O-glycosylation of proteins	12	MUC4|MUC5AC|NOTCH2|ADAMTS3|SPON1|THSD1|THSD7B|ADAMTSL1|MUC16|ADAMTS17|THSD7A|MUC5B	0.00228058	0.0726828
ko04012	KEGG Pathway	ErbB signaling pathway	14	ABL2|AREG|BTC|CBLB|ERBB2|ERBB4|MYC|NCK1|NRAS|MAPK1|MAPK9|RPS6KB1|STAT5A|STAT5B	0.00227178	0.0726828
GO:0030198	GO Biological Processes	extracellular matrix organization	43	CAPG|CAPN1|CD44|CDH1|COL3A1|COL8A1|COL11A1|CST3|CYP1B1|ELF3|ETS1|FBN1|FGF2|FOXF1|ITGB1|ITGB6|LAMB3|LOXL1|MFAP4|MMP11|PDGFRA|TLL1|TNR|PXDN|ITGA10|ADAMTS3|NID2|MMP26|HPSE2|NDNF|GFOD2|KAZALD1|PAPLN|PHLDB2|COL23A1|ADAMTSL1|NOXO1|EGFLAM|EXOC8|COL22A1|ADAMTS17|COL28A1|ATXN1L	0.00226982	0.0726828
ko00350	KEGG Pathway	Tyrosine metabolism	8	ALDH3A1|GOT1|MIF|TAT|TH|TPO|FAHD1|IL4I1	0.00227467	0.0726828
WP707	WikiPathways	DNA Damage Response	12	CCNB1|CDK1|GADD45A|MYC|PMAIP1|PML|RAD17|RPA2|RAD50|RRM2B|TP53AIP1|HUS1B	0.00228058	0.0726828
GO:0006937	GO Biological Processes	regulation of muscle contraction	22	ACTN3|ADORA1|ADRB2|CACNA1C|DLG1|HRC|JUP|KCNMA1|KCNQ1|MYBPH|PPP1R12B|PDE4B|PDE4D|PTAFR|SLC8A1|TNNI1|TNNI2|TNNT2|TNNT3|CALCRL|TRPM4|ORMDL3	0.00237538	0.0755985
GO:0019318	GO Biological Processes	hexose metabolic process	30	ACTN3|CREM|FUT1|GOT1|HMGB1|IGF2|INS|INSR|LEPR|PCK1|PCK2|PDHB|PKM|PMAIP1|PMM2|PRKAA1|RORA|IRS2|ZMPSTE24|SORBS1|FUT9|PPARGC1A|SDS|CHST15|NLN|G6PC2|SESN2|OMA1|CRTC2|PGP	0.00237954	0.0756093
R-HSA-109582	Reactome Gene Sets	Hemostasis	62	ACTN1|ANGPT1|ATP1B3|DAGLA|CD9|CD44|GNG4|GRB7|GYPC|IFNB1|IGF2|IGLL1|ITGB1|ITPR1|KCNMA1|KLC1|KIF11|EPCAM|MIF|NRAS|SERPINB2|SERPINB8|PPIA|PRKAR1B|PRKCH|MAPK1|PROS1|RAC1|RAD51C|SLC8A1|SPP2|SYK|TIMP3|TTN|VPREB1|WEE1|MAFK|TAGLN2|ITGA10|PDE5A|ABCC4|MERTK|CAP1|AKAP10|KDM1A|KIF1B|ZFPM2|PPIL2|MAFF|VPREB3|SCCPDH|ANGPT4|GNG12|ABHD6|TUBAL3|DOCK7|TUBA3E|CD109|SIRPA|DAGLB|LY6G6F|NHLRC2	0.00238233	0.0756093
WP1424	WikiPathways	Globo Sphingolipid Metabolism	6	FUT1|ST3GAL1|ST3GAL2|ST8SIA1|FUT9|ST6GAL2	0.00240561	0.0759263
GO:1902254	GO Biological Processes	negative regulation of intrinsic apoptotic signaling pathway by p53 class mediator	6	BDKRB2|CD44|MIF|TAF9|KDM1A|BCL2L12	0.00240561	0.0759263
WP4942	WikiPathways	15q13.3 copy number variation syndrome	6	CHRNA7|TRPM1|FAN1|KLF13|MTMR10|OTUD7A	0.00240561	0.0759263
R-HSA-4641263	Reactome Gene Sets	Regulation of FZD by ubiquitination	6	LRP6|FZD4|USP8|LGR6|RSPO2|RSPO4	0.00240561	0.0759263
hsa04621	KEGG Pathway	NOD-like receptor signaling pathway	24	DEFA1|DEFA4|DEFA5|DEFA6|IFNB1|IRF3|ITPR1|MAPK1|MAPK9|TRPM2|IRF9|NOD1|SUGT1|RIPK3|TRPM7|RNF31|DEPDC1B|GSDMD|CARD6|NLRP12|NLRP3|NEK7|NLRP7|DEFA1B	0.00241426	0.076094
GO:0050863	GO Biological Processes	regulation of T cell activation	37	AIF1|RHOH|BMP4|CBFB|CBLB|DLG1|DTX1|ERBB2|HLA-DMB|HLA-E|HMGB1|IFNB1|IGF2|IL7R|IRF4|LGALS3|NCK1|NFATC2|PCK1|RAC1|SFTPD|SLC7A1|STAT5B|SYK|ZBTB16|LAPTM5|MAD1L1|AP3B1|RIPK3|CD160|IL36B|CD274|IL20RB|PDCD1LG2|ZC3H8|NLRP3|SIRPA	0.00242284	0.0762595
GO:0032388	GO Biological Processes	positive regulation of intracellular transport	27	ANK3|CDH1|ERBB2|HSPA1L|JUP|KCNB1|PDZK1|PRKAA1|MAPK1|PSEN1|SORL1|SYK|TCF7L2|UBE2L3|PDCD5|NUTF2|RAB21|UBR5|STX18|TOMM7|BCAS3|RNF31|RHOU|ZFAND1|MICALL2|PRR5L|SYT9	0.00244596	0.0766703
GO:0042147	GO Biological Processes	retrograde transport, endosome to Golgi	15	ARL1|CLTC|TRAPPC10|SPAG9|TBC1D5|DENND5A|HEATR5A|SNX8|RAB6B|MAGEL2|SNX6|TBC1D17|RAB6C|TMEM87B|VTI1A	0.0024437	0.0766703
GO:0043255	GO Biological Processes	regulation of carbohydrate biosynthetic process	15	AP2A1|CLTC|PTK2B|IGF2|INS|INSR|LEPR|MAS1|PTAFR|IRS2|SORBS1|PPARGC1A|NLN|SESN2|PGP	0.0024437	0.0766703
GO:0014074	GO Biological Processes	response to purine-containing compound	20	ADORA2A|ALDH3A1|AQP1|AQP9|ZFP36L1|CACNA1S|PTK2B|KCNQ1|NME1|PCK1|PPARG|PRKAA1|PTAFR|RYR3|SLC8A1|TRPM2|PPARGC1A|KDM1A|TRPM4|AACS	0.0024529	0.0767131
hsa00062	KEGG Pathway	Fatty acid elongation	7	PPT1|ACAA2|ACOT2|ELOVL6|ELOVL7|ACOT4|ACOT1	0.00246075	0.0767131
GO:0021772	GO Biological Processes	olfactory bulb development	7	ERBB4|FUT1|ROBO2|SLIT3|KIF14|ATF5|UNCX	0.00246075	0.0767131
R-HSA-3295583	Reactome Gene Sets	TRP channels	7	TRPM1|TRPC4|TRPM2|RIPK3|TRPM4|TRPM7|TRPM3	0.00246075	0.0767131
GO:0097190	GO Biological Processes	apoptotic signaling pathway	59	ADORA1|BDKRB2|BMP4|BMPR1B|CD44|CYP1B1|EYA3|UBE2K|HMOX1|HSPA1A|HSPA1B|IFNB1|INS|ITPR1|LGALS3|MIF|NCK1|NFATC4|PMAIP1|PML|PPIA|MAPK7|MAPK9|MAP2K5|PSEN1|DPF2|RPS6KB1|STK4|TAF9|TCF7L2|TFDP2|TIMP3|BAG6|CUL5|CUL2|TRADD|NOL3|BRSK2|PDCD5|BAG5|PPM1F|BCL2L11|UBE4B|ACAA2|RIPK3|KDM1A|PHLDA3|CIDEB|HIPK2|PIH1D1|TRIM39|GGCT|BCL2L12|TM2D1|TRAF7|ZNF385B|HIPK1|PELI3|CHCHD10	0.00247323	0.076997
GO:0034599	GO Biological Processes	cellular response to oxidative stress	35	AIF1|AQP1|CYP1B1|ETS1|FABP1|GCH1|GPX2|GPX3|HMOX1|HSPA1A|HSPA1B|INS|KCNC2|NME2|PDGFRA|PML|PPIA|PRKAA1|MAPK1|MAPK7|MAPK9|STAU1|TRPM2|RNF112|NOL3|GPR37L1|KLF4|BAG5|NET1|PPARGC1A|RIPK3|ZFAND1|PRR5L|SESN2|SIRPA	0.00248311	0.0771994
GO:0010676	GO Biological Processes	positive regulation of cellular carbohydrate metabolic process	11	ACTN3|HMGB1|IGF2|INS|INSR|MAS1|PMAIP1|PTAFR|IRS2|SORBS1|PPARGC1A	0.00250647	0.0778197
hsa05163	KEGG Pathway	human cytomegalovirus infection	29	ADCY9|PTK2B|GNAO1|GNG4|HLA-E|IFNB1|IRF3|ITPR1|MYC|NFATC2|NFATC4|NRAS|PDGFRA|MAPK1|MAP2K6|PTGER4|RAC1|RPS6KB1|TSC2|PXDN|NCOA3|TRADD|ARHGEF11|ARHGEF12|KCNH4|CALML5|GNG12|CREB3L4|ADCY4	0.00251165	0.0778747
GO:0043068	GO Biological Processes	positive regulation of programmed cell death	66	BMP4|BMPR1B|CTSD|CYP1B1|GADD45A|DFFA|HMGB1|HMOX1|IFNB1|ITGB1|KCNMA1|LTA|MYC|NCK1|NFATC4|NOTCH2|PMAIP1|PML|PPARG|MAPK9|MAP2K6|PSEN1|RPS6KA2|STK4|SYK|TFDP2|TIMP3|ZBTB16|LAPTM5|TRADD|PDCD5|PPM1F|ARHGEF11|BCL2L11|NET1|NOD1|PPARGC1A|RNPS1|RIPK3|CD160|DDX20|ARHGEF12|PHLDA3|DKKL1|CIDEB|LGALS13|CD274|ARHGEF4|ARHGEF3|GAL|PTRH2|NLRP2|CCAR1|UBAP2|TRIM39|PREX1|ZBP1|OBSCN|TRAF7|ZC3H8|NLRP12|NLRP3|OMA1|FGD4|DC…	0.00253442	0.0784742
GO:0034764	GO Biological Processes	positive regulation of transmembrane transport	26	ADRB2|ANK3|ATP1B3|FXYD2|BDKRB1|EPHB2|HTR3A|INS|INSR|ITGB1|KCNC2|KCNQ1|PDZK1|RELN|PSEN1|PTAFR|IRS2|HAP1|CACNG3|SORBS1|ARL6IP1|ARC|FGF21|CACNG4|GAL|OCLN	0.00256016	0.0786145
R-HSA-8856825	Reactome Gene Sets	Cargo recognition for clathrin-mediated endocytosis	16	ADRB2|AP2A1|AREG|BTC|CLTC|IL7R|NEDD8|FZD4|COPS2|TGOLN2|EPN2|ITSN2|SYT8|SYT2|SYT9|EPGN	0.00256381	0.0786145
GO:0030330	GO Biological Processes	DNA damage response, signal transduction by p53 class mediator	16	CCNB1|CD44|CDK1|GADD45A|E2F4|GML|PRMT1|MIF|PMAIP1|PML|TFDP2|ZMPSTE24|NDRG1|KDM1A|HIPK2|SESN2	0.00256381	0.0786145
GO:0023061	GO Biological Processes	signal release	47	ADORA1|ADORA2A|CACNA1C|GDF9|GHRHR|GLP1R|GRM4|HCRT|INS|ITPR1|KCNB1|KCNC2|PCK2|PSEN1|PTPRN2|RAC1|TCF7L2|VIP|SYN3|FZD4|PLA2G6|PPFIA4|PPFIA3|IRS2|BRSK2|SYT7|CARTPT|RIMS1|PCLO|GAL|FAM3B|TRPM4|MCTP2|G6PC2|SNX6|LIN7B|AACS|SLC44A4|SYT8|SYT2|FAM3D|SYT9|SYT6|EXOC3L1|SYT10|MAFA|STX19	0.00256647	0.0786145
GO:0015696	GO Biological Processes	ammonium transport	16	ADORA2A|AQP1|PDZK1|PSEN1|SLC12A4|SLC18A1|SYK|SYT7|SNX6|SLC44A4|SYT8|SYT2|SYT9|SYT6|MAPK15|SYT10	0.00256381	0.0786145
GO:0031396	GO Biological Processes	regulation of protein ubiquitination	26	ANGPT1|CBLB|HSPA1A|HSPA1B|PPIA|MAPK9|PSEN1|RPS2|UBE2L3|WFS1|LAPTM5|BTRC|BAG5|RBX1|FAM107A|KDM1A|RASD2|RCHY1|UBR5|TRIM44|DCUN1D2|OTUB2|SPRTN|DCUN1D5|DCUN1D3|PRICKLE1	0.00256016	0.0786145
GO:0043281	GO Biological Processes	regulation of cysteine-type endopeptidase activity involved in apoptotic process	26	ADORA2A|AQP1|CD44|CTSD|FABP1|HMGB1|MYC|PMAIP1|PML|PPARG|MAP2K5|SYK|LAPTM5|TRADD|NOL3|PDCD5|KLF4|PPM1F|BCL2L11|NOD1|ARL6IP1|PIH1D1|NLRP2|BCL2L12|NLRP12|NLRP3	0.00256016	0.0786145
GO:0150063	GO Biological Processes	visual system development	40	BMP4|BMPR1B|CACNA1C|COL8A1|CYP1B1|DLG1|DSCAM|EPHB2|FBN1|FGF2|HMGB1|HSF4|LRP6|NOTCH2|NRL|NTRK2|PDGFRA|PSEN1|PTPRM|RP1|SIX3|TH|FZD4|MYOM2|KLF4|GDF3|IFT140|SPRY1|MERTK|MAB21L2|ZHX2|FJX1|HIPK2|SLC17A7|PHACTR4|MFSD2A|IGFN1|HIPK1|ABCB5|RD3	0.00254409	0.0786145
GO:0061844	GO Biological Processes	antimicrobial humoral immune response mediated by antimicrobial peptide	13	DEFA1|DEFA4|DEFA5|DEFA6|KRT6A|LTF|REG3A|REG1A|REG1B|CCL13|RNASE7|REG3G|DEFA1B	0.00259305	0.0789395
ko04920	KEGG Pathway	Adipocytokine signaling pathway	12	AGRP|LEPR|PCK1|PCK2|PRKAA1|MAPK9|IRS2|TRADD|PPARGC1A|G6PC2|ACSBG2|CPT1C	0.00258994	0.0789395
GO:0070507	GO Biological Processes	regulation of microtubule cytoskeleton organization	24	RCC1|CLTC|EPHA3|HSPA1A|HSPA1B|KIF11|PKD1|PKHD1|PRKAA1|RAC1|XRCC3|FAM107A|ATF5|CAMSAP2|NUP62|CHMP2B|ATAT1|RAB6C|PHLDB2|CHMP4C|CAMSAP1|SLC39A12|MAPK15|OCLN	0.00259209	0.0789395
GO:0001570	GO Biological Processes	vasculogenesis	13	ZFP36L1|CD34|EMP2|FOXF1|NTRK2|RRAS|TBX5|FZD4|TEAD2|ZFPM2|RIN2|RASIP1|CCM2	0.00259305	0.0789395
R-HSA-1280218	Reactome Gene Sets	Adaptive Immune System	73	AP2A1|AP1G1|CBLB|CD8A|CD8B|CD34|CDH1|CLTC|COL3A1|CTSD|UBE2K|HLA-DMB|HLA-E|ITGB1|ITK|ITPR1|KLC1|KIF11|LNPEP|NCK1|NFATC2|NRAS|PPIA|PSMB10|PSMC6|PSMD3|PSME1|PSME2|PTPRJ|RAC1|RBBP6|SFTPD|FBXW4|SYK|TLR1|UBE2L3|ZBTB16|CUL5|CUL2|CTSF|BTRC|MAP3K14|PSMF1|RBX1|KLHL41|CD160|ANAPC13|RNF19A|RCHY1|LTN1|DNM3|RNF115|CD274|DYNC1LI1|ASB2|FBXL8|ENAH|RNF130|TRIM39|MLST8|ANAPC1|FBXO31|TUBAL3|PDCD1LG2|TRIM11|TRAF7|LNX…	0.00259435	0.0789395
GO:0010838	GO Biological Processes	positive regulation of keratinocyte proliferation	5	AREG|NOTCH2|REG3A|TGM1|REG3G	0.00264824	0.0801522
GO:1902166	GO Biological Processes	negative regulation of intrinsic apoptotic signaling pathway in response to DNA damage by p53 class mediator	5	CD44|MIF|TAF9|KDM1A|BCL2L12	0.00264824	0.0801522
GO:0021535	GO Biological Processes	cell migration in hindbrain	5	RERE|CTNNA2|DAB1|PLXNA2|ARL13B	0.00264824	0.0801522
GO:0007216	GO Biological Processes	G protein-coupled glutamate receptor signaling pathway	5	DAGLA|GRM4|GRM8|TRPM1|DAGLB	0.00264824	0.0801522
GO:0051592	GO Biological Processes	response to calcium ion	20	ANXA11|APOBEC1|PTK2B|KCNH1|KCNMA1|PRKAA1|RYR3|TNNT2|TRPM2|TSHB|TTN|RASAL1|SYT7|CPNE6|SYT8|SYT2|SYT9|CPNE8|SYT6|SYT10	0.00266138	0.0804432
GO:0070663	GO Biological Processes	regulation of leukocyte proliferation	29	AIF1|BMP4|CBLB|CRP|DLG1|ERBB2|FLT3LG|HHEX|HLA-DMB|HLA-E|HMGB1|IGF2|LGALS3|MIF|NCK1|NFATC2|MAPK1|SFTPD|SLC7A1|STAT5B|SYK|MAD1L1|IRS2|RIPK3|IKZF3|CD274|GAL|IL20RB|PDCD1LG2	0.00267086	0.0806232
GO:0043433	GO Biological Processes	negative regulation of DNA-binding transcription factor activity	23	CMKLR1|CYP1B1|HMOX1|NDN|NFKBIL1|PEX14|PKD1|PKHD1|MAP2K5|TCF7L2|WFS1|PLA2G10|BTRC|KLF4|G3BP2|WWP2|KDM1A|EGLN1|NLRP2|NLRP12|NLRP3|TRIM40|COMMD7	0.00268242	0.0808541
GO:0050433	GO Biological Processes	regulation of catecholamine secretion	10	ADORA2A|KCNB1|VIP|SYT7|CARTPT|SYT8|SYT2|SYT9|SYT6|SYT10	0.00269266	0.0808541
GO:0060042	GO Biological Processes	retina morphogenesis in camera-type eye	10	DSCAM|LRP6|PTPRM|RP1|ZHX2|FJX1|HIPK2|MFSD2A|IGFN1|HIPK1	0.00269266	0.0808541
hsa00280	KEGG Pathway	Valine, leucine and isoleucine degradation	10	ACAT1|ALDH3A2|AUH|BCAT2|HMGCS2|PCCA|SOAT1|ACAA2|AACS|IL4I1	0.00269266	0.0808541
GO:2000310	GO Biological Processes	regulation of NMDA receptor activity	8	CAPN1|DLG1|EPHB2|PTK2B|GRIA1|GRIN2B|RELN|PPARGC1A	0.00274957	0.0823465
GO:0097484	GO Biological Processes	dendrite extension	8	REG1A|RASAL1|SPAG9|CPNE6|RIMS1|ITSN2|TMEM108|SYT2	0.00274957	0.0823465
GO:0043087	GO Biological Processes	regulation of GTPase activity	50	ARHGAP5|RHOH|BCR|CBLB|EPHA3|ERBB2|PTK2B|GDI2|GNAO1|ITGB1|NTRK2|PLXNA2|PTPRN2|RSU1|CCL1|CCL13|TSC2|RASAL1|TBC1D5|ARHGEF11|PLXNC1|SPRY1|NET1|CDC42EP2|FERMT2|ADAP1|BVES|FZD10|TBC1D9B|LRCH1|ARHGEF12|ACAP2|SNX9|RIN2|BCAS3|RASIP1|ARHGEF10L|DEPDC1B|PREX1|ARAP3|TBC1D17|GRTP1|ANKRD27|ELMOD3|DOCK7|PLXNA4|ARAP2|FGD4|CCDC125|RGPD3	0.00277693	0.0830572
GO:0008610	GO Biological Processes	lipid biosynthetic process	71	ABCA3|ALDH3A2|CGA|AKR1C4|CSNK2B|CYP2D6|CYP11B1|CYP11B2|FGF2|HMGCS2|HSD3B1|HSD3B2|HSD11B2|IMPA1|INS|LCAT|LIPC|FADS1|MIF|PCK1|PCK2|PIK3C3|PRKAA1|ST3GAL1|ST3GAL2|ST8SIA1|TBXAS1|PLA2G6|PLA2G10|ABCB11|CPNE6|LIPG|FADS2|FIG4|ACAA2|SORBS1|AVIL|PPARGC1A|GPD1L|DKKL1|DKK3|SCCPDH|HSD17B14|HSD17B7|CYB5R2|MTMR12|THNSL2|AGPAT5|SMPD4|AGPAT3|ABHD6|PLEKHA4|PLEKHA3|ELOVL6|SCD5|ELOVL7|SLC44A4|DDHD1|ACSBG2|PLEKHA8|MF…	0.00281912	0.0842051
GO:0006493	GO Biological Processes	protein O-linked glycosylation	16	MUC2|MUC4|MUC5AC|ST3GAL1|ST3GAL2|CHST4|GALNT6|SDF2L1|TET2|GALNT14|TET1|MUC16|XXYLT1|TET3|GALNT18|MUC5B	0.00282491	0.0842051
GO:0051952	GO Biological Processes	regulation of amine transport	14	ADORA1|ADORA2A|ITGB1|KCNB1|PSEN1|VIP|SYT7|CARTPT|ARL6IP1|SYT8|SYT2|SYT9|SYT6|SYT10	0.00283005	0.0842051
hsa05410	KEGG Pathway	Hypertrophic cardiomyopathy	14	CACNA1C|CACNA1S|CACNG1|ITGB1|ITGB6|PRKAA1|SLC8A1|TNNT2|TPM3|TTN|ITGA10|CACNG3|CACNG4|POTEF	0.00283005	0.0842051
GO:0051817	GO Biological Processes	modification of morphology or physiology of other organism involved in symbiotic interaction	17	APCS|AQP1|CRP|DEFA1|DEFA5|INSR|KRT6A|LTF|SFTPD|SMARCB1|BCL2L11|TNIP1|RRAGA|SUGT1|HIPK2|REG3G|DEFA1B	0.00289272	0.0850559
hsanan01	KEGG Pathway	drug metabolism	17	NAT2|ALDH3A1|CYP2D6|GSTA3|GSTA4|GSTT1|GSTT2|NME1|NME2|NME3|CES2|GMPS|NME7|RRM2B|UPB1|UPP2|NME1-NME2	0.00289272	0.0850559
GO:0016266	GO Biological Processes	O-glycan processing	11	MUC2|MUC4|MUC5AC|ST3GAL1|ST3GAL2|CHST4|GALNT6|GALNT14|MUC16|XXYLT1|MUC5B	0.00287	0.0850559
GO:0015844	GO Biological Processes	monoamine transport	13	ADORA2A|KCNB1|SLC18A1|SYK|VIP|SYT7|CARTPT|SYT8|SYT2|SYT9|SYT6|MAPK15|SYT10	0.00291091	0.0850559
GO:0006006	GO Biological Processes	glucose metabolic process	26	ACTN3|CREM|GOT1|HMGB1|IGF2|INS|INSR|LEPR|PCK1|PCK2|PDHB|PKM|PMAIP1|PRKAA1|RORA|IRS2|ZMPSTE24|SORBS1|PPARGC1A|SDS|NLN|G6PC2|SESN2|OMA1|CRTC2|PGP	0.00292165	0.0850559
R-HSA-74713	Reactome Gene Sets	IRS activation	3	INS|INSR|IRS2	0.0029852	0.0850559
GO:0030111	GO Biological Processes	regulation of Wnt signaling pathway	40	CBFB|FGFR2|HHEX|JUP|LRP6|NFATC4|PSEN1|PSMB10|PSMC6|PSMD3|PSME1|PSME2|STK4|TCF7L2|TSC2|FZD4|JRK|BTRC|USP8|PSMF1|USP34|RBX1|WWTR1|DKKL1|DKK3|UBR5|TRPM4|DEPDC1B|PLEKHA4|LGR6|FUZ|CXXC4|KREMEN1|PRICKLE1|AMER3|CCNY|TMEM9|RSPO2|RSPO4|TRABD2B	0.00294407	0.0850559
GO:0060828	GO Biological Processes	regulation of canonical Wnt signaling pathway	33	FGFR2|HHEX|JUP|LRP6|PSEN1|PSMB10|PSMC6|PSMD3|PSME1|PSME2|STK4|TCF7L2|FZD4|JRK|BTRC|USP8|PSMF1|USP34|RBX1|WWTR1|DKKL1|DKK3|UBR5|TRPM4|PLEKHA4|LGR6|FUZ|KREMEN1|PRICKLE1|AMER3|CCNY|TMEM9|RSPO2	0.00298004	0.0850559
GO:0060562	GO Biological Processes	epithelial tube morphogenesis	35	BMP4|CSNK2B|DLG1|FGF2|FGFR2|FOXF1|LRP6|MYC|NFATC4|NOTCH2|PKD1|PKHD1|PML|PSEN1|STK4|TSC2|LUZP1|TEAD2|BTRC|MICAL2|SEMA3E|SPRY1|SIX2|COBL|CECR2|RASIP1|PHACTR4|IRX3|FUZ|CCM2|SETDB2|BBS5|PRICKLE1|RSPO2|FMN1	0.00291524	0.0850559
CORUM:6601	CORUM	BBS1-BBS4-BBS5-PKD1-TTC8 complex	3	BBS1|PKD1|BBS5	0.0029852	0.0850559
GO:2000436	GO Biological Processes	positive regulation of protein neddylation	3	DCUN1D2|DCUN1D5|DCUN1D3	0.0029852	0.0850559
GO:0048633	GO Biological Processes	positive regulation of skeletal muscle tissue growth	3	ACTN3|IGF2|RPS6KB1	0.0029852	0.0850559
CORUM:247	CORUM	RalBP1-CCNB1-AP2A-NUMB-EPN1 complex	3	AP2A1|CCNB1|NUMB	0.0029852	0.0850559
R-HSA-69478	Reactome Gene Sets	G2/M DNA replication checkpoint	3	CCNB1|CDK1|WEE1	0.0029852	0.0850559
ko00400	KEGG Pathway	Phenylalanine, tyrosine and tryptophan biosynthesis	3	GOT1|TAT|IL4I1	0.0029852	0.0850559
WP311	WikiPathways	Synthesis and Degradation of Ketone Bodies	3	ACAT1|BDH1|HMGCS2	0.0029852	0.0850559
GO:0072103	GO Biological Processes	glomerulus vasculature morphogenesis	3	BMP4|NOTCH2|PDGFRA	0.0029852	0.0850559
GO:0072104	GO Biological Processes	glomerular capillary formation	3	BMP4|NOTCH2|PDGFRA	0.0029852	0.0850559
GO:0070434	GO Biological Processes	positive regulation of nucleotide-binding oligomerization domain containing 2 signaling pathway	3	HSPA1A|HSPA1B|SLC15A4	0.0029852	0.0850559
CORUM:261	CORUM	RAD51B-RAD51C-RAD51D-XRCC2-XRCC3 complex	3	RAD51C|XRCC2|XRCC3	0.0029852	0.0850559
R-HSA-983168	Reactome Gene Sets	Antigen processing: Ubiquitination & Proteasome degradation	35	CBLB|UBE2K|LNPEP|PSMB10|PSMC6|PSMD3|PSME1|PSME2|RBBP6|FBXW4|UBE2L3|ZBTB16|CUL5|CUL2|BTRC|PSMF1|RBX1|KLHL41|ANAPC13|RNF19A|RCHY1|LTN1|RNF115|ASB2|FBXL8|RNF130|TRIM39|ANAPC1|FBXO31|TRIM11|TRAF7|LNX1|LONRF1|ASB5|ZNRF2	0.00291524	0.0850559
R-HSA-426048	Reactome Gene Sets	Arachidonate production from DAG	3	DAGLA|ABHD6|DAGLB	0.0029852	0.0850559
GO:0050994	GO Biological Processes	regulation of lipid catabolic process	11	ADORA1|FABP1|INS|PRKAA1|SORL1|ABCB11|IRS2|FGF21|ANGPTL3|MFSD2A|DAGLB	0.00287	0.0850559
GO:0072089	GO Biological Processes	stem cell proliferation	17	ZFP36L1|DAGLA|CD34|MECOM|FGF2|FGFR2|EPCAM|SIX3|NUMB|SIX2|FERMT2|KDM1A|YTHDF2|NANOG|DOCK7|DAGLB|ATXN1L	0.00289272	0.0850559
M48	Canonical Pathways	PID MET PATHWAY	13	CDH1|ETS1|NCK1|MAPK1|PTPRJ|RAC1|NUMB|ARHGEF4|PARD6A|RIN2|RANBP10|MLST8|AKT1S1	0.00291091	0.0850559
GO:0048145	GO Biological Processes	regulation of fibroblast proliferation	13	AQP1|BTC|CCNB1|DACH1|LTA|MIF|MYC|PDGFRA|PML|PPARG|ZMPSTE24|PDGFC|MED25	0.00291091	0.0850559
GO:0030183	GO Biological Processes	B cell differentiation	19	ZFP36L1|CDH17|PTK2B|HHEX|IFNB1|IFNW1|ITGB1|NOTCH2|PTPRJ|ST3GAL1|STAT5B|SYK|TPD52|HDAC9|IKZF3|PPP2R3C|SLAMF8|CMTM7|NKX2-3	0.00291581	0.0850559
GO:0006104	GO Biological Processes	succinyl-CoA metabolic process	3	OGDH|SUCLG2|ACOT4	0.0029852	0.0850559
R-HSA-187024	Reactome Gene Sets	NGF-independant TRKA activation	3	ADCYAP1R1|ADORA2A|NTRK2	0.0029852	0.0850559
GO:2001205	GO Biological Processes	negative regulation of osteoclast development	3	FBN1|LTF|CLDN18	0.0029852	0.0850559
GO:1904688	GO Biological Processes	regulation of cytoplasmic translational initiation	3	NCK1|RPL13A|YTHDF2	0.0029852	0.0850559
CORUM:2188	CORUM	Ubiquitin E3 ligase (CDC34, NEDD8, BTRC, CUL1, SKP1A, RBX1)	3	NEDD8|BTRC|RBX1	0.0029852	0.0850559
GO:0000472	GO Biological Processes	endonucleolytic cleavage to generate mature 5'-end of SSU-rRNA from (SSU-rRNA, 5.8S rRNA, LSU-rRNA)	3	TBL3|UTP20|NOP9	0.0029852	0.0850559
GO:0000967	GO Biological Processes	rRNA 5'-end processing	3	TBL3|UTP20|NOP9	0.0029852	0.0850559
GO:0098813	GO Biological Processes	nuclear chromosome segregation	32	BUB1|CCNB1|CORT|FEN1|RAD51C|SYCP1|TTN|XRCC3|BAG6|MAD1L1|DLGAP5|KIF14|REC8|CTCF|ZWINT|PDS5A|NUP62|CHMP2B|EML4|CHMP4A|DYNC1LI1|MAP10|NCAPG2|TEX14|ANAPC1|CHMP4C|HORMAD2|EME2|MAPK15|MEIOB|RNF212|NSMCE2	0.00300221	0.085434
GO:0033044	GO Biological Processes	regulation of chromosome organization	39	APOBEC1|BUB1|CCNB1|FEN1|IGF2|MYC|PARN|PML|MAPK1|SETMAR|SMARCB1|XRCC3|MAD1L1|PARG|RPS6KA5|DLGAP5|RAD50|ZMPSTE24|CTCF|PPARGC1A|ZWINT|PNKP|CCT5|KDM1A|SMG1|TINF2|DYNC1LI1|UBR5|PIH1D1|KDM4D|TEX14|ANAPC1|ACD|OTUB2|TET1|SETDB2|NEK7|MAPK15|NSMCE2	0.00300914	0.0855247
R-HSA-390918	Reactome Gene Sets	Peroxisomal lipid metabolism	7	ALDH3A2|SLC25A17|HAO2|ACOXL|ACOT4|NUDT7|ACOT6	0.00305232	0.0866442
M00049	KEGG Pathway	Adenine ribonucleotide biosynthesis, IMP => ADP,ATP	6	NME1|NME2|NME3|PKM|NME7|NME1-NME2	0.00311595	0.0877036
hsa_M00049	KEGG Pathway	Adenine ribonucleotide biosynthesis, IMP => ADP,ATP	6	NME1|NME2|NME3|PKM|NME7|NME1-NME2	0.00311595	0.0877036
GO:0050432	GO Biological Processes	catecholamine secretion	10	ADORA2A|KCNB1|VIP|SYT7|CARTPT|SYT8|SYT2|SYT9|SYT6|SYT10	0.00311651	0.0877036
WP4321	WikiPathways	Thermogenesis	16	ADCY9|NRAS|PPARG|PRKAA1|RPS6KA2|RPS6KB1|SMARCB1|TSC2|PPARGC1A|KDM1A|FGF21|MLST8|AKT1S1|CPT1C|CREB3L4|ADCY4	0.00310764	0.0877036
GO:0071404	GO Biological Processes	cellular response to low-density lipoprotein particle stimulus	6	CD9|CDH13|ITGB1|PPARG|SYK|FGF21	0.00311595	0.0877036
GO:0072666	GO Biological Processes	establishment of protein localization to vacuole	10	SORL1|LAPTM5|NCOA4|AP3B1|CACNG3|CACNG4|VPS36|SNX16|GNPTAB|VTI1A	0.00311651	0.0877036
WP4222	WikiPathways	Phosphodiesterases in neuronal function	10	ADCY9|ADORA2A|CHRNA7|GRIA1|GRIN2B|PDE4B|PDE4D|PDE5A|ADCY4|PDE12	0.00311651	0.0877036
GO:0001701	GO Biological Processes	in utero embryonic development	37	ADCY9|ANGPT1|ASCL2|ZFP36L1|CCNB1|ELF3|FGFR2|FOXF1|GJB3|GJB5|PRMT1|IGF2|NOTCH2|NPAT|PDGFRA|PKD1|POU5F1|MAPK1|RBBP6|STK4|XRCC2|COPS2|ADAMTS3|BCL2L11|ZFPM2|MAFF|PTPN18|SLC39A1|CHST11|PCDH12|NCAPG2|PRDM14|HS3ST6|TET1|CMIP|CCM2|SMIM14	0.0031311	0.0880059
GO:0002757	GO Biological Processes	immune response-activating signal transduction	65	CBFB|CBLB|CMKLR1|HMGB1|HSPA1A|HSPA1B|IGLL1|IRF3|IRF4|ITK|LGALS3|LTF|MUC2|MUC4|MUC5AC|MYO10|NCK1|NFATC2|NFKBIL1|NRAS|PDE4B|PDE4D|PIK3C3|PRKCH|MAPK1|MAP2K6|PSEN1|PSMB10|PSMC6|PSMD3|PSME1|PSME2|PTPRJ|RAC1|SFTPD|SYK|TLR1|WIPF1|LAPTM5|BAG6|PLA2G6|AP3B1|BTRC|RPS6KA5|THEMIS2|PSMF1|ELMO1|TNIP1|NOD1|CD160|SMPDL3B|RNF125|RNF31|MYO1G|TNIP3|MUC16|ERMAP|PIK3AP1|SLC15A4|REG3G|GCSAML|CLEC4C|WIPF3|MUC5B|IGLL5	0.00314538	0.0882985
ko04910	KEGG Pathway	Insulin signaling pathway	19	CBLB|INS|INSR|NRAS|PCK1|PCK2|PRKAA1|PRKAR1B|MAPK1|MAPK9|PYGL|RPS6KB1|TSC2|IRS2|SORBS1|PPARGC1A|CALML5|G6PC2|SOCS4	0.00316685	0.0884665
GO:0032886	GO Biological Processes	regulation of microtubule-based process	27	RCC1|CLTC|EPHA3|ERBB2|HSPA1A|HSPA1B|KIF11|PKD1|PKHD1|PRKAA1|RAC1|XRCC3|HAP1|FAM107A|ATF5|CAMSAP2|NUP62|CHMP2B|MAP10|ATAT1|RAB6C|PHLDB2|CHMP4C|CAMSAP1|SLC39A12|MAPK15|OCLN	0.00316037	0.0884665
GO:0031398	GO Biological Processes	positive regulation of protein ubiquitination	17	ANGPT1|CBLB|MAPK9|RPS2|UBE2L3|WFS1|LAPTM5|BTRC|RBX1|FAM107A|KDM1A|RCHY1|DCUN1D2|SPRTN|DCUN1D5|DCUN1D3|PRICKLE1	0.00316639	0.0884665
GO:0003014	GO Biological Processes	renal system process	17	ADCY9|ADORA1|ADORA2A|AQP1|BMP4|BTC|CD34|CYP11B2|EMP2|HSD11B2|KCNMA1|KCNQ1|MYO5B|PRKAR1B|WFS1|XPNPEP3|ADCY4	0.00316639	0.0884665
GO:0071216	GO Biological Processes	cellular response to biotic stimulus	28	CSF3|DEFA1|DEFA4|DEFA5|DEFA6|HMGB1|IRF3|LTF|NFKBIL1|PDE4B|MAPK1|PTAFR|SYK|TLR1|WFS1|BCL2L11|ZMPSTE24|PPARGC1A|IL36B|IL36A|CD274|IL36G|TNIP3|PDCD1LG2|NLRP3|SIRPA|NLRP7|DEFA1B	0.00318754	0.0889358
GO:0051091	GO Biological Processes	positive regulation of DNA-binding transcription factor activity	31	CSF3|HSPA1A|HSPA1B|INS|JUP|LRP6|LTF|OPRD1|PPARG|PPIA|PRKCH|RELN|SMARCB1|TAF12|FZD4|TRADD|MAP3K13|RPS6KA5|NOD1|PPARGC1A|RIPK3|TRIM31|KDM1A|SLCO3A1|HIPK2|RNF31|NEUROG2|ARID5B|NLRP3|CRTC2|TSSK4	0.00319331	0.0889881
GO:0048732	GO Biological Processes	gland development	44	ARHGAP5|BMP4|CAPN1|CDH1|ELF3|ERBB4|ETS1|FGFR2|FOXF1|GFER|GHRHR|HMOX1|IGF2|LRP6|NME1|NOTCH2|PCK1|PCK2|PDGFRA|PKD1|PKM|PML|MAPK1|PSEN1|REG1A|SIX3|SRP54|STAT5A|STAT5B|TDGF1|MAD1L1|IRS2|BTRC|BCL2L11|ZMPSTE24|RIPK3|COBL|DKK3|KRT76|BTBD7|GNPNAT1|AACS|ARID5B|NKX2-3	0.00319758	0.0889986
R-HSA-449147	Reactome Gene Sets	Signaling by Interleukins	48	ATF1|CSF3|PTK2B|FGF2|HMGB1|HMOX1|HNRNPF|IL7R|IRF4|ITGB1|MIF|MYC|NDN|OPRD1|SERPINB2|PPIA|MAPK1|MAPK7|MAPK9|MAP2K6|PSMB10|PSMC6|PSMD3|PSME1|PSME2|PTAFR|PTPN7|RORA|RPS6KA2|STAT5A|STAT5B|SYK|IRS2|BTRC|RPS6KA5|PSMF1|RBX1|NOD1|PTPN18|IL36B|IL36A|VRK3|IL20RB|TOLLIP|IL36G|RHOU|NANOG|PELI3	0.0032229	0.0894854
GO:0001819	GO Biological Processes	positive regulation of cytokine production	48	AIF1|CD34|CYP1B1|DDT|HLA-E|HMGB1|HMOX1|HSPA1A|HSPA1B|INS|IRF3|IRF4|LTA|MBP|MIF|NFATC4|PDE4B|PDE4D|POLR2K|PSEN1|PTAFR|PTGER4|PTPRJ|RORA|CCL1|SORL1|STAT5B|SYK|TLR1|LAPTM5|SERPINB7|DDX21|NOD1|ARFGEF2|POLR3G|POLR3C|CD160|CD274|IL20RB|RNF125|NLRP2|GSDMD|ZBP1|NLRP12|NLRP3|CCBE1|NLRP9|USP50	0.0032229	0.0894854
GO:0051480	GO Biological Processes	regulation of cytosolic calcium ion concentration	38	ABL2|ADORA1|BDKRB1|BDKRB2|CACNA1C|CCR6|CMKLR1|PTK2B|FGF2|GLP1R|GOT1|MCHR1|GRIA1|GRIN2B|HCRT|HMGB1|HRC|ITPR1|LRP6|TRPM1|PDE4D|PDGFRA|PKD1|PML|PTGER4|RYR3|CCL1|SLC8A1|TRPC4|TRPM2|NOL3|HAP1|TPCN1|TRPM4|JPH3|UBASH3B|WBP2NL|DHRS7C	0.0032273	0.0894988
GO:1900271	GO Biological Processes	regulation of long-term synaptic potentiation	9	ADORA1|ADORA2A|CHRNA7|EPHB2|INS|RELN|STAU1|FAM107A|ARC	0.00328354	0.0901566
GO:0019731	GO Biological Processes	antibacterial humoral response	11	DEFA1|DEFA4|DEFA5|DEFA6|HLA-E|LTF|RNASE2|SFTPD|PLA2G6|RNASE7|DEFA1B	0.00327481	0.0901566
GO:0010769	GO Biological Processes	regulation of cell morphogenesis involved in differentiation	34	DAB1|DPYSL2|DSCAM|EPHB2|NFATC4|NTRK2|PLXNA2|RELN|PSEN1|RAC1|ROBO2|TNR|BRSK2|MAP3K13|SEMA3E|IST1|PLXNC1|OLFM4|FERMT2|RAB21|FSTL4|ARC|DNM3|PARP6|SEMA6A|PREX1|DIP2B|LRRC4C|FBXO31|SEMA6D|ANKRD27|LINGO1|PLXNA4|SLITRK1	0.0032836	0.0901566
GO:0048846	GO Biological Processes	axon extension involved in axon guidance	8	ALCAM|DSCAM|SLIT3|NRP2|SEMA3E|SEMA6A|SEMA6D|PLXNA4	0.00329837	0.0901566
GO:1902284	GO Biological Processes	neuron projection extension involved in neuron projection guidance	8	ALCAM|DSCAM|SLIT3|NRP2|SEMA3E|SEMA6A|SEMA6D|PLXNA4	0.00329837	0.0901566
GO:0072529	GO Biological Processes	pyrimidine-containing compound catabolic process	9	APOBEC1|DPYSL2|NTHL1|SMUG1|UPB1|TET2|TET1|UPP2|TET3	0.00328354	0.0901566
GO:0033762	GO Biological Processes	response to glucagon	8	ADCY9|GLP1R|PCK1|PRKAR1B|RPS6KB1|GLP2R|FGF21|ADCY4	0.00329837	0.0901566
hsa00350	KEGG Pathway	Tyrosine metabolism	9	ALDH3A1|GOT1|MIF|TAT|TH|TPO|ATAT1|FAHD1|IL4I1	0.00328354	0.0901566
GO:0140029	GO Biological Processes	exocytic process	13	KCNB1|PSEN1|RAB13|SYK|PPFIA3|RABEPK|EXOC6|SNX6|RAB3C|SYT9|SCFD2|RAB15|STX19	0.00325984	0.0901566
GO:0060236	GO Biological Processes	regulation of mitotic spindle organization	8	RCC1|CLTC|HSPA1A|HSPA1B|PKD1|NUP62|CHMP2B|CHMP4C	0.00329837	0.0901566
GO:0048144	GO Biological Processes	fibroblast proliferation	13	AQP1|BTC|CCNB1|DACH1|LTA|MIF|MYC|PDGFRA|PML|PPARG|ZMPSTE24|PDGFC|MED25	0.00325984	0.0901566
ko04960	KEGG Pathway	Aldosterone-regulated sodium reabsorption	8	ATP1B3|FXYD2|HSD11B2|INS|INSR|KCNJ1|MAPK1|SLC9A3R2	0.00329837	0.0901566
GO:0015980	GO Biological Processes	energy derivation by oxidation of organic compounds	32	ACTN3|CCNB1|CDK1|COX7C|COX10|GYG1|HMGB1|IDE|IGF2|INS|INSR|LEPR|MYC|NDUFA6|NDUFA8|NDUFA10|NDUFB10|NDUFS1|NFATC4|OGDH|PDHB|PYGL|IRS2|SUCLG2|COX7A2L|SORBS1|ME3|PPARGC1A|UQCRQ|PCDH12|FAHD1|COA6	0.00335533	0.0916041
GO:0032944	GO Biological Processes	regulation of mononuclear cell proliferation	27	AIF1|BMP4|CBLB|CRP|DLG1|ERBB2|FLT3LG|HLA-DMB|HLA-E|HMGB1|IGF2|LGALS3|MIF|NCK1|NFATC2|SFTPD|SLC7A1|STAT5B|SYK|MAD1L1|IRS2|RIPK3|IKZF3|CD274|GAL|IL20RB|PDCD1LG2	0.00336432	0.09174
GO:0001501	GO Biological Processes	skeletal system development	50	BMP4|BMPR1B|CD44|CHI3L1|CMKLR1|COL3A1|COL11A1|DLG1|FBN1|FGF2|FGFR2|FLI1|HOXC4|HOXC6|HOXC9|IGF2|ITGB6|LRP6|LTF|NOTCH2|PDGFRA|PKD1|PSEN1|PTGER4|SPP2|TLL1|USP1|ZBTB16|ALX1|GDF3|IFT140|CLEC3A|ZMPSTE24|SIX2|SATB2|SLC39A1|CHST11|CLDN18|ZNF219|DYM|DYNC2I1|PDGFC|DSCAML1|PAPPA2|XYLT1|FUZ|ARID5B|UNCX|RSPO2|FMN1	0.0034138	0.0920378
GO:0006228	GO Biological Processes	UTP biosynthetic process	4	NME1|NME2|NME3|NME7	0.00343566	0.0920378
GO:0001667	GO Biological Processes	ameboidal-type cell migration	49	ANGPT1|BMP4|CDH13|CCR6|CSNK2B|CYP1B1|GADD45A|EMP2|ERBB4|ETS1|PTK2B|FGF2|FUT1|HMGB1|HMOX1|ITGB1|JUP|KRT2|PML|PPARG|MAP2K5|PTPRG|PTPRM|RAB13|RAC1|RRAS|SLC8A1|STAT5A|TDGF1|GFUS|ALX1|NRP2|PDLIM1|KLF4|PPM1F|SEMA3E|HDAC9|CAP1|ANGPT4|RIN2|BCAS3|SEMA6A|PBLD|PHACTR4|PRR5L|SEMA6D|ARID5B|MARVELD3|CCBE1	0.00338977	0.0920378
GO:0071313	GO Biological Processes	cellular response to caffeine	4	CACNA1S|RYR3|SLC8A1|PPARGC1A	0.00343566	0.0920378
R-HSA-74749	Reactome Gene Sets	Signal attenuation	4	INS|INSR|MAPK1|IRS2	0.00343566	0.0920378
GO:0001553	GO Biological Processes	luteinization	4	GDF9|PDGFRA|STAT5B|FZD4	0.00343566	0.0920378
GO:0060041	GO Biological Processes	retina development in camera-type eye	19	BMPR1B|CYP1B1|DSCAM|LRP6|PDGFRA|PSEN1|PTPRM|RP1|SIX3|FZD4|MERTK|ZHX2|FJX1|HIPK2|SLC17A7|MFSD2A|IGFN1|HIPK1|RD3	0.00343564	0.0920378
GO:0051573	GO Biological Processes	negative regulation of histone H3-K9 methylation	4	SMARCB1|KDM1A|PIH1D1|KDM4D	0.00343566	0.0920378
R-HSA-74182	Reactome Gene Sets	Ketone body metabolism	4	ACAT1|BDH1|HMGCS2|AACS	0.00343566	0.0920378
GO:0060439	GO Biological Processes	trachea morphogenesis	4	BMP4|LRP6|MAPK1|RSPO2	0.00343566	0.0920378
GO:2001233	GO Biological Processes	regulation of apoptotic signaling pathway	42	BDKRB2|BMP4|BMPR1B|CD44|EYA3|HMOX1|HSPA1A|HSPA1B|IFNB1|INS|LGALS3|MIF|NCK1|NFATC4|PMAIP1|PML|PPIA|MAPK7|MAPK9|MAP2K5|PSEN1|RPS6KB1|STK4|TAF9|TCF7L2|TFDP2|TIMP3|TRADD|NOL3|PDCD5|BAG5|BCL2L11|ACAA2|RIPK3|KDM1A|CIDEB|PIH1D1|TRIM39|BCL2L12|TRAF7|PELI3|CHCHD10	0.00338018	0.0920378
GO:0030902	GO Biological Processes	hindbrain development	19	RERE|CKB|CNTN1|CTNNA2|DAB1|GART|LRP6|PLXNA2|PSEN1|RORA|FZD4|HAP1|GPR37L1|KIF14|PPARGC1A|ATF5|UQCRQ|KLHL1|ARL13B	0.00343564	0.0920378
GO:0045647	GO Biological Processes	negative regulation of erythrocyte differentiation	4	ZFP36L1|STAT5B|KLF13|NCAPG2	0.00343566	0.0920378
R-HSA-209968	Reactome Gene Sets	Thyroxine biosynthesis	4	CGA|TPO|TSHB|IYD	0.00343566	0.0920378
GO:0033314	GO Biological Processes	mitotic DNA replication checkpoint	4	HUS1|ORC1|RAD17|HUS1B	0.00343566	0.0920378
GO:0002790	GO Biological Processes	peptide secretion	43	ADORA1|ADORA2A|CACNA1C|CD34|GHRHR|GLP1R|INS|ITPR1|KCNB1|KCNC2|PCK2|PPIA|PTPRN2|RAB13|RAC1|SORL1|TCF7L2|TTN|VIP|PLA2G6|IRS2|BRSK2|SYT7|CARTPT|PCLO|PARD6A|GAL|FAM3B|TRPM4|FRMD4A|RCN3|G6PC2|GOLPH3|AACS|GNPTAB|RAB3C|FAM3D|SYT9|TVP23C|EXOC3L1|DPH3|RAB15|MAFA	0.0034405	0.0920596
GO:0048639	GO Biological Processes	positive regulation of developmental growth	22	ACTN3|CCNB1|DSCAM|ERBB4|FGF2|FGFR2|GHRHR|IGF2|INSR|MAPK1|REG1A|RPS6KB1|STAT5B|TBX5|RASAL1|MAP3K13|CPNE6|IST1|RIMS1|ZFPM2|ITSN2|SYT2	0.00344517	0.0920766
GO:0051208	GO Biological Processes	sequestering of calcium ion	17	BDKRB1|CACNA1C|PTK2B|FGF2|HRC|ITPR1|PDE4D|PSEN1|RYR3|SLC8A1|TRPM2|NOL3|HAP1|TPCN1|JPH3|UBASH3B|DHRS7C	0.00346116	0.092396
GO:0035249	GO Biological Processes	synaptic transmission, glutamatergic	14	ADORA1|ADORA2A|CDH8|PTK2B|GRID1|GRM4|GRM8|RELN|PSEN1|TNR|CACNG3|CACNG4|SLC17A7|CNIH3	0.00349619	0.0931137
ko05414	KEGG Pathway	Dilated cardiomyopathy	14	ADCY9|CACNA1C|CACNA1S|CACNG1|ITGB1|ITGB6|SLC8A1|TNNT2|TPM3|TTN|ITGA10|CACNG3|CACNG4|ADCY4	0.00349619	0.0931137
GO:0008285	GO Biological Processes	negative regulation of cell proliferation	72	ADARB1|ADORA1|ADORA2A|AIF1|ASCL2|BMP4|BMPR1B|CBLB|CDH13|CDKN3|CRP|CSNK2B|CYP1B1|DACH1|DLG1|EPHB1|ERBB2|ERBB4|ETS1|PTK2B|FGFR2|GML|HMOX1|HSPA1A|HSPA1B|KRT4|LTA|MN1|MYC|MYOG|NDN|NME1|PML|PPARG|PTPRJ|PTPRM|REG1A|RPS6KA2|SFTPD|SLIT3|STK4|TBX5|TSC2|VIP|ZBTB16|MAD1L1|PDCD5|KLF4|SPRY1|NDRG1|CTCF|CGRRF1|PPARGC1A|NUDT6|ATF5|NUP62|TINF2|UTP20|CD274|GAL|KLF13|IL20RB|SLURP1|NDRG2|PBLD|FUZ|PDCD1LG2|MED25|AGBL…	0.00351567	0.0935233
GO:0048705	GO Biological Processes	skeletal system morphogenesis	26	BMP4|BMPR1B|COL11A1|DLG1|FGFR2|HOXC4|HOXC9|LRP6|LTF|PDGFRA|PKD1|PSEN1|ALX1|IFT140|ZMPSTE24|SIX2|SATB2|SLC39A1|CHST11|DYNC2I1|DSCAML1|PAPPA2|FUZ|ARID5B|UNCX|FMN1	0.00354446	0.0941797
GO:0009306	GO Biological Processes	protein secretion	40	ADORA2A|CACNA1C|CD34|GLP1R|INS|ITPR1|KCNB1|KCNC2|PCK2|PPIA|PTPRN2|RAB13|RAC1|SORL1|TCF7L2|TTN|VIP|PLA2G6|IRS2|BRSK2|SYT7|CARTPT|PCLO|PARD6A|GAL|FAM3B|TRPM4|FRMD4A|RCN3|G6PC2|GOLPH3|AACS|GNPTAB|RAB3C|FAM3D|SYT9|TVP23C|DPH3|RAB15|MAFA	0.00356068	0.0945007
GO:0070228	GO Biological Processes	regulation of lymphocyte apoptotic process	10	BMP4|IL7R|LGALS3|ST3GAL1|IRS2|RIPK3|LGALS13|CD274|ZC3H8|ORMDL3	0.0035918	0.0949956
ko00480	KEGG Pathway	Glutathione metabolism	10	GGT5|GPX2|GPX3|GSTA3|GSTA4|GSTT1|GSTT2|PGD|RRM2B|GGCT	0.0035918	0.0949956
WP585	WikiPathways	Interferon type I signaling pathways	10	PRMT1|MAP2K6|RAC1|RPS6KB1|STAT5A|IRS2|RPS6KA5|IRF9|PIAS3|MLST8	0.0035918	0.0949956
GO:0034404	GO Biological Processes	nucleobase-containing small molecule biosynthetic process	28	ACAT1|ACTN3|INS|INSR|NUDT1|MYOG|NME1|NME2|NME3|NTHL1|OGDH|PDE4B|PDE4D|PKM|PRKAA1|PSEN1|PDE5A|GMPS|NUP153|PPARGC1A|SMUG1|NUP62|NME7|UPB1|NT5C1B|UPP2|NUDT17|NUDT7	0.00359793	0.0950479
GO:0030217	GO Biological Processes	T cell differentiation	29	RHOH|BMP4|ZFP36L1|CBFB|CD8A|CCR6|DTX1|ERBB2|HMGB1|IFNB1|IL7R|IRF4|ITK|LEPR|NFATC2|PCK1|PTGER4|RORA|STAT5B|SYK|ZBTB16|AP3B1|RIPK3|IL36B|PREX1|ZC3H8|NLRP3|NKX2-3|GPR89A	0.0036022	0.0950506
GO:0043266	GO Biological Processes	regulation of potassium ion transport	15	ADORA1|ANK3|ATP1B3|FXYD2|DLG1|PTK2B|HCRT|ITGB1|KCNC2|KCNQ1|KCNS1|VIP|WWP2|KCNIP1|GAL	0.00365323	0.0952769
GO:1901888	GO Biological Processes	regulation of cell junction assembly	15	CBFB|EPHA3|PRKCH|PTPRJ|RAC1|PPM1F|FERMT2|FAM107A|BCAS3|DUSP22|PEAK1|PHLDB2|CLDN19|FMN1|OCLN	0.00365323	0.0952769
GO:0045725	GO Biological Processes	positive regulation of glycogen biosynthetic process	5	IGF2|INS|INSR|IRS2|SORBS1	0.00363416	0.0952769
GO:0048015	GO Biological Processes	phosphatidylinositol-mediated signaling	24	ANGPT1|ZFP36L1|CSF3|ERBB2|ERBB4|FGF2|FSHR|INS|INSR|KCNH1|MUC5AC|NTRK2|PDGFRA|PIK3C3|MAPK1|PTAFR|RPS6KB1|TSC2|IRS2|KLF4|CD160|PDGFC|PRR5L|PIK3AP1	0.00365664	0.0952769
GO:0006855	GO Biological Processes	drug transmembrane transport	15	ABCA3|AQP1|ITGB1|PDZK1|ATP8B1|PSEN1|SLC1A2|SLC7A1|ABCB11|SLC19A2|ARL6IP1|SLC47A1|SLC17A7|SLC25A26|SLC15A4	0.00365323	0.0952769
WP4523	WikiPathways	Classical pathway of steroidogenesis with Glucocorticoid and Mineralocorticoid Metabolism	5	CYP11B1|CYP11B2|HSD3B1|HSD3B2|HSD11B2	0.00363416	0.0952769
hsa05414	KEGG Pathway	Dilated cardiomyopathy	15	ADCY9|CACNA1C|CACNA1S|CACNG1|ITGB1|ITGB6|SLC8A1|TNNT2|TPM3|TTN|ITGA10|CACNG3|CACNG4|ADCY4|POTEF	0.00365323	0.0952769
GO:0010972	GO Biological Processes	negative regulation of G2/M transition of mitotic cell cycle	15	BLM|CDK1|HUS1|ORC1|PSMB10|PSMC6|PSMD3|PSME1|PSME2|RAD17|PSMF1|RBX1|TRIM39|CHMP4C|HUS1B	0.00365323	0.0952769
GO:0014874	GO Biological Processes	response to stimulus involved in regulation of muscle adaptation	5	ACTN3|MYOG|RPS6KB1|NOL3|PPARGC1A	0.00363416	0.0952769
GO:0032006	GO Biological Processes	regulation of TOR signaling	15	HTR6|PKHD1|PRKAA1|TSC2|TELO2|ZMPSTE24|RRAGA|MIOS|PIH1D1|GOLPH3|MLST8|SESN2|AKT1S1|C12orf66|GPR137C	0.00365323	0.0952769
GO:0060263	GO Biological Processes	regulation of respiratory burst	5	INS|INSR|RAC1|SLAMF8|NOXO1	0.00363416	0.0952769
R-HSA-913709	Reactome Gene Sets	O-linked glycosylation of mucins	11	MUC4|MUC5AC|ST3GAL1|ST3GAL2|CHST4|GALNT6|GALNT14|B3GNT9|MUC16|GALNT18|MUC5B	0.00372413	0.0960397
GO:0010803	GO Biological Processes	regulation of tumor necrosis factor-mediated signaling pathway	11	UBE2K|HSPA1A|HSPA1B|SYK|LAPTM5|TRADD|NOL3|RNF31|SPPL2A|HIPK1|PELI3	0.00372413	0.0960397
hsa04920	KEGG Pathway	Adipocytokine signaling pathway	12	AGRP|LEPR|PCK1|PCK2|PRKAA1|MAPK9|IRS2|TRADD|PPARGC1A|G6PC2|ACSBG2|CPT1C	0.00372794	0.0960397
GO:0046173	GO Biological Processes	polyol biosynthetic process	11	PTK2B|FGF2|GCH1|GOT1|IMPA1|MAS1|PCK1|PCK2|PTAFR|IP6K3|PGP	0.00372413	0.0960397
GO:0042698	GO Biological Processes	ovulation cycle	11	BMPR1B|ETS1|FSHR|GDF9|PDGFRA|MAP2K6|ROBO2|SLIT3|STAT5B|FZD4|GPR149	0.00372413	0.0960397
R-HSA-5683057	Reactome Gene Sets	MAPK family signaling cascades	36	ANGPT1|AREG|BTC|CDK1|DLG1|DUSP8|ERBB2|ERBB4|FGF2|FGFR2|FLT3LG|GRIN2B|MARK3|MYC|NRAS|PDGFRA|MAPK1|MAPK4|PSMB10|PSMC6|PSMD3|PSME1|PSME2|PTPN7|RAC1|XPO1|NCOA3|RASAL1|IRS2|PSMF1|RBX1|CDC42EP2|RGL1|IL17RD|EPGN|CHURC1-FNTB	0.00370949	0.0960397
GO:0070227	GO Biological Processes	lymphocyte apoptotic process	12	BMP4|DFFA|IL7R|LGALS3|ST3GAL1|IRS2|BCL2L11|RIPK3|LGALS13|CD274|ZC3H8|ORMDL3	0.00372794	0.0960397
WP4963	WikiPathways	p53 transcriptional gene network	12	GADD45A|PMAIP1|PML|TP53I3|ULK2|IRF9|RRM2B|DRAM1|TP53AIP1|NANOG|SESN2|CPT1C	0.00372794	0.0960397
hsa00480	KEGG Pathway	Glutathione metabolism	11	GGT5|GPX2|GPX3|GSTA3|GSTA4|GSTT1|GSTT2|PGD|PHGDH|RRM2B|GGCT	0.00372413	0.0960397
GO:0050679	GO Biological Processes	positive regulation of epithelial cell proliferation	25	AREG|BMP4|CDH13|ERBB2|FGF2|FGFR2|HMGB1|HMOX1|IGF2|MYC|NME1|NME2|NOTCH2|NRAS|REG3A|PKHD1|MAP2K5|REG1A|STAT5A|TCF7L2|TGM1|VIP|NRP2|REG3G|EPGN	0.0037265	0.0960397
GO:0021988	GO Biological Processes	olfactory lobe development	7	ERBB4|FUT1|ROBO2|SLIT3|KIF14|ATF5|UNCX	0.00374667	0.0961967
GO:0060045	GO Biological Processes	positive regulation of cardiac muscle cell proliferation	7	CCNB1|ERBB4|FGF2|FGFR2|MAPK1|TBX5|ZFPM2	0.00374667	0.0961967
GO:0060292	GO Biological Processes	long-term synaptic depression	7	ADORA1|PTK2B|GRIA1|KCNB1|ARC|ABHD6|GRID2IP	0.00374667	0.0961967
GO:0006732	GO Biological Processes	coenzyme metabolic process	43	ACAT1|ACTN3|GART|GCH1|HMGCS2|INS|INSR|MYOG|NNMT|OGDH|PCCA|PCK2|PDHB|PGD|PKM|PPT1|PRKAA1|PSEN1|SUCLG2|TP53I3|NUP153|COQ7|PPARGC1A|ACOT2|NMNAT2|GPD1L|NUP62|PDPR|PDP2|NMNAT1|ELOVL6|PANK3|SCD5|ELOVL7|ACSF2|ACSBG2|ACOT4|NUDT17|NUDT7|ACSM4|MTHFD2L|ACOT1|ACOT6	0.00376168	0.0964737
GO:0035264	GO Biological Processes	multicellular organism growth	18	ADARB1|ADRB2|ZFP36L1|GHRHR|IGF2|NOTCH2|RBBP6|STAT5A|STAT5B|XRCC2|ZMPSTE24|ATF5|WWTR1|FTO|CCM2|ARID5B|MFSD2A|SLITRK1	0.00376846	0.0965393
GO:0000086	GO Biological Processes	G2/M transition of mitotic cell cycle	30	BLM|CCNB1|CDK1|CDK7|HUS1|PPP1R12B|ORC1|PSMB10|PSMC6|PSMD3|PSME1|PSME2|RAD17|RAD51C|WEE1|CDC7|BTRC|BRSK2|PSMF1|KIF14|RBX1|HAUS6|FBXL8|TRIM39|MTA3|CEP63|CHMP4C|HUS1B|STOX1|CCNY	0.00380406	0.0973422
hsa00230	KEGG Pathway	Purine metabolism	23	ADCY9|AMPD1|GART|NME1|NME2|NME3|PDE4B|PDE4D|PKM|POLR2K|SLC25A16|PDE5A|GMPS|POLR3G|POLR3C|POLA2|NME7|RRM2B|GMPR2|NT5C1B|ADCY4|NME1-NME2|NT5C1B-RDH14	0.00381836	0.0975987
M68	Canonical Pathways	PID RHOA REG PATHWAY	9	ARHGAP5|BCR|ARHGEF11|NET1|ARHGEF12|ARHGEF3|ARHGEF10L|ARAP3|OBSCN	0.00383582	0.0977172
ko04930	KEGG Pathway	Type II diabetes mellitus	9	CACNA1C|INS|INSR|PKM|MAPK1|MAPK9|IRS2|SOCS4|MAFA	0.00383582	0.0977172
GO:0008038	GO Biological Processes	neuron recognition	9	DSCAM|EPHA3|EPHB2|NCAM2|NDN|ROBO2|PCDH12|DSCAML1|IGSF9	0.00383582	0.0977172
GO:0002694	GO Biological Processes	regulation of leukocyte activation	59	AP1G1|AIF1|RHOH|BMP4|ZFP36L1|CBFB|CBLB|DLG1|DTX1|ERBB2|FOXF1|FLT3LG|HLA-DMB|HLA-E|HMGB1|HMOX1|IFNB1|IGF2|IGLL1|IL7R|IRF4|LGALS3|MIF|NCK1|NFATC2|PCK1|PTAFR|RAC1|RORA|SFTPD|SLC7A1|STAT5B|SYK|ZBTB16|LAPTM5|MAD1L1|PLA2G10|AP3B1|IRS2|MERTK|RIPK3|CD160|IKZF3|HAVCR1|IL36B|CD274|GAL|IL20RB|PPP2R3C|SLAMF8|SNX6|PDCD1LG2|ZC3H8|NLRP3|EXOSC6|SLC15A4|SPACA3|SIRPA|IGLL5	0.00386059	0.0982388
GO:0018205	GO Biological Processes	peptidyl-lysine modification	42	MECOM|IRF4|LOXL1|PRKAA1|RLF|SETMAR|SMARCB1|TAF9|TAF12|BAG6|NCOA3|EED|RPS6KA5|HDAC9|NUP153|USPL1|ZMPSTE24|HMG20A|PIAS3|CTCF|PPARGC1A|EHMT2|PRDM5|BAZ1A|KDM1A|RASD2|NUP62|N6AMT1|TOLLIP|TET2|TRPM4|PIH1D1|KDM4D|DIP2B|ATAT1|SETDB2|SMYD1|CRTC2|TET3|RNF212|NSMCE2|HEATR4	0.00387211	0.0984221
R-HSA-69278	Reactome Gene Sets	Cell Cycle, Mitotic	56	BUB1|CCNB1|CDK1|CDK7|RCC1|CSNK2B|DNA2|E2F4|FEN1|MCM5|MYC|PPP1R12B|ORC1|MAPK1|PSMB10|PSMC6|PSMD3|PSME1|PSME2|RPA2|RPS27|TFDP2|TMPO|WEE1|XPO1|CDC7|MAD1L1|BLZF1|BTRC|PSMF1|IST1|NUP153|RBX1|ZWINT|PDS5A|NUP62|POLA2|CHMP2B|EML4|CHMP4A|NME7|DYNC1LI1|HAUS6|NCAPG2|SPC25|ANAPC1|CENPH|TUBAL3|MZT2B|CENPT|CEP63|CHMP4C|TUBA3E|NEK7|CC2D1B|LEMD2	0.00388914	0.0987452
GO:0044272	GO Biological Processes	sulfur compound biosynthetic process	24	ACAT1|ANGPT1|GGT5|GSTA3|GSTA4|GSTT1|HAGH|PDHB|PPT1|ST3GAL1|ST3GAL2|CHST11|CHST15|PDPR|CHST12|PDP2|XYLT1|GGCT|ELOVL6|SCD5|ELOVL7|ACSBG2|GGTLC2|MTHFD2L	0.00390854	0.0991276
M13	Canonical Pathways	PID ERBB4 PATHWAY	8	BTC|ERBB2|ERBB4|GRIN2B|MAPK1|STAT5A|STAT5B|LRIG1	0.00392846	0.0991924
R-HSA-9607240	Reactome Gene Sets	FLT3 Signaling	8	ABL2|FLT3LG|NRAS|PTPRJ|STAT5A|STAT5B|SYK|BCL2L11	0.00392846	0.0991924
GO:0048246	GO Biological Processes	macrophage chemotaxis	8	CMKLR1|DDT|PTK2B|LGALS3|MIF|MAPK1|SFTPD|SLAMF8	0.00392846	0.0991924
GO:2000249	GO Biological Processes	regulation of actin cytoskeleton reorganization	8	ABL2|CSF3|PTK2B|NOTCH2|PDGFRA|TRPM2|SEMA3E|BCAS3	0.00392846	0.0991924
GO:1900273	GO Biological Processes	positive regulation of long-term synaptic potentiation	6	ADORA2A|CHRNA7|EPHB2|INS|RELN|STAU1	0.00397168	0.0999336
GO:0072522	GO Biological Processes	purine-containing compound biosynthetic process	35	ACAT1|ACTN3|ADCY9|AMPD1|GART|INS|INSR|MYOG|NME1|NME2|NME3|OGDH|PDHB|PKM|PPT1|PRKAA1|PRPSAP2|PSEN1|RCVRN|GMPS|NUP153|PPARGC1A|NUP62|NME7|GMPR2|PDPR|PDP2|ELOVL6|PANK3|SCD5|ELOVL7|ACSBG2|ADCY4|RD3|MTHFD2L	0.0039753	0.0999336
hsa00360	KEGG Pathway	Phenylalanine metabolism	6	ALDH3A1|GOT1|MIF|TAT|ATAT1|IL4I1	0.00397168	0.0999336
WP1584	WikiPathways	Type II diabetes mellitus	6	IGF2|INSR|MAPK1|SOCS4|MAFA|INS-IGF2	0.00397168	0.0999336
GO:0007601	GO Biological Processes	visual perception	26	ABCA4|BBS1|COL11A1|CRX|CYP1B1|EYA3|GJA3|GRM8|HSF4|ABLIM1|TRPM1|NRL|PPT1|RABGGTA|RCVRN|RP1|SIX3|TH|TIMP3|WFS1|RIMS1|BBS9|CLIC5|BBS5|CLDN19|RD3	0.00401903	0.100922
GO:0007043	GO Biological Processes	cell-cell junction assembly	19	CBFB|CD9|CDH8|CDH9|CDH10|DLG1|JUP|PKP1|PRKCH|RAB13|CDH19|PARD6A|CLDN18|MICALL2|MARVELD3|CLDN23|CLDN19|MARVELD2|OCLN	0.00403029	0.101093
GO:0006164	GO Biological Processes	purine nucleotide biosynthetic process	34	ACAT1|ACTN3|ADCY9|AMPD1|GART|INS|INSR|MYOG|NME1|NME2|NME3|OGDH|PDHB|PKM|PPT1|PRKAA1|PRPSAP2|PSEN1|RCVRN|GMPS|NUP153|PPARGC1A|NUP62|NME7|PDPR|PDP2|ELOVL6|PANK3|SCD5|ELOVL7|ACSBG2|ADCY4|RD3|MTHFD2L	0.00404624	0.101382
GO:0045913	GO Biological Processes	positive regulation of carbohydrate metabolic process	13	ACTN3|HMGB1|IGF2|INS|INSR|MAS1|PMAIP1|PRKAA1|PSEN1|PTAFR|IRS2|SORBS1|PPARGC1A	0.0040597	0.101497
GO:0071277	GO Biological Processes	cellular response to calcium ion	13	KCNH1|PRKAA1|RYR3|TRPM2|RASAL1|SYT7|CPNE6|SYT8|SYT2|SYT9|CPNE8|SYT6|SYT10	0.0040597	0.101497
R-HSA-69206	Reactome Gene Sets	G1/S Transition	18	CCNB1|CDK1|CDK7|E2F4|MCM5|MYC|ORC1|PSMB10|PSMC6|PSMD3|PSME1|PSME2|RPA2|TFDP2|WEE1|CDC7|PSMF1|POLA2	0.00409266	0.102209
GO:1902750	GO Biological Processes	negative regulation of cell cycle G2/M phase transition	16	BLM|CDK1|HUS1|ORC1|PSMB10|PSMC6|PSMD3|PSME1|PSME2|RAD17|PSMF1|RBX1|ATF5|TRIM39|CHMP4C|HUS1B	0.00409909	0.102258
ko05221	KEGG Pathway	Acute myeloid leukemia	10	JUP|MYC|NRAS|PML|MAPK1|RPS6KB1|STAT5A|STAT5B|TCF7L2|ZBTB16	0.00412276	0.10229
GO:0071385	GO Biological Processes	cellular response to glucocorticoid stimulus	10	AQP1|ZFP36L1|PCK1|PCK2|RPS6KB1|UBE2L3|USP8|BCL2L11|FAM107A|NPAS4	0.00412276	0.10229
GO:0005996	GO Biological Processes	monosaccharide metabolic process	33	ACTN3|CREM|FUT1|GOT1|HMGB1|IGF2|INS|INSR|LEPR|PCK1|PCK2|PDHB|PGD|PKM|PMAIP1|PMM2|PRKAA1|RORA|IRS2|ZMPSTE24|SORBS1|FUT9|PPARGC1A|SDS|CRYL1|CHST15|FGGY|NLN|G6PC2|SESN2|OMA1|CRTC2|PGP	0.00411101	0.10229
hsanan02	KEGG Pathway	glycosaminoglycan biosynthesis	10	ST3GAL1|ST3GAL2|HS3ST3B1|HS3ST1|CHST4|CHST11|CHST15|CHST12|XYLT1|HS3ST6	0.00412276	0.10229
M122	Canonical Pathways	PID IL2 1PATHWAY	10	PTK2B|MYC|NRAS|MAPK1|MAPK9|STAT5A|STAT5B|SYK|IRS2|IKZF3	0.00412276	0.10229
GO:0140014	GO Biological Processes	mitotic nuclear division	32	BMP4|BTC|BUB1|CCNB1|RCC1|HSPA1A|HSPA1B|IGF2|INS|INSR|KIF11|TTN|XRCC3|MAD1L1|DLGAP5|KIF14|REC8|ZWINT|PDS5A|NUP62|CHMP2B|EML4|CHMP4A|DYNC1LI1|MAP10|NCAPG2|TEX14|ANAPC1|CHMP4C|EPGN|NSMCE2|FBXO43	0.00416845	0.103312
GO:0021766	GO Biological Processes	hippocampus development	12	DAB1|HSD3B1|HSD3B2|MAS1|NME1|RELN|KIF14|UQCRQ|TMEM108|ATAT1|KIRREL3|MFSD2A	0.00418608	0.103636
GO:0051893	GO Biological Processes	regulation of focal adhesion assembly	11	EPHA3|PTPRJ|RAC1|PPM1F|FERMT2|FAM107A|BCAS3|DUSP22|PEAK1|PHLDB2|FMN1	0.00422136	0.103723
GO:0090109	GO Biological Processes	regulation of cell-substrate junction assembly	11	EPHA3|PTPRJ|RAC1|PPM1F|FERMT2|FAM107A|BCAS3|DUSP22|PEAK1|PHLDB2|FMN1	0.00422136	0.103723
GO:0044784	GO Biological Processes	metaphase/anaphase transition of cell cycle	11	BUB1|CCNB1|XRCC3|MAD1L1|DLGAP5|ZWINT|DYNC1LI1|TEX14|ANAPC1|MAPK15|NSMCE2	0.00422136	0.103723
GO:0003407	GO Biological Processes	neural retina development	11	DSCAM|PSEN1|PTPRM|RP1|SIX3|ZHX2|FJX1|HIPK2|SLC17A7|IGFN1|HIPK1	0.00422136	0.103723
GO:0002218	GO Biological Processes	activation of innate immune response	37	HMGB1|HSPA1A|HSPA1B|IRF3|IRF4|LTF|MUC2|MUC4|MUC5AC|NFKBIL1|NRAS|PIK3C3|MAP2K6|PSMB10|PSMC6|PSMD3|PSME1|PSME2|SFTPD|SYK|TLR1|AP3B1|BTRC|RPS6KA5|PSMF1|TNIP1|NOD1|SMPDL3B|RNF125|TNIP3|ZBP1|MUC16|PIK3AP1|SLC15A4|REG3G|CLEC4C|MUC5B	0.00420868	0.103723
GO:0000209	GO Biological Processes	protein polyubiquitination	37	CBFB|UBE2K|LNPEP|PPIA|PSMB10|PSMC6|PSMD3|PSME1|PSME2|RBBP6|FBXW4|UBE2L3|MKRN3|BTRC|PSMF1|RBX1|UBE4B|WWP2|PPIL2|ANAPC13|RNF19A|RNF115|UBE2T|BFAR|UBR5|MAGEL2|TRIM44|RNF125|RNF31|FBXL8|ANAPC1|RMND5A|OTUB2|FBXO31|LONRF1|ZNRF2|PELI3	0.00420868	0.103723
WP4286	WikiPathways	Genotoxicity pathway	11	TNFRSF17|CBLB|GADD45A|ITPR1|PCDH8|PTGER4|RPS27|TP53I3|PHLDA3|RRM2B|IKBIP	0.00422136	0.103723
GO:0050865	GO Biological Processes	regulation of cell activation	62	AP1G1|AIF1|RHOH|BMP4|ZFP36L1|CBFB|CBLB|CD9|DLG1|DTX1|ERBB2|FOXF1|FLT3LG|HLA-DMB|HLA-E|HMGB1|HMOX1|IFNB1|IGF2|IGLL1|IL7R|IRF4|LGALS3|MIF|NCK1|NFATC2|PCK1|PDGFRA|PTAFR|RAC1|RORA|SFTPD|SLC7A1|STAT5B|SYK|ZBTB16|LAPTM5|MAD1L1|PLA2G10|AP3B1|IRS2|MERTK|RIPK3|CD160|IKZF3|HAVCR1|IL36B|CD274|GAL|IL20RB|PPP2R3C|SLAMF8|SNX6|PDCD1LG2|ZC3H8|UBASH3B|NLRP3|EXOSC6|SLC15A4|SPACA3|SIRPA|IGLL5	0.00422659	0.10374
GO:0007416	GO Biological Processes	synapse assembly	22	CDH1|CDH9|DSCAM|EPHB1|EPHB2|ERBB4|GABRB2|GABRB3|NTRK2|ROBO2|GPC6|SLITRK5|DNM3|PCLO|CNTN5|LRRN1|KIRREL3|IGFN1|SLITRK1|MDGA1|NPAS4|LRRTM1	0.00426225	0.104391
hsa04022	KEGG Pathway	cGMP-PKG signaling pathway	22	ADCY9|ADORA1|ADRB2|ATP1B3|FXYD2|BDKRB2|CACNA1C|CACNA1S|INS|INSR|ITPR1|KCNMA1|NFATC2|NFATC4|OPRD1|MAPK1|SLC8A1|PDE5A|IRS2|CALML5|CREB3L4|ADCY4	0.00426225	0.104391
GO:1901655	GO Biological Processes	cellular response to ketone	14	AQP1|PCK1|PCK2|PPARG|PRKAA1|PTGER4|RPS6KB1|NCOA4|USP8|KLF4|GOLPH3|AACS|UGT3A2|NPAS4	0.00428495	0.104835
GO:0002764	GO Biological Processes	immune response-regulating signaling pathway	67	CBFB|CBLB|CMKLR1|HMGB1|HSPA1A|HSPA1B|IGLL1|IRF3|IRF4|ITK|LGALS3|LTF|MUC2|MUC4|MUC5AC|MYO10|NCK1|NFATC2|NFKBIL1|NRAS|PDE4B|PDE4D|PIK3C3|PRKCH|MAPK1|MAPK9|MAP2K6|PSEN1|PSMB10|PSMC6|PSMD3|PSME1|PSME2|PTPRJ|RAC1|SFTPD|SYK|TLR1|WIPF1|LAPTM5|BAG6|PLA2G6|AP3B1|BTRC|RPS6KA5|THEMIS2|PSMF1|ELMO1|TNIP1|NOD1|CD160|SMPDL3B|IL20RB|RNF125|RNF31|MYO1G|TNIP3|MUC16|ERMAP|PIK3AP1|SLC15A4|REG3G|GCSAML|CLEC4C|WIPF3|M…	0.00434313	0.106144
GO:0031023	GO Biological Processes	microtubule organizing center organization	19	CDK1|CETN1|CETN3|GADD45A|E2F4|KIF11|PKHD1|XRCC2|XRCC3|ATF5|NUP62|CHMP2B|PARD6A|HAUS6|BCAS3|KIAA1614|CEP63|RAB6C|CHMP4C	0.00435812	0.106397
GO:0097193	GO Biological Processes	intrinsic apoptotic signaling pathway	32	BDKRB2|CD44|CYP1B1|UBE2K|HMOX1|HSPA1A|INS|ITPR1|MIF|NCK1|NFATC4|PMAIP1|PML|PPIA|MAPK7|TAF9|BAG6|CUL5|CUL2|NOL3|BRSK2|BAG5|PPM1F|BCL2L11|RIPK3|KDM1A|PHLDA3|CIDEB|HIPK2|BCL2L12|ZNF385B|HIPK1	0.00439597	0.107206
GO:0006913	GO Biological Processes	nucleocytoplasmic transport	37	ANGPT1|BMP4|CBLB|CDH1|CSE1L|HHEX|JUP|PKD1|PML|MAPK1|PSEN1|SNRPD3|STYX|SYK|TCF7L2|TSC2|XPO1|RBM8A|NUP153|NUTF2|IPO7|SIX2|RNPS1|DDX20|XPOT|DDX19B|SMG1|NUP62|NPAP1|UBR5|CCHCR1|DDX19A|IPO4|POM121L2|PRICKLE1|NOP9|RGPD3	0.00441588	0.107572
GO:0097006	GO Biological Processes	regulation of plasma lipoprotein particle levels	15	AP2A1|CLTC|HMOX1|LCAT|LIPC|SOAT1|CUBN|PLA2G10|LIPG|ABCA5|CES3|FGF21|APOM|MFSD2A|GPIHBP1	0.0044204	0.107572
GO:1902806	GO Biological Processes	regulation of cell cycle G1/S phase transition	24	AIF1|CCNB1|CDK1|GADD45A|DLG1|E2F4|GML|PRMT1|MN1|PKD1|PML|PSME1|PSME2|RPA2|TFDP2|WEE1|KLF4|KIF14|CTDSP2|FAM107A|SUSD2|TRIM39|FBXO31|DCUN1D3	0.00445609	0.107576
GO:1903580	GO Biological Processes	positive regulation of ATP metabolic process	9	ACTN3|CCNB1|CDK1|INS|INSR|MYOG|PRKAA1|PSEN1|PPARGC1A	0.00445819	0.107576
GO:0030324	GO Biological Processes	lung development	21	ABCA3|BMP4|CHI3L1|FGF2|FGFR2|FOXF1|HMGB1|ITGB6|PDGFRA|PKD1|MAPK1|SFTPD|TBX5|BAG6|AP3B1|SPRY1|ZFPM2|RCN3|CCBE1|RSPO2|ATXN1L	0.00442696	0.107576
GO:0048641	GO Biological Processes	regulation of skeletal muscle tissue development	9	ACTN3|EPHB1|IGF2|MYOG|PRKAA1|RPS6KB1|HDAC9|KLHL41|NLN	0.00445819	0.107576
M1	Canonical Pathways	PID FANCONI PATHWAY	9	BLM|HUS1|RAD17|RPA2|USP1|XRCC3|RAD50|FAN1|UBE2T	0.00445819	0.107576
GO:0061462	GO Biological Processes	protein localization to lysosome	9	SORL1|LAPTM5|NCOA4|AP3B1|CACNG3|CACNG4|SNX16|GNPTAB|C12orf66	0.00445819	0.107576
GO:0030879	GO Biological Processes	mammary gland development	18	ARHGAP5|BMP4|CAPN1|ELF3|ERBB4|FGFR2|FOXF1|GHRHR|LRP6|NME1|PML|MAPK1|STAT5A|STAT5B|TDGF1|IRS2|BTRC|BCL2L11	0.00443951	0.107576
GO:0009566	GO Biological Processes	fertilization	24	CD9|CDK1|HSPA1L|SPAG1|PLA2G10|AP3B1|REC8|ADAM30|CCT5|RIMS1|DKKL1|CECR2|LY6K|PRDM14|SYT8|ZPBP2|SPACA3|SYT6|WBP2NL|FAM170B|MEIOB|TMPRSS12|TSSK4|IZUMO1	0.00445609	0.107576
GO:0051209	GO Biological Processes	release of sequestered calcium ion into cytosol	16	BDKRB1|CACNA1C|PTK2B|FGF2|HRC|ITPR1|PDE4D|RYR3|SLC8A1|TRPM2|NOL3|HAP1|TPCN1|JPH3|UBASH3B|DHRS7C	0.00448206	0.108038
GO:0006109	GO Biological Processes	regulation of carbohydrate metabolic process	25	ACTN3|AP2A1|CLTC|PTK2B|HMGB1|IGF2|INS|INSR|LEPR|MAS1|MYOG|PMAIP1|PRKAA1|PSEN1|PTAFR|RORA|IRS2|NUP153|ZMPSTE24|SORBS1|PPARGC1A|NUP62|NLN|SESN2|PGP	0.00451253	0.108552
GO:0046942	GO Biological Processes	carboxylic acid transport	38	PLIN2|ADORA1|ADORA2A|AQP9|BDKRB2|AKR1C4|AKR1C1|FABP1|ITGB1|NTRK2|ATP8B1|PPARG|PRKAA1|MAP2K6|PSEN1|RPS6KB1|SLC1A2|SLC7A1|SYK|TRPC4|PLA2G10|PPFIA4|PPFIA3|ABCB11|IRS2|ABCC4|SLC25A17|SLC19A2|SLCO2B1|RIMS1|ARL6IP1|SLCO3A1|SLC47A1|SLC17A7|MFSD2A|SLC15A4|SLC10A5|OC90	0.00451766	0.108552
ko05410	KEGG Pathway	Hypertrophic cardiomyopathy (HCM)	13	CACNA1C|CACNA1S|CACNG1|ITGB1|ITGB6|PRKAA1|SLC8A1|TNNT2|TPM3|TTN|ITGA10|CACNG3|CACNG4	0.00451522	0.108552
GO:0051258	GO Biological Processes	protein polymerization	33	AIF1|CAPG|CSF3|CTNNA2|DLG1|PTK2B|GMFB|UBE2K|HSPA1A|HSPA1B|NCK1|RAC1|GAS7|FCHSD2|CDC42EP2|AVIL|FAM107A|COBL|CAMSAP2|DNM3|CHMP4A|SNX9|TPPP3|MSRB1|MAGEL2|PREX1|MICALL2|TPPP2|CAMSAP1|SLC39A12|FMN1|PFN4|OCLN	0.00456094	0.109133
GO:0048511	GO Biological Processes	rhythmic process	33	ADORA1|ADORA2A|AGRP|BMPR1B|CDK1|CREM|ETS1|FSHR|GDF9|GHRHR|NPAS2|NTRK2|PDGFRA|PML|PPARG|PRKAA1|MAPK9|MAP2K6|ROBO2|RORA|SLIT3|STAT5B|TH|FZD4|BTRC|CARTPT|PPARGC1A|ATF5|MAGEL2|FBXL8|BTBD9|ZPBP2|GPR149	0.00456094	0.109133
GO:0002335	GO Biological Processes	mature B cell differentiation	7	CDH17|PTK2B|NOTCH2|ST3GAL1|SLAMF8|CMTM7|NKX2-3	0.00455462	0.109133
R-HSA-450282	Reactome Gene Sets	MAPK targets/ Nuclear events mediated by MAP kinases	7	ATF1|MAPK1|MAPK7|MAPK9|RPS6KA2|RPS6KA5|VRK3	0.00455462	0.109133
ko00230	KEGG Pathway	Purine metabolism	22	ADCY9|AMPD1|GART|NME1|NME2|NME3|PDE4B|PDE4D|PKM|POLR2K|PDE5A|GMPS|POLR3G|POLR3C|POLA2|NME7|RRM2B|GMPR2|NT5C1B|ADCY4|NME1-NME2|NT5C1B-RDH14	0.00456808	0.109189
hsa04514	KEGG Pathway	Cell adhesion molecules	20	ALCAM|CD8A|CD8B|CD34|CDH1|CNTN1|GNAO1|HLA-DMA|HLA-DMB|HLA-E|ITGB1|NCAM2|PTPRM|CD274|CLDN18|LRRC4C|PDCD1LG2|CLDN23|CLDN19|OCLN	0.00457744	0.109299
GO:0044282	GO Biological Processes	small molecule catabolic process	47	ACAT1|ACTN3|ALDH3A2|APOBEC1|AUH|BCAT2|BDH1|CD44|ECI1|FABP1|FGF2|FUT1|GOT1|HAGH|HDC|IMPA1|NUDT1|OGDH|PCCA|PCK1|PCK2|PGD|PKM|TAT|ABHD16A|ABCB11|IRS2|ACAA2|SLC25A17|FUT9|SDS|DDAH2|CRYL1|HAO2|UPB1|CYP2W1|THNSL2|ACOXL|ASRGL1|SESN2|MFSD2A|ACOT4|CPT1C|GNPDA2|UPP2|IL4I1|NUDT7	0.00464046	0.11028
GO:0002385	GO Biological Processes	mucosal immune response	8	DEFA1|DEFA4|DEFA5|DEFA6|LTF|RNASE2|CD160|DEFA1B	0.00464747	0.11028
R-HSA-5693616	Reactome Gene Sets	Presynaptic phase of homologous DNA pairing and strand exchange	8	BLM|DNA2|HUS1|RAD17|RAD51C|RPA2|XRCC2|RAD50	0.00464747	0.11028
hsa04960	KEGG Pathway	Aldosterone-regulated sodium reabsorption	8	ATP1B3|FXYD2|HSD11B2|INS|INSR|KCNJ1|MAPK1|SLC9A3R2	0.00464747	0.11028
GO:0046466	GO Biological Processes	membrane lipid catabolic process	8	CYP1B1|NAGA|NEU1|PPT1|NEU3|SMPDL3B|SMPD4|ZPBP2	0.00464747	0.11028
ko00620	KEGG Pathway	Pyruvate metabolism	8	ACAT1|ALDH3A2|HAGH|PCK1|PCK2|PDHB|PKM|ME3	0.00464747	0.11028
ko04918	KEGG Pathway	Thyroid hormone synthesis	12	ADCY9|ATP1B3|FXYD2|CGA|GPX2|GPX3|ITPR1|TPO|TSHB|CREB3L4|ADCY4|IYD	0.00468826	0.111132
WP35	WikiPathways	G Protein Signaling Pathways	14	ADCY9|GNAO1|GNG4|ITPR1|KCNJ3|NRAS|PDE4B|PDE4D|PRKAR1B|PRKCH|RRAS|AKAP10|GNG12|ADCY4	0.0047302	0.111976
GO:0015849	GO Biological Processes	organic acid transport	38	PLIN2|ADORA1|ADORA2A|AQP9|BDKRB2|AKR1C4|AKR1C1|FABP1|ITGB1|NTRK2|ATP8B1|PPARG|PRKAA1|MAP2K6|PSEN1|RPS6KB1|SLC1A2|SLC7A1|SYK|TRPC4|PLA2G10|PPFIA4|PPFIA3|ABCB11|IRS2|ABCC4|SLC25A17|SLC19A2|SLCO2B1|RIMS1|ARL6IP1|SLCO3A1|SLC47A1|SLC17A7|MFSD2A|SLC15A4|SLC10A5|OC90	0.00473366	0.111976
GO:1903034	GO Biological Processes	regulation of response to wounding	24	APCS|CD9|CD34|EPHB2|FGF2|HMGB1|ITGB1|KRT1|SERPINB2|REG3A|PDGFRA|PROS1|SYK|TNR|KLF4|LRIG2|FERMT2|KREMEN1|UBASH3B|PHLDB2|REG3G|CD109|CLDN19|OCLN	0.00475301	0.112086
GO:0006836	GO Biological Processes	neurotransmitter transport	30	ADORA2A|AQP1|GRM4|HCRT|ITGB1|PSEN1|PTPRN2|SLC1A2|SLC18A1|SYK|TH|TRPC4|SYN3|PPFIA4|PPFIA3|SYT7|RIMS1|ARL6IP1|PCLO|SLC6A16|MCTP2|SLC17A7|SNX6|LIN7B|SLC44A4|SYT8|SYT2|SYT9|SYT10|STX19	0.00475249	0.112086
GO:0048017	GO Biological Processes	inositol lipid-mediated signaling	24	ANGPT1|ZFP36L1|CSF3|ERBB2|ERBB4|FGF2|FSHR|INS|INSR|KCNH1|MUC5AC|NTRK2|PDGFRA|PIK3C3|MAPK1|PTAFR|RPS6KB1|TSC2|IRS2|KLF4|CD160|PDGFC|PRR5L|PIK3AP1	0.00475301	0.112086
GO:0046486	GO Biological Processes	glycerolipid metabolic process	45	ABCA3|DAGLA|CSNK2B|FABP1|FGF2|IMPA1|LCAT|LIPC|PCK1|PCK2|PIK3C3|SORL1|ABHD16A|PLA2G6|PLA2G10|CPNE6|LIPG|FIG4|AVIL|SMG1|GPD1L|FGF21|MTMR12|MTMR10|AGPAT5|SMPD4|AGPAT3|ABHD6|PLEKHA4|PLEKHA3|SLC44A4|DDHD1|PLEKHA8|MFSD2A|PGAP3|OSBPL10|IP6K3|SOCS4|SLC44A3|PIGU|ABHD12B|NKX2-3|LIPH|DAGLB|PGP	0.00476944	0.112254
GO:0034381	GO Biological Processes	plasma lipoprotein particle clearance	11	AP2A1|CLTC|HMOX1|LIPC|SOAT1|CUBN|LIPG|CES3|FGF21|APOM|GPIHBP1	0.00476998	0.112254
GO:0032414	GO Biological Processes	positive regulation of ion transmembrane transporter activity	15	ADRB2|ANK3|ATP1B3|FXYD2|EPHB2|HTR3A|KCNC2|PDZK1|RELN|PTAFR|HAP1|CACNG3|ARC|CACNG4|GAL	0.00485041	0.112582
R-HSA-376176	Reactome Gene Sets	Signaling by ROBO receptors	26	ABL2|GSPT1|NCK1|PSMB10|PSMC6|PSMD3|PSME1|PSME2|RAC1|ROBO2|RPL3L|RPL17|RPL37|RPS2|RPS11|RPS15A|RPS27|SLIT3|CUL2|PSMF1|RBM8A|RBX1|CAP1|RNPS1|RPL13A|ENAH	0.00483022	0.112582
hsa05205	KEGG Pathway	Proteoglycans in cancer	26	ANK3|CBLB|CD44|ERBB2|ERBB4|FGF2|IGF2|ITGB1|ITPR1|MYC|PPP1R12B|NRAS|MAPK1|RAC1|RPS6KB1|RRAS|TIMP3|PXDN|FZD4|FZD10|ARHGEF12|KCNH4|HPSE2|NANOG|PIGU|POTEF	0.00483022	0.112582
GO:0046459	GO Biological Processes	short-chain fatty acid metabolic process	5	PCCA|PCK1|PCK2|THNSL2|ACOT4	0.00485783	0.112582
hsa05170	KEGG Pathway	human immunodeficiency virus 1 infection	27	AP1G1|CCNB1|CDK1|PTK2B|GNAO1|GNG4|HLA-E|IFNB1|IRF3|ITPR1|NFATC2|NFATC4|NRAS|MAPK1|MAPK9|MAP2K6|RAC1|RPS6KB1|WEE1|PXDN|CUL5|NCOA3|TRADD|BTRC|RBX1|CALML5|GNG12	0.00483597	0.112582
GO:0098915	GO Biological Processes	membrane repolarization during ventricular cardiac muscle cell action potential	5	DLG1|KCND3|KCNJ3|KCNJ5|KCNQ1	0.00485783	0.112582
GO:1902165	GO Biological Processes	regulation of intrinsic apoptotic signaling pathway in response to DNA damage by p53 class mediator	5	CD44|MIF|TAF9|KDM1A|BCL2L12	0.00485783	0.112582
ko00360	KEGG Pathway	Phenylalanine metabolism	5	ALDH3A1|GOT1|MIF|TAT|IL4I1	0.00485783	0.112582
R-HSA-174437	Reactome Gene Sets	Removal of the Flap Intermediate from the C-strand	5	DNA2|FEN1|RPA2|TINF2|ACD	0.00485783	0.112582
GO:0060438	GO Biological Processes	trachea development	5	BMP4|FOXF1|LRP6|MAPK1|RSPO2	0.00485783	0.112582
GO:0000076	GO Biological Processes	DNA replication checkpoint	5	DNA2|HUS1|ORC1|RAD17|HUS1B	0.00485783	0.112582
GO:0031532	GO Biological Processes	actin cytoskeleton reorganization	15	ABL2|CSF3|PTK2B|NOTCH2|PDGFRA|TRPM2|BRSK2|SEMA3E|PARVB|BCAS3|PARVG|MICALL2|THSD7B|CLDN19|THSD7A	0.00485041	0.112582
GO:0033623	GO Biological Processes	regulation of integrin activation	5	CDH17|PTGER4|KIF14|FERMT2|RASIP1	0.00485783	0.112582
GO:0051782	GO Biological Processes	negative regulation of cell division	5	BLM|MYC|TEX14|SUSD2|CHMP4C	0.00485783	0.112582
GO:0030322	GO Biological Processes	stabilization of membrane potential	5	KCNK5|KCNK10|KCNK16|KCNK17|CHCHD10	0.00485783	0.112582
GO:0051283	GO Biological Processes	negative regulation of sequestering of calcium ion	16	BDKRB1|CACNA1C|PTK2B|FGF2|HRC|ITPR1|PDE4D|RYR3|SLC8A1|TRPM2|NOL3|HAP1|TPCN1|JPH3|UBASH3B|DHRS7C	0.00489375	0.112729
GO:0051897	GO Biological Processes	positive regulation of protein kinase B signaling	22	ANGPT1|AREG|BTC|CHI3L1|CSF3|ERBB2|ERBB4|FGF2|FGFR2|IGF2|INS|INSR|ITGB1|PDGFRA|PTPRJ|RAC1|TCF7L2|IRS2|FERMT2|RASD2|PIK3AP1|EPGN	0.00489191	0.112729
R-HSA-199418	Reactome Gene Sets	Negative regulation of the PI3K/AKT network	16	AREG|BTC|ERBB2|ERBB4|FGF2|FGFR2|FLT3LG|INS|INSR|PDGFRA|MAPK1|RAC1|IRS2|PHLPP2|PIK3AP1|EPGN	0.00489375	0.112729
GO:0001736	GO Biological Processes	establishment of planar polarity	17	AP2A1|CLTC|PKHD1|PSMB10|PSMC6|PSMD3|PSME1|PSME2|RAC1|FZD4|BRSK2|PSMF1|GPC6|PARD6A|PLEKHA4|FUZ|PRICKLE1	0.00487591	0.112729
GO:0007164	GO Biological Processes	establishment of tissue polarity	17	AP2A1|CLTC|PKHD1|PSMB10|PSMC6|PSMD3|PSME1|PSME2|RAC1|FZD4|BRSK2|PSMF1|GPC6|PARD6A|PLEKHA4|FUZ|PRICKLE1	0.00487591	0.112729
GO:0051099	GO Biological Processes	positive regulation of binding	22	BMP4|CSF3|EPB41|HMGB1|IDE|IRF4|MARK3|NME1|PKD1|PPARG|PSEN1|STK4|TCF7L2|KLF4|SPON1|KDM1A|HIPK2|KDM4D|ACD|MED25|ZNF618|DPH3	0.00489191	0.112729
R-HSA-977068	Reactome Gene Sets	Termination of O-glycan biosynthesis	6	MUC4|MUC5AC|ST3GAL1|ST3GAL2|MUC16|MUC5B	0.00498953	0.113902
R-HSA-452723	Reactome Gene Sets	Transcriptional regulation of pluripotent stem cells	6	FGF2|POU5F1|TDGF1|KLF4|PRDM14|NANOG	0.00498953	0.113902
GO:0042026	GO Biological Processes	protein refolding	6	HSPA1A|HSPA1B|HSPA1L|SNRNP70|ST13|BAG5	0.00498953	0.113902
GO:0048596	GO Biological Processes	embryonic camera-type eye morphogenesis	6	LRP6|SIX3|TH|HIPK2|PHACTR4|HIPK1	0.00498953	0.113902
GO:1903861	GO Biological Processes	positive regulation of dendrite extension	6	REG1A|RASAL1|CPNE6|RIMS1|ITSN2|SYT2	0.00498953	0.113902
GO:0006622	GO Biological Processes	protein targeting to lysosome	6	SORL1|LAPTM5|NCOA4|AP3B1|SNX16|GNPTAB	0.00498953	0.113902
WP4585	WikiPathways	Cancer immunotherapy by PD-1 blockade	6	CD8A|CD8B|NFATC2|NFATC4|CD274|PDCD1LG2	0.00498953	0.113902
M17200	Canonical Pathways	SA B CELL RECEPTOR COMPLEXES	6	BCR|PAPPA|MAPK1|RAC1|SYK|MAPK8IP3	0.00498953	0.113902
WP1539	WikiPathways	Angiogenesis	6	ANGPT1|FGF2|FGFR2|PDGFRA|MAPK1|TIMP3	0.00498953	0.113902
GO:1903362	GO Biological Processes	regulation of cellular protein catabolic process	30	PTK2B|UBE2K|HSPA1A|HSPA1B|PKD1|PML|MAPK9|PSEN1|PSME1|PSME2|STYX|TAF9|XPO1|LAPTM5|BAG6|EIF3H|BTRC|BRSK2|PSMF1|BAG5|RBX1|RNF19A|RCHY1|HIPK2|RNFT1|TRIM39|AGBL4|DERL3|SOCS4|PRICKLE1	0.00501842	0.114447
GO:0006183	GO Biological Processes	GTP biosynthetic process	4	NME1|NME2|NME3|NME7	0.0051047	0.114698
GO:0051169	GO Biological Processes	nuclear transport	37	ANGPT1|BMP4|CBLB|CDH1|CSE1L|HHEX|JUP|PKD1|PML|MAPK1|PSEN1|SNRPD3|STYX|SYK|TCF7L2|TSC2|XPO1|RBM8A|NUP153|NUTF2|IPO7|SIX2|RNPS1|DDX20|XPOT|DDX19B|SMG1|NUP62|NPAP1|UBR5|CCHCR1|DDX19A|IPO4|POM121L2|PRICKLE1|NOP9|RGPD3	0.00509017	0.114698
GO:0090287	GO Biological Processes	regulation of cellular response to growth factor stimulus	33	BMP4|FBN1|FGF2|GOT1|HHEX|HSPA1A|NBL1|NOTCH2|PPARG|SORL1|FZD4|ADAMTS3|GDF3|SPRY1|EPN2|DKK3|HIPK2|CHST11|TRIM33|IL17RD|PMEPA1|SEMA6A|SNX6|PRDM14|PBLD|TMEM108|TMEM204|FUZ|CD109|CCBE1|EID2|LEMD2|VWC2	0.00505177	0.114698
GO:0010675	GO Biological Processes	regulation of cellular carbohydrate metabolic process	19	ACTN3|PTK2B|HMGB1|IGF2|INS|INSR|LEPR|MAS1|MYOG|PMAIP1|PTAFR|RORA|IRS2|ZMPSTE24|SORBS1|PPARGC1A|NLN|SESN2|PGP	0.00507995	0.114698
GO:0043129	GO Biological Processes	surfactant homeostasis	4	ABCA3|ITGB6|SFTPD|RCN3	0.0051047	0.114698
GO:0046950	GO Biological Processes	cellular ketone body metabolic process	4	ACAT1|BDH1|HMGCS2|AACS	0.0051047	0.114698
GO:1903265	GO Biological Processes	positive regulation of tumor necrosis factor-mediated signaling pathway	4	UBE2K|HSPA1A|HSPA1B|LAPTM5	0.0051047	0.114698
R-HSA-2586552	Reactome Gene Sets	Signaling by Leptin	4	LEPR|STAT5A|STAT5B|IRS2	0.0051047	0.114698
ko04514	KEGG Pathway	Cell adhesion molecules (CAMs)	19	ALCAM|CD8A|CD8B|CD34|CDH1|CNTN1|HLA-DMA|HLA-DMB|HLA-E|ITGB1|NCAM2|PTPRM|CD274|CLDN18|LRRC4C|PDCD1LG2|CLDN23|CLDN19|OCLN	0.00507995	0.114698
CORUM:5177	CORUM	Polycystin-1 multiprotein complex (ACTN1, CDH1, SRC, JUP, VCL, CTNNB1, PXN, BCAR1, PKD1, PTK2, TLN1)	4	ACTN1|CDH1|JUP|PKD1	0.0051047	0.114698
GO:0034115	GO Biological Processes	negative regulation of heterotypic cell-cell adhesion	4	MBP|MAPK7|MAP2K5|KLF4	0.0051047	0.114698
GO:0070587	GO Biological Processes	regulation of cell-cell adhesion involved in gastrulation	4	MBP|MAPK7|MAP2K5|KLF4	0.0051047	0.114698
GO:0021924	GO Biological Processes	cell proliferation in external granule layer	4	RERE|RORA|GPR37L1|ATF5	0.0051047	0.114698
GO:0021930	GO Biological Processes	cerebellar granule cell precursor proliferation	4	RERE|RORA|GPR37L1|ATF5	0.0051047	0.114698
GO:1902915	GO Biological Processes	negative regulation of protein polyubiquitination	4	PPIA|UBR5|TRIM44|OTUB2	0.0051047	0.114698
GO:0050953	GO Biological Processes	sensory perception of light stimulus	26	ABCA4|BBS1|COL11A1|CRX|CYP1B1|EYA3|GJA3|GRM8|HSF4|ABLIM1|TRPM1|NRL|PPT1|RABGGTA|RCVRN|RP1|SIX3|TH|TIMP3|WFS1|RIMS1|BBS9|CLIC5|BBS5|CLDN19|RD3	0.00512929	0.115137
GO:0009617	GO Biological Processes	response to bacterium	69	AQP1|BDKRB1|CHIT1|CRP|CSF3|DEFA1|DEFA4|DEFA5|DEFA6|FGFR2|GCH1|GGT5|GPR31|HLA-E|HMGB1|HTN1|HTN3|IGLL1|IL7R|IRF3|KRT6A|LOXL1|LTA|LTF|NFKBIL1|NOTCH2|PCK1|PCK2|PDE4B|MAPK1|PTAFR|PTGER4|PYGL|RNASE2|RPS6KB1|SFTPD|ST13|SYK|TH|TLR1|CUBN|PLA2G6|NOD1|PPARGC1A|CD160|IKZF3|IL36B|IL36A|CD274|GSDMB|GNG12|IL36G|SLAMF8|GSDMD|TNIP3|PDCD1LG2|REG4|RNASE7|NLRP3|LEAP2|RNASE8|REG3G|CST11|SIRPA|NLRP7|NAALADL2|GSDMA|DEF…	0.00515501	0.11518
hsa01212	KEGG Pathway	Fatty acid metabolism	9	ACAT1|FADS1|PPT1|FADS2|ACAA2|ELOVL6|SCD5|ACSBG2|CPT1C	0.00515641	0.11518
ko01212	KEGG Pathway	Fatty acid metabolism	9	ACAT1|FADS1|PPT1|FADS2|ACAA2|ELOVL6|SCD5|ACSBG2|CPT1C	0.00515641	0.11518
GO:0061647	GO Biological Processes	histone H3-K9 modification	9	MECOM|SMARCB1|EHMT2|PRDM5|KDM1A|PIH1D1|KDM4D|SETDB2|CRTC2	0.00515641	0.11518
ko00280	KEGG Pathway	Valine, leucine and isoleucine degradation	9	ACAT1|ALDH3A2|AUH|BCAT2|HMGCS2|PCCA|ACAA2|AACS|IL4I1	0.00515641	0.11518
GO:0042632	GO Biological Processes	cholesterol homeostasis	14	AKR1C1|LCAT|LIPC|RORA|SOAT1|PLA2G10|ABCB11|LIPG|HDAC9|RALY|ANGPTL3|COMMD9|APOM|GPIHBP1	0.00521208	0.116083
GO:0097327	GO Biological Processes	response to antineoplastic agent	14	AQP1|BLM|CDH1|HMOX1|JUP|PCK1|PCK2|PRKAA1|PTAFR|RPS6KB1|USP8|KIF1B|GOLPH3|UGT3A2	0.00521208	0.116083
GO:0021549	GO Biological Processes	cerebellum development	14	RERE|CKB|CNTN1|DAB1|GART|LRP6|PSEN1|RORA|FZD4|HAP1|KIF14|PPARGC1A|UQCRQ|KLHL1	0.00521208	0.116083
GO:0006635	GO Biological Processes	fatty acid beta-oxidation	12	ACAT1|AUH|ECI1|FABP1|ABCB11|IRS2|ACAA2|SLC25A17|ACOXL|SESN2|MFSD2A|CPT1C	0.0052374	0.11642
GO:0009896	GO Biological Processes	positive regulation of catabolic process	47	ACTN3|ADORA1|ADRB2|ZFP36L1|CBLB|FABP1|PTK2B|HMGB1|HMOX1|HSPA1A|HSPA1B|IDE|INS|INSR|PRKAA1|MAPK9|PSEN1|SORL1|TSC2|VIP|LAPTM5|BAG6|IRS2|RBX1|BCL2L11|NOD1|WWP2|RNF19A|RCHY1|FGF21|ANGPTL3|RNFT1|SNX9|YTHDF2|TPCN1|TOMM7|TP53INP2|FTO|PRR5L|SESN2|AGBL4|ORMDL3|SOCS4|ASB5|PRICKLE1|DAGLB|LIN28B	0.00523557	0.11642
GO:0051249	GO Biological Processes	regulation of lymphocyte activation	51	AP1G1|AIF1|RHOH|BMP4|ZFP36L1|CBFB|CBLB|DLG1|DTX1|ERBB2|FLT3LG|HLA-DMB|HLA-E|HMGB1|IFNB1|IGF2|IGLL1|IL7R|IRF4|LGALS3|MIF|NCK1|NFATC2|PCK1|RAC1|SFTPD|SLC7A1|STAT5B|SYK|ZBTB16|LAPTM5|MAD1L1|AP3B1|IRS2|MERTK|RIPK3|CD160|IKZF3|IL36B|CD274|GAL|IL20RB|PPP2R3C|SLAMF8|PDCD1LG2|ZC3H8|NLRP3|EXOSC6|SLC15A4|SIRPA|IGLL5	0.00527136	0.117061
GO:1902807	GO Biological Processes	negative regulation of cell cycle G1/S phase transition	17	CCNB1|CDK1|GADD45A|DLG1|E2F4|GML|PRMT1|PML|RPA2|TFDP2|WEE1|KLF4|CTDSP2|FAM107A|SUSD2|FBXO31|DCUN1D3	0.00529502	0.117307
hsa04910	KEGG Pathway	Insulin signaling pathway	20	CBLB|INS|INSR|NRAS|PCK1|PCK2|PRKAA1|PRKAR1B|MAPK1|MAPK9|PYGL|RPS6KB1|TSC2|IRS2|SORBS1|PPARGC1A|KCNH4|CALML5|G6PC2|SOCS4	0.00529784	0.117307
ko04114	KEGG Pathway	Oocyte meiosis	17	ADCY9|BUB1|CCNB1|CDK1|INS|ITPR1|MAPK1|RPS6KA2|BTRC|RBX1|REC8|ANAPC13|CALML5|ANAPC1|ADCY4|FBXO43|SPDYC	0.00529502	0.117307
GO:0051047	GO Biological Processes	positive regulation of secretion	33	ADORA1|ADORA2A|AP1G1|AQP1|CD34|GHRHR|INS|KCNB1|PCK2|PPIA|MAP2K6|PTAFR|RAC1|SORL1|SYK|TCF7L2|TTN|VIP|PLA2G6|PLA2G10|ABCB11|IRS2|SYT7|CARTPT|PARD6A|GAL|TRPM4|FRMD4A|GOLPH3|AACS|SYT9|SYT10|RAB15	0.00531341	0.117431
R-HSA-2219528	Reactome Gene Sets	PI3K/AKT Signaling in Cancer	15	AREG|BTC|ERBB2|ERBB4|FGF2|FGFR2|FLT3LG|PDGFRA|RAC1|TSC2|IRS2|MLST8|AKT1S1|PIK3AP1|EPGN	0.00531372	0.117431
GO:0048675	GO Biological Processes	axon extension	16	ALCAM|DPYSL2|DSCAM|NDN|SLIT3|TNR|NRP2|MAP3K13|DCLK1|ULK2|SEMA3E|RAB21|SEMA6A|DIP2B|SEMA6D|PLXNA4	0.00533571	0.117689
GO:0002223	GO Biological Processes	stimulatory C-type lectin receptor signaling pathway	16	MUC2|MUC4|MUC5AC|NRAS|PSMB10|PSMC6|PSMD3|PSME1|PSME2|SYK|BTRC|RPS6KA5|PSMF1|MUC16|CLEC4C|MUC5B	0.00533571	0.117689
GO:0071825	GO Biological Processes	protein-lipid complex subunit organization	10	LCAT|LIPC|SOAT1|PLA2G10|LIPG|ABCA5|SNX9|APOM|MFSD2A|GPIHBP1	0.00536931	0.118089
GO:0045981	GO Biological Processes	positive regulation of nucleotide metabolic process	10	ACTN3|CCNB1|CDK1|INS|INSR|MYOG|PRKAA1|PSEN1|RCVRN|PPARGC1A	0.00536931	0.118089
GO:1900544	GO Biological Processes	positive regulation of purine nucleotide metabolic process	10	ACTN3|CCNB1|CDK1|INS|INSR|MYOG|PRKAA1|PSEN1|RCVRN|PPARGC1A	0.00536931	0.118089
GO:0071526	GO Biological Processes	semaphorin-plexin signaling pathway	8	PLXNA2|RAC1|NRP2|SEMA3E|PLXNC1|SEMA6A|SEMA6D|PLXNA4	0.00546321	0.119693
GO:0014047	GO Biological Processes	glutamate secretion	8	ADORA1|ADORA2A|NTRK2|SLC1A2|PPFIA4|PPFIA3|RIMS1|SLC17A7	0.00546321	0.119693
GO:0031349	GO Biological Processes	positive regulation of defense response	53	AP1G1|DDT|ETS1|UBE2K|HLA-E|HMGB1|HSPA1A|HSPA1B|IFNB1|IRF3|IRF4|LTA|LTF|MUC2|MUC4|MUC5AC|NFKBIL1|NPAS2|NRAS|PIK3C3|MAP2K6|PSMB10|PSMC6|PSMD3|PSME1|PSME2|PTGER4|CCL1|SFTPD|STAT5B|SYK|TLR1|AP3B1|TRADD|BTRC|RPS6KA5|PSMF1|TNIP1|NOD1|POLR3G|POLR3C|CD160|SMPDL3B|RNF125|TNIP3|ZBP1|NLRP12|MUC16|PIK3AP1|SLC15A4|REG3G|CLEC4C|MUC5B	0.00545486	0.119693
GO:0070296	GO Biological Processes	sarcoplasmic reticulum calcium ion transport	8	CACNA1C|CACNG1|HRC|PDE4D|SLC8A1|NOL3|ZMPSTE24|DHRS7C	0.00546321	0.119693
GO:0021915	GO Biological Processes	neural tube development	19	BMP4|ZFP36L1|LRP6|PKD1|PLXNA2|PSEN1|STK4|TSC2|LUZP1|TEAD2|IFT140|COBL|PHGDH|CECR2|PHACTR4|FUZ|PRICKLE1|DZIP1L|ARL13B	0.0054761	0.11986
GO:0048048	GO Biological Processes	embryonic eye morphogenesis	7	FBN1|LRP6|SIX3|TH|HIPK2|PHACTR4|HIPK1	0.00548726	0.11999
GO:0044839	GO Biological Processes	cell cycle G2/M phase transition	31	BLM|CCNB1|CDK1|CDK7|HUS1|PPP1R12B|ORC1|PSMB10|PSMC6|PSMD3|PSME1|PSME2|RAD17|RAD51C|WEE1|CDC7|BTRC|BRSK2|PSMF1|KIF14|RBX1|ATF5|HAUS6|FBXL8|TRIM39|MTA3|CEP63|CHMP4C|HUS1B|STOX1|CCNY	0.00550581	0.12028
GO:0045619	GO Biological Processes	regulation of lymphocyte differentiation	22	RHOH|BMP4|ZFP36L1|CBFB|DTX1|ERBB2|HMGB1|IFNB1|IL7R|IRF4|NFATC2|PCK1|STAT5B|SYK|ZBTB16|AP3B1|IKZF3|IL36B|PPP2R3C|SLAMF8|ZC3H8|NLRP3	0.00559678	0.121391
GO:0042542	GO Biological Processes	response to hydrogen peroxide	18	AQP1|CYP1B1|ETS1|FABP1|PTK2B|GNAO1|HMOX1|MB|PRKAA1|MAPK7|SLC8A1|TRPM2|RNF112|GPR37L1|KLF4|NET1|RIPK3|SIRPA	0.0056278	0.121391
M00109	KEGG Pathway	C21-Steroid hormone biosynthesis, progesterone => cortisol/cortisone	3	CYP11B1|CYP11B2|HSD11B2	0.00566289	0.121391
hsa_M00109	KEGG Pathway	C21-Steroid hormone biosynthesis, progesterone => cortisol/cortisone	3	CYP11B1|CYP11B2|HSD11B2	0.00566289	0.121391
GO:0002036	GO Biological Processes	regulation of L-glutamate import across plasma membrane	3	ITGB1|PSEN1|ARL6IP1	0.00566289	0.121391
GO:0061438	GO Biological Processes	renal system vasculature morphogenesis	3	BMP4|NOTCH2|PDGFRA	0.00566289	0.121391
GO:0061439	GO Biological Processes	kidney vasculature morphogenesis	3	BMP4|NOTCH2|PDGFRA	0.00566289	0.121391
GO:0070426	GO Biological Processes	positive regulation of nucleotide-binding oligomerization domain containing signaling pathway	3	HSPA1A|HSPA1B|SLC15A4	0.00566289	0.121391
GO:0030578	GO Biological Processes	PML body organization	3	ETS1|PML|HIPK2	0.00566289	0.121391
GO:0071926	GO Biological Processes	endocannabinoid signaling pathway	3	DAGLA|ABHD6|DAGLB	0.00566289	0.121391
GO:0031547	GO Biological Processes	brain-derived neurotrophic factor receptor signaling pathway	3	NFATC4|NTRK2|FSTL4	0.00566289	0.121391
R-HSA-187015	Reactome Gene Sets	Activation of TRKA receptors	3	ADCYAP1R1|ADORA2A|NTRK2	0.00566289	0.121391
GO:0010760	GO Biological Processes	negative regulation of macrophage chemotaxis	3	DDT|MIF|SLAMF8	0.00566289	0.121391
GO:1901897	GO Biological Processes	regulation of relaxation of cardiac muscle	3	HRC|PDE4B|PDE4D	0.00566289	0.121391
GO:0043524	GO Biological Processes	negative regulation of neuron apoptotic process	18	ADORA2A|ANGPT1|PTK2B|GABRB2|HMOX1|NFATC4|NTRK2|PPT1|PSEN1|WFS1|XRCC2|KIF14|PPARGC1A|HIPK2|BARHL1|SNX6|NMNAT1|NDNF	0.0056278	0.121391
GO:0019800	GO Biological Processes	peptide cross-linking via chondroitin 4-sulfate glycosaminoglycan	3	SPOCK3|NDNF|EGFLAM	0.00566289	0.121391
GO:0052405	GO Biological Processes	negative regulation by host of symbiont molecular function	3	APCS|SFTPD|SUGT1	0.00566289	0.121391
GO:0051971	GO Biological Processes	positive regulation of transmission of nerve impulse	3	HCRT|TNR|CARTPT	0.00566289	0.121391
GO:0071362	GO Biological Processes	cellular response to ether	3	NFATC4|PPARGC1A|GOLPH3	0.00566289	0.121391
GO:0050882	GO Biological Processes	voluntary musculoskeletal movement	3	ITPR1|HIPK2|VTI1A	0.00566289	0.121391
GO:0010821	GO Biological Processes	regulation of mitochondrion organization	23	HSPA1A|HSPA1L|PMAIP1|PRKAA1|TFDP2|TSC2|UBE2L3|NOL3|PDCD5|BCL2L11|ACAA2|PPARGC1A|CIDEB|TOMM7|RNF31|RHOU|GOLPH3|TMEM135|MICALL2|DDHD1|OMA1|STOX1|CHCHD10	0.00568722	0.121798
GO:0006942	GO Biological Processes	regulation of striated muscle contraction	14	ACTN3|ADORA1|CACNA1C|DLG1|HRC|JUP|KCNQ1|MYBPH|PDE4B|PDE4D|SLC8A1|TNNI1|TNNT3|TRPM4	0.0057327	0.122543
GO:0055092	GO Biological Processes	sterol homeostasis	14	AKR1C1|LCAT|LIPC|RORA|SOAT1|PLA2G10|ABCB11|LIPG|HDAC9|RALY|ANGPTL3|COMMD9|APOM|GPIHBP1	0.0057327	0.122543
GO:0010594	GO Biological Processes	regulation of endothelial cell migration	27	ANGPT1|BMP4|CSNK2B|GADD45A|EMP2|ETS1|PTK2B|FGF2|FUT1|HMGB1|HMOX1|JUP|PPARG|MAP2K5|PTPRM|RAC1|RRAS|STAT5A|TDGF1|GFUS|NRP2|KLF4|HDAC9|ANGPT4|RIN2|BCAS3|CCBE1	0.00575356	0.122874
GO:0050670	GO Biological Processes	regulation of lymphocyte proliferation	26	AIF1|BMP4|CBLB|DLG1|ERBB2|FLT3LG|HLA-DMB|HLA-E|HMGB1|IGF2|LGALS3|MIF|NCK1|NFATC2|SFTPD|SLC7A1|STAT5B|SYK|MAD1L1|IRS2|RIPK3|IKZF3|CD274|GAL|IL20RB|PDCD1LG2	0.00577386	0.123192
hsa04725	KEGG Pathway	Cholinergic synapse	16	ADCY9|CACNA1C|CACNA1S|CHRNA7|GNAO1|GNG4|ITPR1|KCNJ3|KCNQ1|KCNQ3|NRAS|MAPK1|GNG12|KCNQ5|CREB3L4|ADCY4	0.00580951	0.123722
GO:0051282	GO Biological Processes	regulation of sequestering of calcium ion	16	BDKRB1|CACNA1C|PTK2B|FGF2|HRC|ITPR1|PDE4D|RYR3|SLC8A1|TRPM2|NOL3|HAP1|TPCN1|JPH3|UBASH3B|DHRS7C	0.00580951	0.123722
GO:0002237	GO Biological Processes	response to molecule of bacterial origin	37	BDKRB1|CSF3|DEFA1|DEFA4|DEFA5|DEFA6|FGFR2|GCH1|GGT5|GPR31|HMGB1|IRF3|LOXL1|LTA|LTF|NFKBIL1|PCK1|PCK2|PDE4B|MAPK1|PTAFR|PTGER4|RPS6KB1|TH|TLR1|PPARGC1A|IL36B|IL36A|CD274|GNG12|IL36G|TNIP3|PDCD1LG2|NLRP3|SIRPA|NLRP7|DEFA1B	0.00584951	0.124398
GO:0000070	GO Biological Processes	mitotic sister chromatid segregation	21	BUB1|CCNB1|TTN|XRCC3|MAD1L1|DLGAP5|KIF14|REC8|ZWINT|PDS5A|NUP62|CHMP2B|EML4|CHMP4A|DYNC1LI1|MAP10|NCAPG2|TEX14|ANAPC1|CHMP4C|NSMCE2	0.00585761	0.124398
GO:0030323	GO Biological Processes	respiratory tube development	21	ABCA3|BMP4|CHI3L1|FGF2|FGFR2|FOXF1|HMGB1|ITGB6|PDGFRA|PKD1|MAPK1|SFTPD|TBX5|BAG6|AP3B1|SPRY1|ZFPM2|RCN3|CCBE1|RSPO2|ATXN1L	0.00585761	0.124398
GO:1990778	GO Biological Processes	protein localization to cell periphery	35	ANK3|ATP1B3|BBS1|CDH1|CLTC|DLG1|EMP2|EPB41|EPHA3|EPHB2|INS|ITGB1|JUP|KCNB1|LGALS3|LRP6|PDZK1|PRKCH|RAB13|BLZF1|NUMB|SLC9A3R2|GPC6|TSPAN5|SORBS1|KIF1B|PPIL2|RAB26|DENND4C|GOLPH3|LIN7B|C16orf70|RAB3C|ARL13B|RAB15	0.00588408	0.124844
R-HSA-8856828	Reactome Gene Sets	Clathrin-mediated endocytosis	19	ADRB2|AP2A1|AREG|BTC|CLTC|IL7R|NEDD8|FZD4|COPS2|TGOLN2|EPN2|FNBP1|DNM3|ITSN2|SNX9|SYT8|SYT2|SYT9|EPGN	0.0058972	0.125006
GO:0072507	GO Biological Processes	divalent inorganic cation homeostasis	50	ABL2|ADORA1|ANK3|BDKRB1|BDKRB2|CACNA1C|CHRNA7|CCR6|CMKLR1|PTK2B|FGF2|GLP1R|GOT1|MCHR1|GRIA1|GRIN2B|HCRT|HMGB1|HRC|ITPR1|LRP6|TRPM1|PDE4D|PDGFRA|PKD1|PKHD1|PML|PSEN1|PTGER4|REG1A|RYR3|CCL1|CCL13|SLC8A1|TRPC4|TRPM2|WFS1|AP3B1|NOL3|HAP1|TPCN1|TRPM4|TRPM7|JPH3|SLC30A5|UBASH3B|SMDT1|WBP2NL|DHRS7C|SLC39A12	0.00590637	0.125085
GO:2000059	GO Biological Processes	negative regulation of ubiquitin-dependent protein catabolic process	9	PML|PSEN1|STYX|TAF9|BAG6|EIF3H|BAG5|HIPK2|TRIM39	0.0059364	0.125488
R-HSA-373752	Reactome Gene Sets	Netrin-1 signaling	9	DSCAM|ABLIM1|MYO10|NCK1|RAC1|SLIT3|TRPC4|DSCAML1|RGMB	0.0059364	0.125488
GO:0044262	GO Biological Processes	cellular carbohydrate metabolic process	32	ACTN3|PTK2B|GOT1|GYG1|HMGB1|IGF2|IMPA1|INS|INSR|LEPR|MAS1|MYOG|PCK1|PCK2|PGD|PMAIP1|PTAFR|PYGL|RORA|IRS2|ZMPSTE24|SORBS1|FUT9|PPARGC1A|ANGPTL3|PCDH12|FGGY|NLN|GNPTAB|SESN2|B3GNT9|PGP	0.00599262	0.12656
GO:0006401	GO Biological Processes	RNA catabolic process	43	ZFP36L1|DNA2|FEN1|GSPT1|HSPA1A|HSPA1B|YBX1|PARN|PKP1|PPP1R8|PSMB10|PSMC6|PSMD3|PSME1|PSME2|RNASE2|RPL17|RPL37|RPS2|RPS11|RPS15A|RPS27|VIP|XPO1|CSDE1|RNASET2|PSMF1|RBM8A|IGF2BP3|RNPS1|ZHX2|SAMD4A|SMG1|RPL13A|EDC4|YTHDF2|LSM2|FTO|FASTKD1|PRR5L|EXOSC6|PDE12|LIN28B	0.00602487	0.127123
GO:0015800	GO Biological Processes	acidic amino acid transport	11	ADORA1|ADORA2A|ITGB1|NTRK2|PSEN1|SLC1A2|PPFIA4|PPFIA3|RIMS1|ARL6IP1|SLC17A7	0.00603585	0.127237
GO:1903749	GO Biological Processes	positive regulation of establishment of protein localization to mitochondrion	10	HSPA1L|PMAIP1|PRKAA1|TFDP2|UBE2L3|PDCD5|TOMM7|RNF31|RHOU|MICALL2	0.00609401	0.128227
GO:0031646	GO Biological Processes	positive regulation of neurological system process	10	ADRB2|MYRF|CHRNA7|PTK2B|HCRT|RELN|PTAFR|TNR|CARTPT|RIMS1	0.00609401	0.128227
GO:0006959	GO Biological Processes	humoral immune response	40	APCS|C1QB|C2|C9|CCR6|CRP|DEFA1|DEFA4|DEFA5|DEFA6|HLA-E|HTN1|HTN3|IFNB1|IFNW1|IGLL1|KRT1|KRT6A|LTA|LTF|MFAP4|NOTCH2|REG3A|PROS1|PSMB10|REG1A|REG1B|RNASE2|CCL13|SFTPD|PLA2G6|YTHDF2|PPP2R3C|RNASE7|LEAP2|CST9L|CST9|REG3G|DEFA1B|IGLL5	0.0061135	0.128312
R-HSA-211859	Reactome Gene Sets	Biological oxidations	26	NAT2|ALDH3A1|CYP1B1|CYP2D6|CYP11B1|CYP11B2|GGT5|GSTA3|GSTA4|GSTT1|GSTT2|NNMT|TBXAS1|CES2|CES3|SULT4A1|N6AMT1|CYP2W1|DPEP2|DPEP3|GGCT|GLYATL1|UGT3A1|CMBL|UGT3A2|ACSM4	0.00612054	0.128312
GO:1901136	GO Biological Processes	carbohydrate derivative catabolic process	24	ACAT1|APOBEC1|CD44|CHI3L1|CHIT1|CST3|FGF2|NUDT1|NAGA|NEU1|NTHL1|PDE4B|PDE4D|PDE5A|GPC6|NEU3|GPD1L|SMUG1|UPB1|HPSE2|GNPDA2|UPP2|STT3B|NUDT7	0.00611042	0.128312
GO:0045444	GO Biological Processes	fat cell differentiation	26	ADRB2|ZFP36L1|CMKLR1|INS|MMP11|PDGFRA|PPARG|RORA|STK4|TCF7L2|ZBTB16|KLF4|GDF3|PPARGC1A|FERMT2|ATF5|ZFPM2|WWTR1|DKKL1|BBS9|TRPM4|AACS|FTO|ATAT1|ARID5B|NUDT7	0.00612054	0.128312
GO:0010842	GO Biological Processes	retina layer formation	6	DSCAM|PTPRM|FJX1|HIPK2|IGFN1|HIPK1	0.00618636	0.129336
WP205	WikiPathways	IL-7 Signaling Pathway	6	PTK2B|IL7R|MYC|MAPK1|STAT5A|STAT5B	0.00618636	0.129336
GO:0099560	GO Biological Processes	synaptic membrane adhesion	6	CDH9|PCDH8|GPC6|LRRC4C|SLITRK1|MDGA1	0.00618636	0.129336
GO:0006997	GO Biological Processes	nucleus organization	17	CCNB1|CDK1|ETS1|PML|SYCP1|NUP153|USPL1|ZMPSTE24|SUN1|CHMP2B|HIPK2|CHMP4A|CHMP4C|WBP2NL|LEMD2|SUN3|USP50	0.00622137	0.129949
GO:0051046	GO Biological Processes	regulation of secretion	60	ADORA1|ADORA2A|AP1G1|AQP1|CACNA1C|CD34|FOXF1|GDF9|GHRHR|GLP1R|HCRT|HMOX1|INS|ITPR1|KCNB1|KCNC2|KCNQ1|PCK2|PPIA|PRKAA1|MAP2K6|PTAFR|RAB13|RAC1|SORL1|SYK|TCF7L2|TTN|VIP|PLA2G6|PLA2G10|ABCB11|IRS2|HAP1|BRSK2|SYT7|CARTPT|RIMS1|RAB21|RAB26|PCLO|STXBP6|PARD6A|GAL|TRPM4|FRMD4A|MCTP2|G6PC2|SNX6|GOLPH3|AACS|SYT8|RAB3C|SYT2|FAM3D|SYT9|SYT6|DPH3|SYT10|RAB15	0.006231	0.130032
GO:0034375	GO Biological Processes	high-density lipoprotein particle remodeling	5	LCAT|LIPC|LIPG|ABCA5|APOM	0.00634738	0.131624
R-HSA-6811558	Reactome Gene Sets	PI5P, PP2A and IER3 Regulate PI3K/AKT Signaling	15	AREG|BTC|ERBB2|ERBB4|FGF2|FGFR2|FLT3LG|INS|INSR|PDGFRA|MAPK1|RAC1|IRS2|PIK3AP1|EPGN	0.00634761	0.131624
R-HSA-9679506	Reactome Gene Sets	SARS-CoV Infections	19	AP2A1|ATP1B3|FXYD2|IFNGR2|ITGB1|MGAT5|PIK3C3|ST3GAL1|ST3GAL2|KDM1A|CHMP2B|CHMP4A|FXYD6|PARP6|GATAD2B|MTA3|ZBP1|MAP1LC3B|CHMP4C	0.00634439	0.131624
R-HSA-209776	Reactome Gene Sets	Metabolism of amine-derived hormones	5	CGA|TH|TPO|TSHB|IYD	0.00634738	0.131624
R-HSA-881907	Reactome Gene Sets	Gastrin-CREB signalling pathway via PKC and MAPK	5	GAST|NRAS|MAPK1|MAPK7|RPS6KA2	0.00634738	0.131624
R-HSA-446353	Reactome Gene Sets	Cell-extracellular matrix interactions	5	ACTN1|ITGB1|RSU1|FERMT2|PARVB	0.00634738	0.131624
GO:0070269	GO Biological Processes	pyroptosis	5	GSDMB|GSDMD|ZBP1|GSDMA|NLRP9	0.00634738	0.131624
GO:0042060	GO Biological Processes	wound healing	57	ACTN1|ADORA2A|APCS|CCNB1|CD9|CD34|CD44|CLIC1|COL3A1|CSRP1|EPHB2|ERBB2|ERBB4|ETS1|FGF2|FGFR2|HMGB1|HMOX1|IFNB1|INS|ITGB1|ITPR1|KRT1|KRT6A|MYOG|NOTCH2|SERPINB2|REG3A|PDGFRA|PKM|PPIA|PRKAR1B|PRKCH|MAPK1|PROS1|RAC1|RAD51C|REG1A|SYK|TM4SF4|MAFK|AP3B1|SYT7|MERTK|FERMT2|AKAP10|KDM1A|ZFPM2|MAFF|LGR6|NDNF|UBASH3B|PHLDB2|REG3G|CD109|CLDN19|OCLN	0.00638283	0.131893
GO:0099504	GO Biological Processes	synaptic vesicle cycle	22	ADORA2A|PRKAR1B|PSEN1|SLC18A1|TH|SYN3|PPFIA3|AP3B1|BRSK2|SYT7|RIMS1|DNM3|PCLO|ITSN2|SLC17A7|SYT8|BTBD9|SYT2|SYT9|BTBD8|SYT10|STX19	0.0063834	0.131893
WP1433	WikiPathways	Nucleotide-binding Oligomerization Domain (NOD) pathway	8	RAC1|NOD1|SUGT1|NLRP2|CARD6|NLRP12|NLRP3|NLRP7	0.00638368	0.131893
GO:0006040	GO Biological Processes	amino sugar metabolic process	8	CHI3L1|CHIT1|ST3GAL1|CHST4|CMAS|GNPNAT1|GNPDA2|MDP1	0.00638368	0.131893
GO:0032970	GO Biological Processes	regulation of actin filament-based process	41	ABL2|ADORA1|RHOH|CACNA1C|CAPG|CSF3|CTNNA2|DLG1|EPHA3|PTK2B|GMFB|JUP|NCK1|NOTCH2|PDE4B|PDE4D|PDGFRA|PTGER4|RAC1|TRPM2|PPM1F|SEMA3E|FCHSD2|CDC42EP2|AVIL|FERMT2|FAM107A|FZD10|PPM1E|FHOD1|SNX9|MAGEL2|TRPM4|BCAS3|ARHGEF10L|PREX1|MLST8|CGNL1|PHLDB2|FMN1|PFN4	0.00644575	0.132695
GO:0045787	GO Biological Processes	positive regulation of cell cycle	41	AIF1|BTC|CCNB1|CDK1|GADD45A|E2F4|FEN1|FGFR2|GML|PRMT1|IGF2|INS|INSR|LRP6|MIF|MYOG|PKD1|PML|RAD51C|RPS6KB1|RPS15A|SETMAR|STAT5B|TFDP2|TGM1|XRCC3|RNF112|CDC7|DLGAP5|KIF14|BCL2L11|NUP62|DYNC1LI1|MAP10|MTA3|MED25|STOX1|CCNY|MAPK15|EPGN|NSMCE2	0.00644575	0.132695
R-HSA-8951664	Reactome Gene Sets	Neddylation	27	NEDD8|PSMB10|PSMC6|PSMD3|PSME1|PSME2|FBXW4|ZBTB16|CUL5|CUL2|BTRC|COPS2|PSMF1|RBX1|KLHL41|COMMD9|COMMD10|ASB2|DCUN1D2|FBXL8|FBXO31|DCAF11|DCUN1D5|SPSB3|DCUN1D3|ASB5|COMMD7	0.00644238	0.132695
GO:0016358	GO Biological Processes	dendrite development	27	ARF4|RERE|CHRNA7|CTNNA2|DAB1|DSCAM|EPHB1|EPHB2|NFATC4|SLC11A2|RELN|PSEN1|DCLK1|RAB21|FSTL4|ARC|COBL|CAMSAP2|SLITRK5|DNM3|PARP6|IGSF9|PREX1|KLHL1|FBXO31|ANKRD27|MFSD2A	0.00644238	0.132695
GO:0046390	GO Biological Processes	ribose phosphate biosynthetic process	33	ACAT1|ACTN3|ADCY9|AMPD1|GART|INS|INSR|MYOG|NME1|NME2|NME3|OGDH|PDHB|PKM|PPT1|PRKAA1|PRPSAP2|PSEN1|PYGL|GMPS|NUP153|PPARGC1A|NUP62|NME7|PDPR|PDP2|ELOVL6|PANK3|SCD5|ELOVL7|ACSBG2|UPP2|ADCY4	0.00647671	0.133043
GO:0050803	GO Biological Processes	regulation of synapse structure or activity	26	ARF4|CDH8|CTNNA2|EPHB1|EPHB2|GRIN2B|INS|NFATC4|NTRK2|PCDH8|PPT1|RELN|ROBO2|NRP2|GPC6|ARC|SLITRK5|DNM3|SLC17A7|LRFN2|IGSF9|LRRN1|ZNF804A|SLITRK1|MDGA1|LRRTM1	0.00648431	0.133043
GO:0031570	GO Biological Processes	DNA integrity checkpoint	20	BLM|CCNB1|CDK1|GADD45A|DNA2|E2F4|GML|PRMT1|HUS1|ORC1|PML|RAD17|RPA2|SETMAR|TFDP2|TRIM39|FBXO31|CEP63|HUS1B|EME2	0.00655115	0.133043
GO:0032212	GO Biological Processes	positive regulation of telomere maintenance via telomerase	7	PARN|MAPK1|PNKP|CCT5|ACD|NEK7|MAPK15	0.00655579	0.133043
R-HSA-4085001	Reactome Gene Sets	Sialic acid metabolism	7	NEU1|ST3GAL1|ST3GAL2|ST8SIA1|NEU3|CMAS|ST6GAL2	0.00655579	0.133043
GO:0051954	GO Biological Processes	positive regulation of amine transport	7	ADORA2A|ITGB1|KCNB1|PSEN1|VIP|CARTPT|ARL6IP1	0.00655579	0.133043
GO:0031076	GO Biological Processes	embryonic camera-type eye development	7	LRP6|SIX3|TH|IFT140|HIPK2|PHACTR4|HIPK1	0.00655579	0.133043
GO:0019076	GO Biological Processes	viral release from host cell	7	PML|PPIA|IST1|TRIM31|CHMP2B|TRIM11|CHMP4C	0.00655579	0.133043
GO:0035890	GO Biological Processes	exit from host	7	PML|PPIA|IST1|TRIM31|CHMP2B|TRIM11|CHMP4C	0.00655579	0.133043
GO:0035891	GO Biological Processes	exit from host cell	7	PML|PPIA|IST1|TRIM31|CHMP2B|TRIM11|CHMP4C	0.00655579	0.133043
GO:0052126	GO Biological Processes	movement in host environment	7	PML|PPIA|IST1|TRIM31|CHMP2B|TRIM11|CHMP4C	0.00655579	0.133043
GO:0052192	GO Biological Processes	movement in environment of other organism involved in symbiotic interaction	7	PML|PPIA|IST1|TRIM31|CHMP2B|TRIM11|CHMP4C	0.00655579	0.133043
GO:0030203	GO Biological Processes	glycosaminoglycan metabolic process	20	AP2A1|ANGPT1|CD44|CLTC|FGF2|ITIH2|ST3GAL1|ST3GAL2|HS3ST3B1|HS3ST1|GPC6|CHST11|SPOCK3|CHST15|CHST12|HPSE2|XYLT1|HS3ST6|NDNF|EGFLAM	0.00655115	0.133043
GO:0000724	GO Biological Processes	double-strand break repair via homologous recombination	18	BLM|FEN1|HUS1|MCM5|RAD51C|RPA2|XRCC2|XRCC3|CDC7|REC8|RAD50|FAN1|KDM1A|POLL|KDM4D|HUS1B|MEIOB|NSMCE2	0.00655542	0.133043
R-HSA-5693568	Reactome Gene Sets	Resolution of D-loop Structures through Holliday Junction Intermediates	7	BLM|DNA2|RAD51C|XRCC2|XRCC3|RAD50|EME2	0.00655579	0.133043
R-HSA-202733	Reactome Gene Sets	Cell surface interactions at the vascular wall	18	ANGPT1|ATP1B3|CD44|GRB7|GYPC|IGLL1|ITGB1|EPCAM|MIF|NRAS|PPIA|PROS1|VPREB1|MERTK|PPIL2|VPREB3|ANGPT4|SIRPA	0.00655542	0.133043
GO:0080135	GO Biological Processes	regulation of cellular response to stress	71	BDKRB2|CD34|CD44|GADD45A|DLG1|EPHB1|MECOM|EYA3|PTK2B|GCH1|HMGB1|PRMT1|HSPA1A|HSPA1B|HSPA1L|INS|MIF|MYC|NCK1|NPAS2|YBX1|PMAIP1|PML|PPIA|MAPK1|MAPK7|RPA2|SETMAR|SYK|TAF9|TNR|USP1|WFS1|BAG6|FZD4|PARG|NOL3|BRSK2|SPAG9|MAP3K13|GPR37L1|KLF4|BAG5|LRIG2|NUP153|BCL2L11|ZMPSTE24|NOD1|FZD10|PNKP|KDM1A|SMG1|MAPK8IP3|NUP62|RSL1D1|HIPK2|RNFT1|BFAR|UBR5|NSMCE4A|KDM4D|DUSP22|MLST8|OTUB2|BCL2L12|KREMEN1|AKT1S1|DE…	0.00661633	0.134152
GO:0043406	GO Biological Processes	positive regulation of MAP kinase activity	29	ADORA1|BMP4|CDK1|CHRNA7|GADD45A|ERBB2|PTK2B|FGF2|GRM4|INSR|PPIA|PRKAA1|MAPK1|MAP2K5|MAP2K6|PSEN1|SYK|TDGF1|FZD4|MAP3K14|SPAG9|MAP3K13|CARTPT|NOD1|FZD10|MAPK8IP3|PDGFC|TRAF7|EPGN	0.00664718	0.134658
hsa04310	KEGG Pathway	Wnt signaling pathway	21	CSNK2B|LRP6|MYC|NFATC2|NFATC4|MAPK9|PSEN1|RAC1|RORA|TCF7L2|NCOA3|FZD4|BTRC|RBX1|FZD10|LGR6|CXXC4|PRICKLE1|CSNK2A3|RSPO2|RSPO4	0.00670408	0.135571
GO:0043112	GO Biological Processes	receptor metabolic process	21	AP2A1|ANGPT1|CAPN1|CD9|CLTC|GRIA1|INSR|ITGB1|PSEN1|SORL1|SYK|LAPTM5|NUMB|TBC1D5|CALCRL|CACNG3|ARFGEF2|BVES|ARC|DNM3|CACNG4	0.00670408	0.135571
GO:0051937	GO Biological Processes	catecholamine transport	11	ADORA2A|KCNB1|VIP|SYT7|CARTPT|SYT8|SYT2|SYT9|SYT6|MAPK15|SYT10	0.00676055	0.136192
GO:0034637	GO Biological Processes	cellular carbohydrate biosynthetic process	13	GOT1|GYG1|IGF2|IMPA1|INS|INSR|PCK1|PCK2|IRS2|SORBS1|FUT9|B3GNT9|PGP	0.00676462	0.136192
GO:0032890	GO Biological Processes	regulation of organic acid transport	11	ADORA1|ADORA2A|ITGB1|PRKAA1|MAP2K6|PSEN1|SYK|PLA2G10|ABCB11|IRS2|ARL6IP1	0.00676055	0.136192
hsa05131	KEGG Pathway	Shigellosis	11	CD44|ITGB1|MAPK1|MAPK9|RAC1|BTRC|ELMO1|NOD1|ELMO3|PFN4|POTEF	0.00676055	0.136192
GO:0006029	GO Biological Processes	proteoglycan metabolic process	13	BMPR1B|COL11A1|TCF7L2|FAM20B|HS3ST4|HS3ST3B1|CHST11|SPOCK3|CHST15|CHST12|XYLT1|NDNF|EGFLAM	0.00676462	0.136192
GO:0032496	GO Biological Processes	response to lipopolysaccharide	35	BDKRB1|CSF3|DEFA1|DEFA4|DEFA5|DEFA6|FGFR2|GCH1|GGT5|HMGB1|IRF3|LOXL1|LTA|LTF|NFKBIL1|PCK1|PCK2|PDE4B|MAPK1|PTAFR|PTGER4|RPS6KB1|TH|PPARGC1A|IL36B|IL36A|CD274|GNG12|IL36G|TNIP3|PDCD1LG2|NLRP3|SIRPA|NLRP7|DEFA1B	0.00677511	0.136284
hsa04961	KEGG Pathway	Endocrine and other factor-regulated calcium reabsorption	9	ADCY9|AP2A1|ATP1B3|FXYD2|BDKRB2|CLTC|SLC8A1|DNM3|PTRH2	0.0068042	0.136628
WP4539	WikiPathways	Synaptic signaling pathways associated with autism spectrum disorder	9	CACNA1C|GRIN2B|NRAS|NTRK2|PRKAA1|MAPK1|RPS6KB1|TSC2|ARC	0.0068042	0.136628
GO:0098739	GO Biological Processes	import across plasma membrane	19	ATP1B3|FXYD2|ITGB1|KCNJ1|KCNJ3|KCNJ5|PSEN1|SLC1A2|SLC7A1|SLC8A1|SLC9A5|SLC12A4|TRPM2|ARL6IP1|TRPM4|SLC47A1|SLC15A4|SLC39A12|SLC9A4	0.00681884	0.136802
GO:1904589	GO Biological Processes	regulation of protein import	10	ANGPT1|BMP4|CDH1|JUP|MAPK1|PSEN1|PDCD5|NUTF2|NUP62|UBR5	0.00689258	0.137683
GO:0009166	GO Biological Processes	nucleotide catabolic process	23	ACAT1|ACTN3|INS|INSR|NUDT1|MYOG|NTHL1|OGDH|PDE4B|PDE4D|PKM|PRKAA1|PSEN1|PDE5A|NUP153|PPARGC1A|SMUG1|NUP62|UPB1|NT5C1B|UPP2|NUDT17|NUDT7	0.00687325	0.137683
GO:0046364	GO Biological Processes	monosaccharide biosynthetic process	14	GOT1|INS|LEPR|PCK1|PCK2|PGD|PPARGC1A|SDS|CHST15|NLN|G6PC2|SESN2|CRTC2|PGP	0.0068989	0.137683
GO:0051304	GO Biological Processes	chromosome separation	14	BUB1|CCNB1|CORT|XRCC3|MAD1L1|DLGAP5|ZWINT|DYNC1LI1|TEX14|ANAPC1|EME2|MAPK15|MEIOB|NSMCE2	0.0068989	0.137683
R-HSA-193704	Reactome Gene Sets	p75 NTR receptor-mediated signalling	14	PSEN1|RAC1|ARHGEF11|BCL2L11|NET1|ARHGEF12|ARHGEF4|ARHGEF3|ARHGEF10L|ARHGEF40|PREX1|OBSCN|LINGO1|FGD4	0.0068989	0.137683
GO:0010942	GO Biological Processes	positive regulation of cell death	68	ADORA1|BMP4|BMPR1B|CTSD|CYP1B1|GADD45A|DFFA|GRIN2B|HMGB1|HMOX1|IFNB1|ITGB1|KCNMA1|LTA|MYC|NCK1|NFATC4|NOTCH2|PMAIP1|PML|PPARG|MAPK9|MAP2K6|PSEN1|RPS6KA2|STK4|SYK|TFDP2|TIMP3|ZBTB16|LAPTM5|TRADD|PDCD5|PPM1F|ARHGEF11|BCL2L11|NET1|NOD1|PPARGC1A|RNPS1|RIPK3|CD160|DDX20|ARHGEF12|PHLDA3|DKKL1|CIDEB|LGALS13|CD274|ARHGEF4|ARHGEF3|GAL|PTRH2|NLRP2|CCAR1|UBAP2|TRIM39|PREX1|ZBP1|OBSCN|TRAF7|ZC3H8|NLRP12|NLRP…	0.00689317	0.137683
GO:0034968	GO Biological Processes	histone lysine methylation	15	MECOM|RLF|SETMAR|SMARCB1|EED|EHMT2|PRDM5|KDM1A|N6AMT1|TET2|PIH1D1|KDM4D|SETDB2|SMYD1|TET3	0.00692196	0.137902
hsa04625	KEGG Pathway	c-type lectin receptor signaling pathway	15	CBLB|ITPR1|LSP1|NFATC2|NFATC4|NRAS|MAPK1|MAPK9|RRAS|SYK|MAP3K14|IRF9|ARHGEF12|CALML5|NLRP3	0.00692196	0.137902
GO:1901617	GO Biological Processes	organic hydroxy compound biosynthetic process	29	ACTN3|AKR1C4|CYP11B1|CYP11B2|DDT|PTK2B|FGF2|GCH1|GOT1|HDC|HMGCS2|IMPA1|MAS1|PCK1|PCK2|PRKAA1|PTAFR|TH|ABCB11|ACAA2|DKKL1|DKK3|PSAT1|HSD17B7|CYB5R2|ELOVL6|OSBPL6|IP6K3|PGP	0.00700722	0.139479
GO:0034767	GO Biological Processes	positive regulation of ion transmembrane transport	20	ADRB2|ANK3|ATP1B3|FXYD2|BDKRB1|EPHB2|HTR3A|ITGB1|KCNC2|KCNQ1|PDZK1|RELN|PSEN1|PTAFR|HAP1|CACNG3|ARL6IP1|ARC|CACNG4|GAL	0.00701908	0.139594
GO:0070373	GO Biological Processes	negative regulation of ERK1 and ERK2 cascade	12	DLG1|EPHB2|TIMP3|PSCA|KLF4|SPRY1|TNIP1|VRK3|NDRG2|SEMA6A|SIRPA|C3orf33	0.00719692	0.14046
GO:0046777	GO Biological Processes	protein autophosphorylation	27	BCR|EPHB1|ERBB2|ERBB4|PTK2B|FGFR2|INS|INSR|ITK|MARK3|NME2|NTRK2|PDGFRA|STK4|SYK|MAP3K13|ULK2|RAD50|RIPK3|SMG1|TRPM7|PDGFC|CLK4|PEAK1|NLRP12|MAPK15|TSSK4	0.00719817	0.14046
GO:0032386	GO Biological Processes	regulation of intracellular transport	43	ADORA2A|ANGPT1|ANK3|BMP4|CDH1|ERBB2|FOXF1|HMOX1|HSPA1L|JUP|KCNB1|PDZK1|PRKAA1|MAPK1|PSEN1|SORL1|SYK|TCF7L2|UBE2L3|REEP5|HAP1|BRSK2|PDCD5|NUP153|NUTF2|BVES|RIMS1|RAB21|NUP62|UBR5|STX18|TOMM7|BCAS3|RNF31|RHOU|SNX6|SH3TC2|ZFAND1|MICALL2|PRR5L|DERL3|SYT9|MAPK15	0.00709306	0.14046
GO:0046051	GO Biological Processes	UTP metabolic process	4	NME1|NME2|NME3|NME7	0.00724091	0.14046
GO:0007050	GO Biological Processes	cell cycle arrest	27	CCNB1|CDK1|CDK7|CDKN3|GADD45A|E2F4|E4F1|GML|PRMT1|IFNW1|MIF|MYC|MYOG|NOTCH2|PKD1|PML|PRKAA1|MAP2K6|SETMAR|TCF7L2|TFDP2|RNF112|CGRRF1|RRAGA|MLST8|CAB39L|MED25	0.00719817	0.14046
GO:0030099	GO Biological Processes	myeloid cell differentiation	43	ACTN1|APCS|BMP4|ZFP36L1|CBFB|CSF3|ETS1|PTK2B|FBN1|FLI1|HMGB1|PRMT1|HSPA1A|HSPA1B|IRF4|ITGB6|LGALS3|LTF|MYC|NME1|NME2|NOTCH2|SLC11A2|PML|PPARG|PSEN1|PURB|SRP54|STAT5B|ZBTB16|AP3B1|CARTPT|TSPAN2|PIAS3|NCOA6|HIPK2|CLDN18|KLF13|TET2|NCAPG2|UBASH3B|CD109|NKX2-3	0.00709306	0.14046
GO:0061045	GO Biological Processes	negative regulation of wound healing	12	APCS|CD9|CD34|FGF2|KRT1|SERPINB2|PDGFRA|PROS1|UBASH3B|PHLDB2|CD109|CLDN19	0.00719692	0.14046
GO:0072503	GO Biological Processes	cellular divalent inorganic cation homeostasis	48	ABL2|ADORA1|BDKRB1|BDKRB2|CACNA1C|CHRNA7|CCR6|CMKLR1|PTK2B|FGF2|GLP1R|GOT1|MCHR1|GRIA1|GRIN2B|HCRT|HMGB1|HRC|ITPR1|LRP6|TRPM1|PDE4D|PDGFRA|PKD1|PKHD1|PML|PSEN1|PTGER4|RYR3|CCL1|CCL13|SLC8A1|TRPC4|TRPM2|WFS1|AP3B1|NOL3|HAP1|TPCN1|TRPM4|TRPM7|JPH3|SLC30A5|UBASH3B|SMDT1|WBP2NL|DHRS7C|SLC39A12	0.0071423	0.14046
R-HSA-2219530	Reactome Gene Sets	Constitutive Signaling by Aberrant PI3K in Cancer	12	AREG|BTC|ERBB2|ERBB4|FGF2|FGFR2|FLT3LG|PDGFRA|RAC1|IRS2|PIK3AP1|EPGN	0.00719692	0.14046
GO:1903961	GO Biological Processes	positive regulation of anion transmembrane transport	4	ITGB1|PSEN1|PTAFR|ARL6IP1	0.00724091	0.14046
R-HSA-5578768	Reactome Gene Sets	Physiological factors	4	TBX5|WWTR1|HIPK2|HIPK1	0.00724091	0.14046
WP3849	WikiPathways	MAPK and NFkB Signalling Pathways Inhibited by Yersinia YopJ	4	MAPK1|MAP2K6|RRAS|MAP3K14	0.00724091	0.14046
GO:0006479	GO Biological Processes	protein methylation	21	MECOM|GSPT1|PRMT1|RLF|SETMAR|SMARCB1|SNRPD3|EED|CTCF|EHMT2|PRDM5|KDM1A|N6AMT1|TET2|PIH1D1|KDM4D|PRDM14|TET1|SETDB2|SMYD1|TET3	0.00716339	0.14046
GO:0008213	GO Biological Processes	protein alkylation	21	MECOM|GSPT1|PRMT1|RLF|SETMAR|SMARCB1|SNRPD3|EED|CTCF|EHMT2|PRDM5|KDM1A|N6AMT1|TET2|PIH1D1|KDM4D|PRDM14|TET1|SETDB2|SMYD1|TET3	0.00716339	0.14046
GO:1902224	GO Biological Processes	ketone body metabolic process	4	ACAT1|BDH1|HMGCS2|AACS	0.00724091	0.14046
hsa00072	KEGG Pathway	Synthesis and degradation of ketone bodies	4	ACAT1|BDH1|HMGCS2|SOAT1	0.00724091	0.14046
GO:0048791	GO Biological Processes	calcium ion-regulated exocytosis of neurotransmitter	4	SYT7|RIMS1|SYT8|SYT2	0.00724091	0.14046
GO:0009886	GO Biological Processes	post-embryonic animal morphogenesis	4	DSCAM|FBN1|BCL2L11|NKX2-3	0.00724091	0.14046
GO:2001204	GO Biological Processes	regulation of osteoclast development	4	FBN1|LTF|NOTCH2|CLDN18	0.00724091	0.14046
GO:0038110	GO Biological Processes	interleukin-2-mediated signaling pathway	4	PTK2B|STAT5A|STAT5B|SYK	0.00724091	0.14046
R-HSA-9020558	Reactome Gene Sets	Interleukin-2 signaling	4	PTK2B|STAT5A|STAT5B|SYK	0.00724091	0.14046
GO:0014842	GO Biological Processes	regulation of skeletal muscle satellite cell proliferation	4	ANGPT1|EPHB1|FGF2|MYOG	0.00724091	0.14046
GO:0070586	GO Biological Processes	cell-cell adhesion involved in gastrulation	4	MBP|MAPK7|MAP2K5|KLF4	0.00724091	0.14046
GO:0021534	GO Biological Processes	cell proliferation in hindbrain	4	RERE|RORA|GPR37L1|ATF5	0.00724091	0.14046
GO:0045472	GO Biological Processes	response to ether	4	NFATC4|TH|PPARGC1A|GOLPH3	0.00724091	0.14046
WP4538	WikiPathways	Regulatory circuits of the STAT3 signaling pathway	12	IFNGR2|IL7R|PDGFRA|MAPK1|MAPK4|MAPK7|MAPK9|PIAS3|IL20RB|MLST8|AKT1S1|MAPK15	0.00719692	0.14046
R-HSA-390666	Reactome Gene Sets	Serotonin receptors	4	HTR1D|HTR1E|HTR4|HTR6	0.00724091	0.14046
GO:0061744	GO Biological Processes	motor behavior	4	ADARB1|PRKAA1|MFSD2A|ORMDL3	0.00724091	0.14046
WP2290	WikiPathways	RalA downstream regulated genes	4	NRAS|RAC1|EXOC2|EXOC8	0.00724091	0.14046
GO:0001906	GO Biological Processes	cell killing	22	AP1G1|C9|DEFA1|DEFA4|DEFA5|DEFA6|EMP2|HLA-E|HTN1|HTN3|IL7R|KRT6A|LTF|CCL13|STAT5B|SYK|BCL2L11|RIPK3|CD160|REG3G|CST11|DEFA1B	0.0072586	0.140684
GO:1903522	GO Biological Processes	regulation of blood circulation	32	ADORA1|ATP1B3|FXYD2|BDKRB2|CACNA1C|CACNA1S|CACNG1|DLG1|GCH1|GNAO1|HRC|ITPR1|JUP|KCND3|KCNJ3|KCNJ5|KCNQ1|PDE4B|PDE4D|PTAFR|RYR3|SLC8A1|TH|TNNT2|ZMPSTE24|CACNG3|BVES|GPD1L|CACNG4|KCNIP1|FXYD6|TRPM4	0.00730635	0.141489
GO:0009636	GO Biological Processes	response to toxic substance	50	APOBEC1|AQP1|CCNB1|CDH1|CHRNA7|CSF3|CYP1B1|ETS1|FABP1|PTK2B|FGFR2|GCH1|GNAO1|GPX2|GPX3|GRIN2B|GSTT1|HMOX1|HTR3A|KCNC2|KCNMA1|MB|MBP|OPRD1|PRKAA1|MAPK1|MAPK7|RPS6KB1|SLC8A1|TH|TPO|TRPM2|RNF112|PXDN|GPR37L1|KLF4|HDAC9|NET1|PPARGC1A|RIPK3|INMT|KDM1A|KIF1B|CLDN18|APOM|AACS|SESN2|NLRP3|SIRPA|IYD	0.00737416	0.142561
GO:0015711	GO Biological Processes	organic anion transport	50	ABCA3|ABCA4|PLIN2|ADORA1|ADORA2A|AQP1|AQP9|BDKRB2|AKR1C4|AKR1C1|FABP1|ITGB1|NTRK2|ATP8B1|PPARG|PRKAA1|MAP2K6|PSEN1|RPS6KB1|SLC1A2|SLC7A1|SYK|TRPC4|PLA2G10|PPFIA4|PPFIA3|ABCB11|IRS2|SLC33A1|ATP9A|ABCC4|SLC25A17|SLC19A2|SLCO2B1|RIMS1|ARL6IP1|SLCO3A1|CYB5R2|SLC37A1|SLC47A1|SLC17A7|PLEKHA3|SLC44A4|SLCO5A1|PLEKHA8|MFSD2A|OSBPL10|SLC15A4|SLC10A5|OC90	0.00737416	0.142561
GO:0044003	GO Biological Processes	modification by symbiont of host morphology or physiology	8	DEFA1|INSR|KRT6A|BCL2L11|TNIP1|RRAGA|HIPK2|DEFA1B	0.00741697	0.142989
GO:0003012	GO Biological Processes	muscle system process	45	ACTN3|ADORA1|ADRB2|BDKRB2|CACNA1C|CACNA1S|LTB4R|DLG1|GNAO1|HMOX1|HRC|HTR1D|JUP|KCND3|KCNJ3|KCNJ5|KCNMA1|KCNQ1|MB|MYBPH|MYOG|PPP1R12B|PDE4B|PDE4D|MAP2K6|PTAFR|RPS6KB1|SLC8A1|TNNI1|TNNI2|TNNT2|TNNT3|TPM3|TTN|NOL3|MYOM2|KLF4|ARHGEF11|CALCRL|KLHL41|SORBS1|PPARGC1A|GPD1L|TRPM4|ORMDL3	0.00742133	0.142989
GO:0021795	GO Biological Processes	cerebral cortex cell migration	8	DAB1|HTR6|RELN|PSEN1|NRP2|SYNE2|LHX6|NDNF	0.00741697	0.142989
GO:0032008	GO Biological Processes	positive regulation of TOR signaling	8	HTR6|TELO2|RRAGA|MIOS|PIH1D1|GOLPH3|MLST8|GPR137C	0.00741697	0.142989
GO:0050829	GO Biological Processes	defense response to Gram-negative bacterium	13	AQP1|DEFA1|DEFA4|DEFA5|DEFA6|LTF|RNASE2|CD160|GSDMD|RNASE7|RNASE8|CST11|DEFA1B	0.00744662	0.142994
GO:2001023	GO Biological Processes	regulation of response to drug	13	ADORA2A|GDF9|ITGB1|PSEN1|SYT7|GPR37L1|ARL6IP1|GAL|SYT8|SYT2|SYT9|SYT6|SYT10	0.00744662	0.142994
GO:0033045	GO Biological Processes	regulation of sister chromatid segregation	13	BUB1|CCNB1|FEN1|XRCC3|MAD1L1|DLGAP5|CTCF|ZWINT|DYNC1LI1|TEX14|ANAPC1|MAPK15|NSMCE2	0.00744662	0.142994
GO:0002220	GO Biological Processes	innate immune response activating cell surface receptor signaling pathway	16	MUC2|MUC4|MUC5AC|NRAS|PSMB10|PSMC6|PSMD3|PSME1|PSME2|SYK|BTRC|RPS6KA5|PSMF1|MUC16|CLEC4C|MUC5B	0.0074385	0.142994
WP1403	WikiPathways	AMP-activated Protein Kinase (AMPK) Signaling	11	CCNB1|IGF2|INSR|LEPR|PIK3C3|PRKAA1|RPS6KB1|TSC2|CPT1C|CRTC2|INS-IGF2	0.00755153	0.144281
GO:0044070	GO Biological Processes	regulation of anion transport	15	ABCA3|ADORA1|ADORA2A|ITGB1|PDZK1|ATP8B1|PRKAA1|MAP2K6|PSEN1|PTAFR|SYK|PLA2G10|ABCB11|IRS2|ARL6IP1	0.00753717	0.144281
M121	Canonical Pathways	PID MTOR 4PATHWAY	11	NRAS|PML|MAPK1|RAC1|RPS6KB1|TSC2|ULK2|RRAGA|PPARGC1A|MLST8|AKT1S1	0.00755153	0.144281
R-HSA-168179	Reactome Gene Sets	Toll Like Receptor TLR1:TLR2 Cascade	14	ATF1|HMGB1|MAPK1|MAPK7|MAPK9|MAP2K6|RPS6KA2|SFTPD|TLR1|BTRC|RPS6KA5|NOD1|VRK3|PELI3	0.00754895	0.144281
R-HSA-181438	Reactome Gene Sets	Toll Like Receptor 2 (TLR2) Cascade	14	ATF1|HMGB1|MAPK1|MAPK7|MAPK9|MAP2K6|RPS6KA2|SFTPD|TLR1|BTRC|RPS6KA5|NOD1|VRK3|PELI3	0.00754895	0.144281
GO:0034446	GO Biological Processes	substrate adhesion-dependent cell spreading	15	LAMB3|RAC1|FZD4|KIF14|MERTK|OLFM4|FERMT2|BVES|ATRNL1|PARVB|RADIL|PREX1|PARVG|MICALL2|PEAK1	0.00753717	0.144281
GO:2000311	GO Biological Processes	regulation of AMPA receptor activity	6	ADRB2|RELN|CACNG3|ARC|CACNG4|CNIH3	0.00757899	0.144323
GO:0072012	GO Biological Processes	glomerulus vasculature development	6	ANGPT1|BMP4|CD34|NOTCH2|PDGFRA|SERPINB7	0.00757899	0.144323
R-HSA-5693554	Reactome Gene Sets	Resolution of D-loop Structures through Synthesis-Dependent Strand Annealing (SDSA)	6	BLM|DNA2|RAD51C|XRCC2|XRCC3|RAD50	0.00757899	0.144323
GO:0009651	GO Biological Processes	response to salt stress	6	AQP1|BDKRB2|ZFP36L1|TH|PAPPA2|SLC9A4	0.00757899	0.144323
GO:0000725	GO Biological Processes	recombinational repair	18	BLM|FEN1|HUS1|MCM5|RAD51C|RPA2|XRCC2|XRCC3|CDC7|REC8|RAD50|FAN1|KDM1A|POLL|KDM4D|HUS1B|MEIOB|NSMCE2	0.00760341	0.144667
GO:0010632	GO Biological Processes	regulation of epithelial cell migration	32	ANGPT1|BMP4|CCR6|CSNK2B|GADD45A|EMP2|ETS1|PTK2B|FGF2|FUT1|HMGB1|HMOX1|JUP|PPARG|MAP2K5|PTPRG|PTPRM|RAC1|RRAS|STAT5A|TDGF1|GFUS|NRP2|KLF4|PPM1F|HDAC9|ANGPT4|RIN2|BCAS3|PBLD|MARVELD3|CCBE1	0.00766974	0.145808
GO:0043409	GO Biological Processes	negative regulation of MAPK cascade	22	BMP4|DLG1|DUSP8|EPHB2|MECOM|MYC|PPIA|PTPRJ|SORL1|TIMP3|PSCA|KLF4|SPRY1|TNIP1|NUP62|VRK3|NDRG2|SEMA6A|MARVELD3|SIRPA|LEMD2|C3orf33	0.00773164	0.146124
GO:0008154	GO Biological Processes	actin polymerization or depolymerization	25	AIF1|CAPG|CSF3|CTNNA2|DLG1|PTK2B|GMFB|NCK1|RAC1|WIPF1|GAS7|MICAL2|FCHSD2|CDC42EP2|AVIL|FAM107A|COBL|SNX9|MSRB1|MAGEL2|ENAH|PREX1|MICALL2|FMN1|PFN4	0.00774262	0.146124
GO:0032206	GO Biological Processes	positive regulation of telomere maintenance	9	PARN|PML|MAPK1|RAD50|PNKP|CCT5|ACD|NEK7|MAPK15	0.00776591	0.146124
GO:0034368	GO Biological Processes	protein-lipid complex remodeling	7	LCAT|LIPC|PLA2G10|LIPG|ABCA5|APOM|GPIHBP1	0.00777151	0.146124
GO:0034369	GO Biological Processes	plasma lipoprotein particle remodeling	7	LCAT|LIPC|PLA2G10|LIPG|ABCA5|APOM|GPIHBP1	0.00777151	0.146124
[truncated: 166 more rows]

## Sheet: TableS5
TableS5. Genomic regulatory regions covered by CNVs in peripheral blood and liver tissues.
[truncated: 197 more rows]

## Sheet: TableS6
TableS6. Gene-based CNV association test of the HCC patients.
[truncated: 29 more rows]

[truncated: 3 more sheets: TableS7, TableS8, TableS9]
